# Supplementary material for: Descriptive Genomic Analysis and Sequence Genotyping of the Two Papaya Species (Vasconcellea pubescens and Vasconcellea chilensis) Using GBS Tools
Source: Plants (Basel). 2022 Aug 18;11(16):2151. doi: 10.3390/plants11162151 (PMC9414553; doi:10.3390/plants11162151)
Supplement: Supplementary file 1 [file plants-11-02151-s001.zip]

Archive with 1 entries (1 files):
- plants-1836120-supplementary.xlsx
