# Supplementary material for: Descriptive Genomic Analysis and Sequence Genotyping of the Two Papaya Species (Vasconcellea pubescens and Vasconcellea chilensis) Using GBS Tools
Source: Plants (Basel). 2022 Aug 18;11(16):2151. doi: 10.3390/plants11162151 (PMC9414553; doi:10.3390/plants11162151)
Supplement: Supplementary file 1 [file plants-11-02151-s001.zip › plants-1836120-supplementary.xlsx]

## Sheet: 4675 SNPs V. pubescens
4675 SNPS / INDELs			SA= AgroSaturno SA	GU= Guallarauco Ltda
Data: Exported from Tassel 5.2.82			SO=Sociedad Agricola HC	Li= Frutos de Lipimavida Ltda
rs#	alleles	chrom	pos	strand	GU49	GU50	GU51	GU52	GU53	GU54	GU55	GU56	GU57	GU58	GU59	GU60	GU61	GU62	GU63	GU64	GU65	GU66	GU67	GU68	GU69	GU70	GU71	GU72	Li01	Li02	Li03	Li04	Li05	Li06	Li07	Li08	Li09	Li10	Li11	Li12	Li13	Li14	Li15	Li16	Li17	Li18	Li19	Li20	Li24
S1_61	G/T	1	61	+	GG	NN	NN	NN	GG	GG	GG	NN	GG	NN	NN	GG	NN	NN	GG	NN	NN	NN	GG	NN	NN	NN	GG	NN	GG	NN	GG	GG	NN	NN	GG	GG	NN	NN	NN	GG	GG	GG	GG	GG	GG	NN	NN	NN	NN
S1_162	C/T	1	162	+	CC	CC	CC	CC	CT	CC	CC	CC	CC	CC	CC	CC	CC	CC	CC	CC	CC	CC	CT	CC	CC	CC	CC	CC	CC	CC	CC	CC	CC	CC	CC	CC	CT	CC	CC	CC	CC	CT	CT	CC	CC	NN	CC	CC	CC
S1_261	C/T	1	261	+	CC	CC	CC	CC	CC	CT	CC	CC	CC	CC	CC	CC	NN	CC	CC	CC	NN	CC	CC	CC	CC	CC	CC	NN	CC	CC	CC	CC	CC	CC	NN	CC	CC	CC	CC	CC	NN	CC	CC	CC	NN	CC	NN	CC	NN
S1_354	A/T	1	354	+	AA	AA	NN	AA	NN	AA	NN	NN	NN	NN	AA	AA	AA	AA	NN	NN	NN	AA	NN	AA	AT	AA	AA	NN	NN	NN	NN	AA	NN	NN	AA	AA	NN	NN	AA	NN	NN	AA	NN	AA	NN	AA	NN	NN	NN
S1_420	T/G	1	420	+	TT	TT	TT	TT	TT	TT	TT	TT	NN	TT	TT	TT	TT	TT	TT	TT	TT	TT	TT	TT	TT	TT	TT	TT	TT	TT	TT	TT	TT	TT	TT	TT	TT	TT	TT	TT	TT	TT	TT	TT	TT	TG	TT	TT	TT
S1_556	G/T	1	556	+	NN	NN	NN	NN	NN	NN	NN	NN	NN	NN	NN	GG	NN	NN	NN	NN	NN	NN	NN	NN	NN	NN	NN	NN	NN	NN	NN	NN	NN	NN	GG	NN	NN	NN	NN	NN	NN	NN	GG	NN	NN	NN	NN	NN	NN
S1_864	C/T	1	864	+	CC	CC	CC	CC	CC	CC	CC	CC	CC	CC	CC	CC	CC	CC	CC	CT	CC	CC	CC	CC	CC	CC	CC	CC	CC	CC	CC	CC	CC	CT	CC	CC	CC	CC	CC	CC	CC	CC	CC	CC	CC	CC	CC	CC	CC
S1_1145	C/A	1	1145	+	CC	CC	CC	CC	CC	CC	CC	NN	CC	CC	CC	CC	CC	CC	CC	CC	CC	CC	CC	CC	CC	CC	CC	CC	CA	CA	CA	AA	CA	NN	CA	CC	CC	AA	AA	CC	NN	NN	AA	AA	CC	NN	CA	CC	CC
S1_1252	A/G	1	1252	+	AA	AA	AA	AA	AA	AA	AA	AA	NN	AA	AA	AA	AA	AA	AA	AA	AA	AA	AA	AG	AA	AA	AA	AA	AA	AA	AA	AA	AA	AA	AA	AA	AA	AA	AA	AA	AA	AA	AA	AA	AA	AA	AA	AA	AA
S1_1333	T/C	1	1333	+	TT	TT	TT	TT	TT	TT	TT	TT	TT	TT	TT	TT	TT	TT	TT	TT	TT	TT	TT	TT	TT	TT	TT	TT	TT	TT	TT	TT	TT	TT	TT	NN	TT	TT	TT	TT	TT	TT	TT	TT	TT	NN	TT	TC	TT
S1_1444	C/A	1	1444	+	CC	CC	CC	CC	CC	CC	CC	CC	CC	CC	CA	CC	CC	CC	CC	CC	CC	CC	CC	CC	CC	CC	CC	CC	CA	CA	CA	CA	CA	CA	CA	CC	CC	CA	AA	CC	AA	CA	CA	AA	CA	CC	CA	CC	CA
S1_1536	T/C	1	1536	+	TT	TT	TT	TT	TT	TT	TT	TT	TT	TT	TT	TT	TT	TT	TT	TT	TT	TT	TT	TT	TT	TT	TT	TT	TT	TT	TT	TT	TT	TT	TT	TT	TT	TT	TT	TT	TT	TT	TT	TT	TT	TT	TT	TT	TT
S1_1640	C/A	1	1640	+	CC	CC	NN	CC	CC	NN	CC	NN	NN	NN	CC	CC	CC	NN	NN	NN	NN	NN	CC	NN	CC	NN	CC	NN	AA	CC	CC	NN	NN	CC	CC	NN	NN	CC	NN	AA	CC	CC	CC	NN	NN	CC	NN	NN	NN
S1_1743	C/A	1	1743	+	CC	CC	CC	CC	CC	CC	CC	CC	CC	CC	CA	CC	CC	CC	NN	CC	CC	CC	CC	CC	CC	CC	CC	CC	CA	CA	CA	CA	CA	CA	CA	CC	CC	CA	AA	CC	CA	CA	CA	AA	NN	CC	CA	CC	CC
S1_3357	T/C	1	3357	+	TT	TT	TT	TT	TT	TT	TT	TT	TT	TT	TT	TT	TT	TT	TT	TT	NN	TT	TT	TT	TT	TT	TT	TT	TT	TT	TT	TT	TT	TT	TT	TT	TT	TT	TT	TT	TT	TT	TT	TT	NN	TT	TT	NN	TT
S1_4022	A/G	1	4022	+	AA	AA	AA	AA	AA	AA	AA	AG	AA	AA	AA	AA	AA	AA	AA	AA	AA	AA	AA	AA	AA	AA	AA	AA	AA	AA	AA	AA	AA	AA	AA	AA	AA	AA	AA	AA	AA	AA	AA	AA	AA	NN	AA	AA	AG
S1_4640	T/C	1	4640	+	TT	TT	TT	TT	TT	TT	TT	TT	TT	TT	TT	TT	TT	TT	TT	TT	TT	TT	TT	TT	TT	TT	TT	TT	TT	TT	TC	TT	TT	TT	TT	TT	TT	TT	TT	TT	TT	TT	TT	TT	NN	NN	NN	TT	TT
S1_4753	A/G	1	4753	+	AA	AA	AA	AA	AA	AA	AA	AA	AA	AA	AA	AA	AA	AA	AA	AA	AA	AA	AA	AA	AA	AA	AA	AA	AA	AA	AA	AA	AA	AA	AA	AA	AA	AA	AG	AA	AA	AA	AA	AA	AA	AA	AA	AA	AA
S1_4835	A/G	1	4835	+	AA	AA	AA	AA	AA	AA	AA	AA	AA	AA	AA	AA	AA	AA	AA	AG	AA	AA	AA	AA	AA	AA	AA	AA	AA	AA	AA	AA	AA	AA	AA	AA	AA	AA	AA	AA	AA	AA	AA	AA	AA	NN	AA	AA	AA
S1_5059	A/T	1	5059	+	AA	AA	AA	AA	AA	AA	AA	AA	AA	AA	AA	AA	AA	AA	AA	AA	AA	AA	AA	AA	AA	AA	AA	AA	AA	AA	AA	AA	AA	AA	AA	AA	AA	AA	AT	AA	AA	AA	AA	AA	AA	AA	NN	AA	NN
S1_5239	T/C	1	5239	+	TT	TT	TT	TT	TT	TT	TT	TT	TT	TT	TT	TT	TT	TT	TT	TT	TT	NN	TT	TT	TT	TT	TT	TT	TT	TT	TT	TT	TT	TT	TT	TT	TT	TT	TT	TT	TT	TT	TT	TT	TT	TT	TT	NN	TT
S1_5335	C/T	1	5335	+	CC	CC	CC	CC	CC	CC	TT	CC	CC	CC	CC	CC	CC	CC	CT	CC	CC	CC	CT	CC	CC	CC	CC	CC	CC	CC	CT	TT	TT	CT	CC	CT	CT	TT	CT	TT	TT	TT	CT	CC	CT	CC	CC	TT	CC
S1_5463	A/C	1	5463	+	AA	AA	AA	AA	AA	AA	AA	AA	AA	AA	AA	AA	AC	AA	AA	AA	AA	AA	AA	AA	AA	AA	AA	AA	AA	AA	AA	AA	AA	AA	AA	AA	AA	AA	AA	AA	AA	AA	AA	AA	AA	NN	AA	NN	AA
S1_5736	A/G	1	5736	+	AA	AA	AA	AA	AA	AA	AA	AA	AA	AA	AA	AA	AA	AA	AA	AA	AA	AG	AA	AA	AA	AA	AA	AA	AA	AA	AG	AA	AA	AA	AA	AA	AA	AA	AA	AA	AA	AG	AA	AA	AA	AA	NN	NN	AA
S1_5823	C/T	1	5823	+	CT	CC	CC	CT	CT	CC	CC	CC	CT	CC	CC	CT	CC	TT	CC	CC	CT	CT	CT	CT	CT	CT	CT	CC	CT	CT	CT	CT	CT	CT	CT	CT	CC	CT	CT	CC	CC	CC	CC	CC	CT	CT	CC	CT	CT
S1_6057	C/T	1	6057	+	NN	NN	NN	NN	NN	NN	NN	NN	NN	NN	NN	NN	NN	NN	NN	NN	NN	NN	NN	NN	NN	NN	NN	NN	NN	CC	NN	NN	TT	NN	CT	CT	NN	NN	NN	NN	NN	NN	NN	NN	CC	NN	CC	NN	NN
S1_6133	A/T	1	6133	+	AA	AA	AA	AA	AA	AA	AA	AA	AA	AA	AA	AA	AA	AA	AA	AA	AT	AA	AA	AA	AA	AA	AA	AA	AA	AA	AA	AA	AA	AA	AA	AA	AA	AA	AA	AA	AA	AA	AA	AA	AA	AA	AA	AA	AA
S1_6348	G/A	1	6348	+	GG	NN	GG	NN	NN	NN	NN	NN	NN	NN	AA	NN	NN	NN	NN	NN	NN	NN	NN	NN	GG	NN	NN	NN	NN	NN	GG	NN	NN	NN	AA	NN	NN	NN	NN	NN	NN	NN	NN	NN	NN	NN	NN	NN	NN
S1_6424	C/A	1	6424	+	NN	CC	NN	NN	NN	NN	NN	NN	NN	NN	AA	NN	NN	CC	NN	NN	CC	NN	NN	NN	NN	NN	NN	NN	NN	NN	NN	NN	NN	NN	CC	NN	CC	CC	NN	NN	NN	NN	CC	NN	AA	NN	NN	NN	NN
S1_6548	C/T	1	6548	+	CC	CT	CC	CC	CC	CC	CC	CC	CC	CC	CC	CC	NN	CC	CC	CC	CC	CC	CC	CC	CC	CC	CC	CC	CC	CC	CC	CC	CC	CC	CC	CC	CC	CC	CC	CC	CC	CC	CC	CC	NN	CC	CC	CC	NN
S1_6743	T/C	1	6743	+	NN	NN	NN	NN	NN	NN	NN	NN	NN	NN	NN	NN	NN	NN	NN	NN	NN	NN	NN	NN	NN	NN	NN	NN	NN	TT	NN	NN	TC	NN	TC	TC	NN	NN	NN	NN	NN	NN	NN	TT	TT	NN	TT	NN	NN
S1_6959	A/G	1	6959	+	AA	AA	AA	AA	AA	AA	AA	NN	AA	AA	AA	AA	NN	AA	NN	AA	AG	AA	AA	AA	AA	NN	AA	AA	AA	AG	AA	AA	AA	AA	AA	AA	AA	AA	AA	AA	AA	AG	AA	AA	AA	AA	AA	AA	NN
S1_7063	A/G	1	7063	+	AA	AA	AA	AA	AA	AA	AA	AA	AA	AA	AA	AA	AA	AA	AG	AA	AA	AA	AA	AA	AA	AA	AG	AA	AA	AA	AA	AA	AA	AA	AA	AA	AA	AA	AA	AA	AA	AA	AA	AA	AA	AA	AA	AA	AA
S1_7642	C/T	1	7642	+	NN	CC	CC	NN	NN	CC	NN	TT	CC	NN	NN	NN	CC	CC	CC	TT	NN	NN	NN	NN	NN	NN	NN	CC	NN	NN	NN	NN	NN	NN	NN	CC	NN	NN	NN	NN	NN	NN	NN	NN	NN	NN	NN	NN	NN
S1_8155	T/C	1	8155	+	TT	TT	TT	TT	TT	TT	TT	TT	TT	TT	TT	TT	NN	TT	TT	TT	TT	TT	TT	TT	TT	TT	TT	TT	TT	TT	TT	TT	TT	TT	TT	TT	TT	TT	TT	TT	TT	TC	TT	TT	NN	NN	TT	TT	NN
S1_8219	C/T	1	8219	+	NN	NN	NN	NN	NN	NN	NN	NN	NN	NN	NN	CT	NN	CC	NN	CC	NN	NN	NN	NN	CC	NN	NN	CC	NN	NN	CC	NN	CC	NN	NN	NN	CC	NN	NN	NN	NN	CC	NN	CC	NN	NN	NN	NN	NN
S1_8455	A/G	1	8455	+	AA	AA	AA	AA	AA	AA	AA	AA	AA	AA	AA	AG	AA	AA	AA	AA	AA	AA	AA	AA	AA	AG	AA	AA	AA	AA	AA	AA	AA	AA	AA	AA	AA	AA	AA	AA	NN	AA	AA	AA	AA	NN	AA	AA	AA
S1_8762	G/T	1	8762	+	GG	GG	GG	GG	GG	GG	GG	GG	GG	GG	GG	GG	GG	GG	GG	GG	GG	GG	GG	GG	GG	GG	GG	GG	GG	GG	GG	GG	GG	GG	GG	GG	GG	GG	GG	GG	GG	GG	GG	GG	GG	GG	GG	GG	GG
S1_9144	G/T	1	9144	+	GG	GG	GG	GG	GG	GG	GG	GG	GG	GG	NN	GG	GG	GG	GG	GG	GG	GG	GG	GG	GG	GG	GG	GG	GG	GG	GG	GG	GG	GG	GG	GG	GT	GG	GG	GG	GG	GG	GG	GG	GG	GG	GG	GG	GG
S1_9224	T/C	1	9224	+	TT	TT	TT	TT	TT	TT	TT	TT	TT	TT	TT	TT	TT	TT	TT	TT	TT	TT	TT	TT	TT	TT	TT	TT	TT	TT	TT	TT	TT	TT	TT	TC	TT	TT	TT	TT	TT	TT	TT	TT	NN	NN	NN	TT	TT
S1_11042	T/C	1	11042	+	TT	TT	TT	TT	TT	TT	TT	TT	TT	TT	TT	TT	TT	TT	TT	TT	TT	TT	TT	TT	TT	TT	TT	TT	TT	TT	TT	TT	TT	TC	TT	TT	TT	TT	TT	TT	TT	TT	TT	TT	TT	TT	TT	TT	TT
S1_11457	T/C	1	11457	+	TT	TT	TT	TT	TT	TC	TT	TT	TT	TT	NN	TT	TT	TT	TT	TT	TT	TT	TT	TT	TT	TT	TT	TT	TT	TT	TT	TT	TT	TT	TT	TT	TT	NN	TC	TT	TT	TT	TT	TT	TT	TT	TT	TT	TT
S1_11941	G/A	1	11941	+	GG	GA	GG	GG	GG	GG	GA	GG	GG	GG	GG	GG	GG	GG	GG	GG	GG	GG	GG	GG	GG	GA	GG	GG	GG	GG	GG	GG	GG	GG	GA	GG	GG	GG	GG	GG	GG	GG	GA	GG	GG	GG	GG	NN	GG
S1_12016	T/C	1	12016	+	TT	TT	TT	TT	TT	TT	TT	TT	TT	TT	TT	TT	TT	TT	TT	TT	TT	TT	TT	TT	TT	TT	TT	TT	TT	TT	TT	TC	TT	TT	TT	TT	TT	TT	TT	TT	TT	TT	TT	TT	TT	TT	CC	TT	TT
S1_12128	C/T	1	12128	+	CC	CC	CC	CC	CC	CC	CC	CC	CC	CC	CC	CC	CC	CC	CC	CC	CC	CC	CC	CC	CC	CC	CC	CC	CC	CC	CC	CT	CT	CC	CC	CC	CC	CC	CC	CC	CC	CT	CC	CC	CC	NN	CC	NN	NN
S1_12326	T/C	1	12326	+	TT	TT	TT	TT	TT	TT	TT	TT	TT	TT	TT	TT	TT	TT	TT	TT	TT	TT	TT	TT	TT	TT	TT	TT	TT	TT	TT	TT	TT	TT	TT	TT	TT	TT	TT	TT	TT	TT	TT	TT	TT	NN	TT	TT	TT
S1_12454	A/G	1	12454	+	AA	AA	AA	AA	AA	AA	AA	AA	AA	AA	AA	AA	AA	AA	AA	AA	AA	AA	AA	AA	AA	AA	AA	AA	AA	AA	AA	AA	AA	AA	AA	AG	AA	AA	AA	AA	AA	AA	AA	AA	AA	NN	AA	AA	AA
S1_12521	C/A	1	12521	+	NN	CC	NN	NN	NN	CC	NN	NN	NN	NN	NN	NN	NN	AA	NN	NN	NN	NN	NN	NN	NN	NN	NN	NN	NN	NN	CC	NN	CC	NN	NN	NN	CC	NN	NN	NN	NN	NN	CC	AA	AA	NN	NN	NN	NN
S1_12951	A/C	1	12951	+	AA	NN	NN	NN	NN	NN	NN	NN	NN	NN	NN	NN	NN	NN	NN	NN	NN	NN	NN	NN	CC	NN	AA	NN	AA	NN	NN	NN	NN	NN	NN	NN	AC	NN	NN	NN	NN	NN	NN	NN	NN	NN	AA	NN	NN
S1_13152	G/T	1	13152	+	NN	NN	NN	TT	NN	NN	NN	NN	NN	NN	NN	NN	NN	NN	NN	NN	NN	NN	NN	NN	NN	NN	NN	NN	NN	GG	NN	NN	NN	NN	NN	GG	NN	NN	NN	NN	NN	NN	NN	NN	NN	NN	NN	GG	GG
S1_13249	G/T	1	13249	+	GG	GG	GG	GG	GG	GG	GG	GG	GG	GG	GG	GG	GG	GG	GT	GG	GG	GG	GG	GG	GG	NN	GG	GG	GG	GT	GG	GG	GG	GG	GG	GG	GG	GT	GG	GG	GG	GG	GG	GG	GG	GG	GG	GG	GG
S1_13839	T/C	1	13839	+	NN	NN	CC	NN	NN	NN	NN	NN	CC	NN	CC	CC	NN	NN	NN	NN	NN	NN	TT	NN	TT	NN	NN	TT	NN	NN	NN	NN	TT	NN	NN	NN	NN	NN	NN	NN	NN	NN	NN	NN	NN	TT	NN	NN	NN
S1_13938	G/T	1	13938	+	GG	GG	GT	GG	GG	GG	GG	GG	GG	GG	GG	GG	GG	GG	GG	GG	GG	GG	GG	GG	GG	GG	GG	GG	GG	GG	GG	GG	GG	GG	GG	GG	GG	GG	GG	GG	GG	GG	GG	GG	GG	GG	GG	GG	GG
S1_14041	A/G	1	14041	+	AG	AA	AA	AA	AA	AA	AA	AA	AA	AA	AA	AA	NN	AA	AA	AA	AA	AA	AA	AA	AA	NN	AA	AA	AA	AA	AA	AA	AA	AA	AA	AA	AA	AA	AA	AA	AA	AA	AA	AA	AA	NN	NN	AA	AA
S1_14446	C/A	1	14446	+	CA	CA	CC	CC	AA	CC	CC	NN	CC	CC	AA	CC	NN	AA	CC	NN	CC	NN	CA	CC	CA	NN	CC	AA	CC	CC	CC	NN	CC	CC	NN	NN	CC	NN	CC	NN	NN	CC	CC	CC	NN	NN	NN	CC	NN
S1_14519	A/G	1	14519	+	AA	AA	AA	AA	AA	AA	AA	AA	AA	AA	AA	AA	AA	AA	AA	AA	AA	NN	AA	AA	AA	AA	AA	AA	AA	AA	AA	AA	AA	AA	AA	AA	AA	AA	AA	AA	AA	AA	AA	AA	AA	AA	AA	NN	AA
S1_15036	T/C	1	15036	+	TT	TT	TT	TT	TT	TT	TC	TT	TT	TT	TT	TT	NN	TT	TT	TT	TC	TT	TT	TT	TT	TT	TT	TT	TT	TT	TT	TT	TT	TT	TT	TT	TT	TT	TT	TT	TT	TT	TT	TT	NN	NN	TT	NN	TT
S1_15246	T/C	1	15246	+	TT	TT	TT	TT	TT	TT	TT	TT	TT	TT	TT	TT	TT	TT	TT	TT	TT	TT	TT	TT	TT	TT	TT	TC	TT	TT	TT	TT	TT	TT	TT	TT	TT	TT	TT	TT	TT	TT	TT	TT	TC	NN	TT	TT	TT
S1_15347	T/G	1	15347	+	TT	NN	NN	NN	TT	TT	TT	NN	NN	TT	NN	NN	NN	NN	NN	NN	NN	NN	NN	NN	NN	NN	TT	NN	GG	NN	NN	NN	NN	NN	TT	NN	TT	NN	NN	TT	NN	NN	NN	NN	NN	NN	NN	NN	NN
S1_15745	C/G	1	15745	+	GG	CC	CC	CC	CG	CG	CG	GG	CC	GG	CG	GG	GG	CC	GG	CC	CC	NN	CC	NN	CC	NN	CC	NN	CG	CC	CC	CC	CC	CC	GG	CG	CC	CC	CC	CC	CC	CC	CG	CC	NN	CC	CC	NN	NN
S1_15833	C/A	1	15833	+	AA	AA	NN	NN	NN	CC	NN	NN	NN	NN	NN	NN	NN	NN	NN	NN	NN	NN	NN	AA	NN	NN	CC	NN	NN	NN	NN	CC	NN	NN	NN	NN	NN	CC	NN	NN	NN	CC	CC	NN	NN	NN	NN	NN	CC
S1_16564	T/C	1	16564	+	TT	TT	TT	TT	TT	TT	TT	TT	TT	TT	TT	TT	NN	TT	NN	TC	NN	TT	TT	TT	TT	NN	TT	TT	TT	TT	TT	TT	TT	TT	TT	NN	TT	TC	TT	TT	TT	TT	TT	TT	NN	NN	TT	NN	NN
S1_17649	C/A	1	17649	+	NN	CC	NN	NN	CC	NN	NN	NN	NN	NN	CC	NN	NN	CC	NN	NN	NN	CC	CC	NN	NN	NN	NN	NN	NN	NN	AA	NN	NN	AA	CC	NN	NN	NN	NN	NN	NN	CC	NN	NN	NN	NN	NN	CC	NN
S1_17952	G/T	1	17952	+	GG	GG	GG	GG	GG	GG	GT	NN	GG	GG	GG	GG	NN	GG	NN	GG	GG	GG	GG	GG	GG	NN	GG	GG	GG	GG	GG	GG	GG	GG	GG	GG	GG	GG	GG	GG	GG	GG	GG	GG	NN	NN	GG	GG	NN
S1_18062	A/T	1	18062	+	AA	AA	AA	AA	AA	AA	AA	AA	AA	AA	AA	AA	AA	AA	NN	AA	AA	AA	AA	AA	AA	NN	AA	AA	AA	AA	AA	AA	AA	AA	AA	AA	AA	AA	AA	AA	AA	AA	AA	AA	NN	NN	AA	NN	AT
S1_18144	C/T	1	18144	+	CT	CT	CT	CT	CC	CT	CT	CC	CT	CT	CC	CT	CT	CC	CC	CC	CT	CT	CC	NN	CC	CC	CT	NN	CC	CC	CT	CC	CT	CT	CC	CC	CT	CC	NN	CC	NN	CT	CC	TT	CC	NN	CT	NN	NN
S1_18821	T/G	1	18821	+	TT	TT	TT	TT	TT	TT	TT	TT	TT	TT	TT	TT	TT	TT	TT	TT	TT	TT	TT	TT	TT	TT	TT	TT	TT	TT	TT	TT	TT	TT	TT	TG	TT	TT	TT	TT	TT	TT	TT	TT	TT	TT	TT	TT	TT
S1_19526	T/C	1	19526	+	NN	NN	TT	TT	NN	TC	NN	NN	NN	NN	NN	NN	NN	NN	NN	NN	NN	TT	NN	NN	NN	NN	NN	NN	NN	NN	CC	NN	CC	NN	NN	NN	NN	NN	NN	NN	NN	NN	NN	NN	NN	NN	NN	NN	NN
S1_20442	C/A	1	20442	+	CC	CC	NN	NN	CC	CC	CA	NN	NN	CC	CC	NN	CC	CC	NN	NN	NN	NN	CC	NN	CC	CC	NN	CC	AA	CC	CC	CC	CC	CC	NN	CC	NN	CC	CC	NN	NN	NN	CC	CC	NN	NN	CC	NN	NN
S1_20927	A/C	1	20927	+	CC	NN	NN	AA	NN	AA	NN	NN	NN	NN	NN	NN	NN	NN	NN	NN	NN	NN	NN	NN	AA	CC	NN	CC	NN	NN	CC	NN	NN	NN	AC	NN	AC	AA	NN	NN	NN	NN	AA	NN	NN	NN	NN	NN	NN
S1_21239	A/G	1	21239	+	AA	AA	AA	AA	AA	AA	AA	AA	AA	AA	AA	AA	AA	AA	AA	AA	AA	AA	AA	AA	AA	AA	AG	AA	AA	AA	AA	AA	AA	AA	AA	AA	AA	AA	AA	AA	AA	AA	AA	AA	AA	AA	AA	AA	AA
S1_21435	A/G	1	21435	+	AA	AA	AA	AA	AA	AA	AA	AA	AA	AG	AA	AA	AA	NN	AA	AA	AA	AA	AA	AA	AA	AA	AA	AA	AA	AA	AA	AA	AA	AA	AA	AA	AA	AA	AA	AA	AA	AA	AA	AA	AA	NN	AA	AA	AA
S1_21652	T/C	1	21652	+	TT	TT	TT	TT	TT	TT	TT	TT	TT	TT	TT	TT	TT	TT	NN	TT	TT	TT	TT	TT	TT	TT	TT	TT	TT	TT	TT	TT	TT	TT	TT	TT	TT	TT	TT	TT	TT	TT	TT	TT	TT	NN	TT	NN	TT
S1_21756	T/C	1	21756	+	TT	TT	TT	TT	TT	TT	TT	TT	TT	TT	TT	TT	TT	TT	NN	TT	TT	TT	TT	TT	TT	TT	TT	TT	TT	TT	TT	TT	TT	TT	TT	TT	TT	TT	TT	TT	TT	TT	TT	TT	TT	TT	TT	TT	NN
S1_21846	T/C	1	21846	+	TT	TT	TT	TT	TT	TT	TT	TT	TT	TT	TT	TT	TT	TT	TT	TC	TT	TT	TT	TT	TT	NN	TT	TT	TT	TT	TT	TT	TT	TT	TT	TT	TT	TT	TT	TT	TT	TT	TT	TT	TT	TT	TT	NN	TT
S1_23952	T/G	1	23952	+	NN	NN	NN	NN	NN	TT	NN	NN	TT	NN	NN	NN	NN	NN	NN	NN	NN	NN	NN	NN	TT	NN	TT	NN	NN	NN	NN	TT	TT	NN	TT	GG	NN	NN	NN	TG	TG	NN	NN	NN	NN	NN	NN	TT	NN
S1_24142	A/C	1	24142	+	AA	AA	AA	AA	AA	AA	AA	NN	AA	AA	AA	AA	NN	AA	AA	AA	AA	AA	AA	AA	AA	AA	AA	AA	AA	AA	AA	AA	AA	AA	AA	AA	AA	AA	AA	AA	AA	AA	AA	AA	NN	NN	NN	NN	NN
S1_24252	A/G	1	24252	+	AA	AA	AA	AA	AA	AA	AA	NN	AA	AA	AA	AA	AA	AA	AA	AG	AA	AA	AA	AA	AA	AA	AA	AA	AA	AA	AA	AA	AA	AA	AA	AA	AA	AA	AA	AA	AA	AA	AA	AA	AA	AA	NN	AA	AA
S1_24352	A/G	1	24352	+	AG	NN	AA	GG	NN	NN	NN	NN	GG	AA	NN	NN	GG	AA	NN	NN	AA	NN	NN	AA	NN	NN	AA	NN	NN	GG	NN	AA	AG	AA	AG	AA	AA	NN	AA	NN	NN	AA	GG	NN	NN	NN	NN	NN	NN
S1_24463	T/C	1	24463	+	TT	TT	TC	TC	TT	TT	TT	NN	TT	TT	TT	TT	TT	TT	TT	TT	NN	TT	TT	TT	TT	NN	TT	TT	TT	TT	TT	TT	TT	TT	TT	TT	TT	TT	TT	TT	TT	TT	TT	TT	TT	TT	TT	TT	TT
S1_25726	A/G	1	25726	+	AA	AA	AA	AA	AA	AA	AA	AA	AA	AA	AA	AA	AA	AA	AA	AA	AA	AA	AA	AA	AA	AA	AA	AA	AA	AA	AA	AG	AA	AA	AA	AA	AA	AA	AA	AA	AA	AA	AA	AA	AA	AA	AA	AA	AA
S1_26052	T/G	1	26052	+	GG	TT	TT	TT	TT	TT	TT	TG	TT	TT	TT	TT	TT	TT	NN	TT	NN	TT	TT	TT	TT	NN	TG	TT	TT	TT	TT	TT	TT	TT	TT	TG	TT	TT	NN	TT	TT	TT	TT	TT	NN	NN	TT	TT	TT
S1_26419	C/A	1	26419	+	NN	CC	AA	NN	CC	AA	CC	CC	NN	NN	NN	NN	NN	CC	NN	NN	NN	NN	NN	NN	NN	NN	NN	NN	NN	AA	NN	NN	CC	NN	CC	NN	NN	NN	NN	NN	NN	NN	CC	NN	NN	NN	NN	NN	NN
S1_26936	C/T	1	26936	+	CC	CC	CC	CC	CC	CC	CC	CC	CC	CC	CC	CC	CC	CC	CC	CC	CC	CC	CC	CC	CC	CC	CC	CC	CC	CC	CC	CC	CC	CC	CC	CC	CC	CC	CC	CC	CC	CC	CC	CC	CC	NN	CC	NN	CC
S1_27034	C/A	1	27034	+	CC	NN	NN	CC	NN	NN	AA	NN	NN	CA	CC	NN	NN	NN	CC	CC	CC	NN	NN	NN	NN	NN	CC	NN	CC	NN	NN	CC	NN	NN	CC	CC	CC	NN	NN	NN	NN	NN	NN	NN	NN	NN	NN	NN	NN
S1_27140	C/T	1	27140	+	NN	NN	TC	NN	NN	TT	NN	NN	NN	NN	NN	TT	NN	NN	NN	NN	NN	NN	NN	NN	NN	NN	NN	NN	NN	NN	NN	NN	NN	NN	NN	NN	NN	NN	NN	NN	NN	NN	NN	NN	NN	NN	NN	NN	NN
S1_27237	G/T	1	27237	+	GG	GT	GG	GG	GG	GG	GG	GG	GG	GG	GG	GG	GG	GG	NN	GG	GG	GG	GG	GG	GG	GG	GG	GG	GG	GG	GG	GG	GG	GG	GG	GG	GG	NN	GG	GT	GG	GG	GG	GG	GG	GG	GG	GG	GG
S1_27556	C/T	1	27556	+	CC	CC	CC	NN	CC	CC	CC	CC	CC	CC	CC	CC	CC	CC	CC	CC	CC	CC	CC	CC	CC	NN	CC	CC	CC	CC	NN	CC	NN	CC	CC	CC	CC	CC	CC	CC	CC	NN	CC	CC	TT	CC	CC	CC	CC
S1_28162	T/C	1	28162	+	TT	TT	TT	TT	TT	TT	TT	TT	TT	TT	TT	TT	TT	TT	TT	TT	TT	TT	TT	TT	TT	TC	TT	TT	TT	TT	TT	TT	TT	TT	TT	TT	TT	TT	TT	TT	TT	TT	TT	TT	TT	TT	TT	TT	TT
S1_28451	C/T	1	28451	+	NN	CC	CC	CT	CC	NN	NN	NN	NN	CC	NN	CC	NN	CC	NN	CC	NN	CC	NN	NN	NN	TT	NN	CC	NN	NN	NN	CT	NN	NN	CT	NN	CC	NN	NN	NN	NN	CC	CC	NN	NN	NN	NN	NN	NN
S1_28526	T/C	1	28526	+	NN	TT	TT	NN	TT	NN	NN	NN	NN	NN	NN	NN	NN	TT	NN	NN	TT	TT	NN	NN	NN	NN	TT	NN	NN	NN	NN	NN	TT	NN	TT	TT	NN	NN	NN	NN	NN	TT	NN	NN	NN	NN	NN	NN	NN
S1_28925	A/G	1	28925	+	AA	AA	AA	AA	AA	AA	AA	AA	AA	AA	AA	AA	AA	AA	AA	AA	AA	AA	AA	AA	AA	AA	AG	AA	AA	AA	AA	AG	AA	AA	AA	AA	AA	AA	AA	AA	NN	AG	AA	AA	AA	AA	NN	NN	AA
S1_29020	A/G	1	29020	+	AA	AA	AA	AA	AA	AA	AA	AA	AA	AA	AA	AA	AA	AA	AA	AA	AA	AA	AA	AA	AA	AA	AA	AA	AA	AA	AA	AA	AA	AA	AA	AA	AA	AA	AA	AA	AA	AA	AA	AA	AA	AA	AA	AA	AA
S1_29364	C/A	1	29364	+	CC	CC	CC	CC	CC	CC	CC	CC	CC	CC	CC	CC	CC	CC	CC	CC	CC	NN	CC	CC	CC	CC	CC	CC	CC	CC	CC	CC	CC	CC	CC	NN	CC	CC	CC	CC	NN	CC	CC	CC	CC	NN	CC	CC	NN
S1_29534	A/G	1	29534	+	AA	AA	AA	AA	AA	AA	AA	NN	AA	AA	AA	AA	AA	AA	AA	AA	AA	AA	AA	AA	AA	NN	AA	AA	AA	AA	AA	AA	AA	AA	AA	AA	AA	AA	AA	AA	AA	AA	AA	AA	AA	AA	AA	AA	AA
S1_29662	A/C	1	29662	+	AA	AA	AA	AA	AA	AA	AA	AA	AA	AA	AA	AA	AA	AA	AA	AA	AA	AA	AA	AA	AA	NN	AA	AA	AA	AA	AA	AA	AA	AA	AA	AA	AA	AA	AA	AA	AA	AA	AA	AA	NN	AA	AA	NN	AA
S1_29761	T/C	1	29761	+	TT	TT	TT	TT	TT	TT	TT	TT	TT	TT	TT	TT	TT	TT	TT	TT	TT	TT	TT	TT	TT	TT	TT	TT	TT	TT	TT	TT	TT	TT	TT	TT	TT	TT	TT	TT	TT	TT	TT	TT	TT	TT	TT	NN	TT
S1_29924	G/T	1	29924	+	GG	GG	GT	GG	GG	GG	GG	NN	GT	GG	NN	GG	GG	GG	GG	GG	NN	NN	GG	NN	NN	NN	GG	GG	GG	GG	GG	GT	NN	GG	GG	NN	GG	GG	NN	NN	NN	GG	GG	GG	GG	GG	GG	NN	NN
S1_30138	A/T	1	30138	+	AA	NN	NN	NN	NN	NN	AA	NN	AA	NN	NN	NN	NN	TT	NN	NN	NN	NN	NN	NN	NN	NN	NN	NN	NN	NN	NN	NN	AA	NN	NN	NN	AT	NN	NN	AA	NN	NN	AA	NN	NN	NN	AA	NN	NN
S1_30351	A/G	1	30351	+	AA	AA	AA	AA	AA	AA	AA	AA	AA	AA	AA	AA	AA	AA	AA	AA	AA	AA	AA	AA	AA	AA	AA	AA	AA	AA	AA	AA	AA	AA	AA	AA	AA	AA	AA	AA	AA	AA	AA	AA	AA	NN	AA	AA	AA
S1_30455	G/T	1	30455	+	GG	GG	GG	GG	GG	GG	GG	GG	GT	GG	GG	GG	GG	GG	NN	GG	GG	GG	GG	GG	GG	GG	GG	GG	GG	GG	GG	GG	GT	GG	GG	GG	GG	GG	GG	GG	GG	GG	GG	GG	GG	GG	GG	NN	GG
S1_30863	T/C	1	30863	+	TT	TT	TT	TT	TT	TC	TT	NN	TT	TT	TT	TT	TT	TT	TT	TT	TT	TT	TT	TT	TT	TT	TT	TT	TT	TT	TT	TT	TT	TT	TT	TT	TT	TT	TT	TT	TT	TT	TT	TT	TT	TT	TT	TT	TT
S1_31532	G/T	1	31532	+	NN	NN	NN	NN	NN	GG	TT	GG	NN	NN	GG	NN	NN	NN	NN	NN	NN	TT	NN	NN	NN	GG	NN	GG	NN	NN	GG	NN	NN	NN	NN	NN	NN	TT	NN	NN	NN	NN	NN	NN	NN	NN	NN	GG	NN
S1_31629	G/T	1	31629	+	GG	GG	GG	GG	GG	GG	GG	GG	GG	GT	GG	GT	GG	GG	GG	GG	GG	GG	GG	GG	GG	GG	GG	GT	GT	GG	GG	GG	GG	GG	GG	GG	GT	GG	GG	GT	GG	GG	GG	GG	GG	GG	GG	GG	GG
S1_31763	C/T	1	31763	+	CC	CC	CC	CC	CC	CC	CC	CC	CC	CC	CT	CT	CT	CC	CC	CC	CC	CC	CT	CC	CC	CC	CC	CT	CC	CC	CC	CC	CC	CC	CC	CC	CC	CC	CC	CC	CC	CC	CC	CC	CC	CC	CC	CC	CC
S1_31929	G/T	1	31929	+	NN	GG	NN	NN	NN	NN	NN	NN	TT	GT	NN	GG	NN	NN	NN	NN	NN	NN	GG	NN	NN	NN	NN	GG	GG	NN	GG	NN	NN	GG	NN	NN	NN	NN	NN	NN	NN	NN	NN	NN	NN	NN	NN	NN	NN
S1_32233	A/T	1	32233	+	AT	AA	AA	AA	AA	AA	AA	AA	AA	AA	AA	AA	AA	AA	AA	AA	NN	AA	AA	NN	AA	AA	AA	AA	AA	AA	AA	AA	AA	AA	AA	AA	AA	AA	AA	AA	AA	AA	AA	AA	AA	NN	NN	NN	AA
S1_33025	A/G	1	33025	+	AA	AA	GG	NN	AA	NN	AA	NN	NN	NN	NN	NN	NN	NN	NN	NN	GG	NN	AA	NN	NN	NN	NN	NN	NN	NN	AA	NN	NN	NN	NN	NN	NN	NN	NN	NN	NN	AA	NN	GG	NN	NN	NN	NN	NN
S1_33330	T/A	1	33330	+	NN	NN	NN	NN	NN	NN	NN	NN	NN	NN	TT	NN	NN	NN	NN	NN	NN	NN	NN	NN	NN	NN	NN	NN	NN	TT	TT	NN	NN	NN	NN	TT	TT	NN	NN	NN	NN	TT	TT	NN	NN	NN	TT	NN	NN
S1_33717	A/T	1	33717	+	AA	AA	AA	AA	AT	AA	AA	NN	AA	AA	AA	AA	AA	AA	AA	AA	AA	AA	AA	AA	AA	AA	AA	AA	AA	AA	AA	AA	AA	AA	AT	AA	AA	AA	AA	AA	AA	AA	AA	AT	NN	AA	AA	NN	AA
S1_33822	T/G	1	33822	+	TG	TT	TG	TT	TG	TG	TT	TT	TT	TT	TT	GG	TG	TG	GG	TT	TT	TT	TT	TG	TG	TT	TG	TT	TG	TT	TT	TT	TT	TG	TT	TT	TG	TT	TT	TG	GG	TT	TG	TT	TT	NN	TT	NN	NN
S1_33940	C/A	1	33940	+	CC	CC	CC	CC	CC	CA	AA	AA	CC	NN	NN	CC	AA	NN	CC	NN	NN	NN	NN	NN	NN	NN	NN	NN	CC	CC	NN	NN	CC	CC	NN	NN	NN	NN	NN	NN	NN	NN	CC	NN	NN	NN	CC	NN	NN
S1_34243	G/T	1	34243	+	GG	GG	GG	GG	GG	GG	GT	GG	GG	GT	GG	GG	GG	GG	GG	GG	GG	GG	GG	GG	GG	GG	GG	GG	GT	GG	GG	GG	GG	GG	GG	GG	GG	GG	GG	GG	GG	GT	GG	GG	NN	GG	GG	GG	GG
S1_34649	T/A	1	34649	+	NN	NN	NN	NN	NN	NN	TT	NN	NN	NN	NN	NN	NN	NN	NN	NN	NN	NN	NN	NN	NN	NN	NN	NN	NN	TT	NN	NN	NN	NN	TT	TA	NN	NN	NN	NN	NN	NN	NN	TT	NN	NN	TT	NN	NN
S1_35163	A/C	1	35163	+	AA	AA	AA	AA	AA	AA	AA	AA	AA	AA	AA	AA	NN	AA	NN	AA	AA	AA	AA	AA	AA	AA	AA	AA	AA	AA	AA	AA	AA	AA	AA	AA	AA	AA	AA	AA	NN	AA	AA	AA	AA	AA	NN	AA	AA
S1_36042	A/T	1	36042	+	NN	NN	AT	NN	NN	NN	TT	NN	AA	AA	NN	NN	NN	NN	NN	NN	NN	NN	AA	NN	NN	NN	NN	NN	NN	AA	NN	TT	NN	NN	NN	NN	NN	NN	NN	NN	NN	NN	NN	AA	NN	NN	NN	NN	NN
S1_36539	T/C	1	36539	+	TT	TT	TT	TT	TT	TT	TT	NN	TT	TT	TT	TT	NN	TT	TT	TT	TT	TT	TT	TT	TT	TT	TT	TT	TT	TT	TT	TT	TT	TT	TT	TT	TT	TT	TT	TT	NN	TT	TT	TT	TT	TT	TT	TT	TT
S1_36638	A/G	1	36638	+	AA	AA	AA	AA	AA	AA	AA	AA	AA	AA	AA	AA	AA	AA	NN	AA	AA	AA	AA	AA	AA	AA	AA	AA	AA	AG	AA	AA	AA	AA	AA	AA	AA	NN	AA	AA	AA	AA	AA	AA	NN	AA	AA	NN	AA
S1_36743	C/T	1	36743	+	CC	CC	CC	CC	CC	CC	CC	CC	CC	CC	CC	CC	CC	CC	NN	CC	CC	CC	CC	NN	CC	NN	CC	CC	CC	CC	CC	CC	CC	CC	CC	CC	CC	CC	CC	CC	CC	CC	CC	CC	NN	NN	CC	NN	CC
S1_36834	A/T	1	36834	+	AA	AA	AA	AA	AT	AA	AA	AA	AA	AA	AT	AA	NN	AA	NN	AA	AA	AA	AA	AA	AA	AA	AA	TT	AA	AA	AA	AA	AA	AA	AA	AA	AA	AA	AA	AA	AA	AA	AA	AA	AA	NN	AA	NN	NN
S1_37763	A/G	1	37763	+	AA	AA	AA	AA	AA	AA	AA	AA	AA	AA	AA	AA	NN	AA	AA	AA	AA	AA	AA	AA	AA	AA	AA	AA	AA	AA	AA	AA	AA	AA	AA	AA	AA	AA	AA	AA	AA	AA	AA	AA	AA	NN	AA	AA	AA
S1_37822	C/T	1	37822	+	CC	CT	CC	CC	CC	CC	CC	CC	CC	CC	CC	CC	CC	CC	NN	CC	CC	CC	CC	CC	CT	NN	CC	CC	CC	CC	CC	CC	CC	CC	CC	CC	CC	CC	CC	CC	CC	CC	CC	CC	CC	CC	CC	NN	CC
S1_38233	G/T	1	38233	+	NN	NN	NN	NN	NN	NN	TT	NN	NN	NN	NN	NN	TT	NN	NN	NN	NN	GG	NN	NN	NN	NN	NN	NN	NN	TT	NN	NN	NN	TT	NN	NN	NN	NN	NN	NN	NN	GG	NN	NN	NN	NN	NN	NN	NN
S1_38362	G/T	1	38362	+	GG	GG	GG	GG	GG	GG	GT	GG	GT	GG	GG	GG	GG	GT	GG	GG	TT	GG	GT	NN	GG	GG	GG	GG	GG	GG	GG	GG	GG	GG	GT	GG	GG	GG	GG	GG	GG	GG	GG	GG	NN	NN	GG	NN	GG
S1_38439	C/A	1	38439	+	CA	CC	CC	CC	CA	CC	CC	AA	CC	CC	CC	CC	CC	CC	CC	CA	CC	CC	CC	CC	CA	CC	CC	CA	CC	CC	CC	CC	CC	CC	CA	CA	CA	CC	CC	CC	CC	CA	CC	CC	CC	CC	CC	CC	CC
S1_38563	A/G	1	38563	+	AA	AA	AA	AA	AA	AA	AA	AA	AA	AA	AA	AA	AA	AA	NN	AA	AA	AA	AA	AA	AA	AA	AG	AA	AA	AA	AA	AA	AA	AA	AA	AA	AA	AA	AA	AA	AA	AA	AA	AA	AA	NN	AA	AA	AA
S1_38863	A/G	1	38863	+	AA	AA	AA	AA	AA	AA	AA	AA	AA	AA	AA	AA	AA	AA	AA	AA	AA	AA	AA	AA	AA	NN	AA	AA	AA	AA	AA	AA	AA	AA	AA	AA	AA	AA	AA	AA	AA	AA	AA	AA	AA	NN	NN	AA	AA
S1_38914	A/T	1	38914	+	AA	AA	AA	AA	AA	AA	AA	AA	AA	AA	AA	AA	AA	AA	AA	AA	AA	AA	AA	AA	AA	AA	AA	NN	AA	AA	AA	AA	AA	AA	AA	AA	AT	AA	AA	AA	AA	AT	AA	AA	AA	AA	NN	NN	AA
S1_39519	T/G	1	39519	+	GG	NN	NN	NN	NN	TT	TT	NN	NN	TT	NN	NN	NN	NN	TT	NN	NN	NN	NN	NN	TT	NN	NN	NN	GG	NN	TT	TT	NN	NN	NN	NN	TT	NN	NN	NN	NN	NN	NN	NN	NN	NN	NN	NN	NN
S1_39662	G/A	1	39662	+	GG	GG	GG	GG	GG	GG	GG	GG	GG	GG	GG	GG	GG	GG	GG	GG	GG	GG	GG	GG	GG	GG	GA	GG	GG	GG	GG	GG	GG	GG	GG	GG	GG	GG	GG	GG	NN	GG	GG	GG	GG	NN	GG	NN	NN
S1_39930	C/G	1	39930	+	CC	NN	NN	NN	NN	CC	NN	NN	CG	NN	NN	NN	NN	NN	GG	CC	NN	NN	CC	NN	NN	NN	NN	NN	NN	NN	NN	CC	NN	CC	CC	NN	NN	NN	NN	CC	NN	NN	GG	NN	NN	NN	NN	GG	NN
S1_40218	G/A	1	40218	+	GA	GG	GA	GG	GA	GG	GG	GA	GG	GG	GG	GG	GG	GG	GG	GA	GG	GG	GG	GG	GA	GA	GG	GA	GG	GG	GG	GG	GG	GG	GA	GA	GA	GG	GG	GG	GG	GG	GG	GG	GG	GA	GG	GG	GG
S1_40317	G/A	1	40317	+	NN	NN	NN	NN	NN	NN	GG	NN	GG	NN	NN	NN	NN	NN	NN	NN	NN	NN	NN	NN	NN	AA	NN	NN	GG	NN	NN	NN	NN	NN	NN	NN	AA	NN	NN	GG	NN	NN	GG	NN	NN	NN	NN	NN	NN
S1_40437	A/G	1	40437	+	AA	AA	NN	AG	NN	AG	NN	NN	NN	NN	NN	AA	AA	NN	NN	NN	NN	NN	NN	NN	AA	NN	NN	NN	AA	AA	AA	NN	AA	AA	NN	AA	NN	NN	AG	AA	NN	AA	AA	AA	AA	NN	NN	AA	NN
S1_41034	G/T	1	41034	+	GG	GG	GG	GG	GG	GG	GG	GG	GG	GG	GG	GG	GG	GG	GG	GG	GG	GG	GG	GG	GG	GG	GG	GG	GG	GG	GG	GG	GT	GT	GG	GG	GG	GG	GG	GG	NN	GG	GG	GG	GG	GG	GG	GG	GG
S1_41125	G/T	1	41125	+	GG	GG	GG	GG	GG	GG	GG	NN	GG	GG	GG	GG	GG	GG	GG	GG	GG	GG	GG	GG	GG	GG	GG	GG	GT	GG	GG	GG	GT	GG	GG	GG	GG	GG	GG	GG	GG	GT	GG	GG	GG	NN	NN	NN	GG
S1_41254	G/C	1	41254	+	GG	GC	GG	GG	GG	CC	CC	GC	GG	GC	GC	GG	GG	GC	GC	GG	GG	GG	CC	CC	GC	GG	GC	GG	GG	GG	GG	GG	GG	GG	GC	GC	GG	GG	GG	GG	GG	GG	GG	GG	GG	GC	GG	GG	GG
S1_41714	C/G	1	41714	+	CC	CC	CC	CC	CC	CC	CC	CC	CC	CC	CC	CG	NN	CC	CC	CC	CC	CC	CC	CC	CC	CC	CC	CC	CC	CC	CC	CC	CC	CG	CC	CC	CC	CC	CC	CC	CC	CC	CC	CC	NN	NN	NN	CC	CC
S1_42133	C/A	1	42133	+	NN	CA	NN	NN	NN	NN	NN	NN	NN	CC	NN	AA	NN	NN	NN	NN	NN	NN	CC	NN	NN	NN	NN	NN	NN	NN	NN	NN	NN	NN	CC	NN	NN	NN	NN	NN	NN	NN	NN	CC	NN	NN	NN	NN	NN
S1_42345	T/A	1	42345	+	TA	TA	TA	TA	TA	TA	TA	TA	TA	TA	TA	TA	TA	TA	TA	TA	TT	TA	TA	TA	TA	NN	TA	TA	TA	TA	TA	TA	TA	TA	TA	TA	TA	TA	TA	TA	TA	TA	TA	TA	AA	NN	NN	AA	TT
S1_42435	A/G	1	42435	+	AA	AA	AA	AA	AA	AA	AA	AA	AA	AA	AA	AA	NN	AA	AA	AG	AA	AA	AA	AA	AA	AA	AA	AA	AA	AA	AA	AA	AA	AA	AA	AA	AA	AA	AA	AA	AA	AA	AA	AA	AA	NN	NN	NN	AA
S1_42544	A/G	1	42544	+	AG	GG	AA	AA	AG	NN	AG	NN	AA	AA	GG	AA	NN	AA	AA	NN	AA	GG	AA	AA	AA	GG	NN	NN	AA	AA	AA	NN	AA	AA	AA	NN	AA	AA	AA	AA	NN	AA	AG	AA	NN	NN	NN	AA	AA
S1_43038	C/T	1	43038	+	CC	CC	CC	CC	CC	CC	CC	CC	CC	CC	CC	CC	CC	CC	CC	CC	CC	CC	CC	CC	CC	NN	CC	CC	CC	CC	CC	CC	CC	CC	CC	CC	CC	CC	CC	CC	CC	CC	CC	CC	CC	CC	CC	NN	NN
S1_43758	G/T	1	43758	+	NN	TT	NN	NN	NN	NN	GG	NN	NN	NN	NN	NN	NN	GG	NN	NN	NN	NN	GG	NN	NN	NN	NN	NN	NN	NN	NN	NN	NN	GG	TG	NN	TT	NN	NN	TT	NN	TT	NN	TT	NN	NN	GG	NN	NN
S1_43856	T/C	1	43856	+	NN	NN	NN	NN	NN	NN	NN	NN	NN	NN	NN	NN	NN	NN	NN	NN	NN	NN	TT	TT	NN	NN	NN	NN	NN	NN	TC	NN	NN	NN	NN	NN	NN	NN	NN	NN	NN	NN	NN	NN	NN	NN	NN	NN	NN
S1_43955	G/T	1	43955	+	GG	GG	GG	GT	GG	GG	GG	GG	GG	GG	GG	GG	GG	GG	GG	GG	GG	GG	GG	GG	GG	GG	GG	GG	GG	GG	GG	GG	GG	GG	GG	GG	GG	GG	GG	GG	GG	GG	GT	GT	GG	NN	GG	GG	NN
S1_44043	A/G	1	44043	+	NN	NN	AA	AG	AA	AA	NN	AA	AA	AA	AA	AA	NN	NN	NN	NN	NN	AA	AA	NN	NN	AA	NN	AA	AA	AA	NN	AA	NN	NN	NN	NN	AA	NN	NN	NN	NN	NN	NN	NN	NN	NN	NN	NN	AA
S1_44418	T/C	1	44418	+	NN	NN	NN	NN	NN	NN	NN	NN	NN	NN	NN	NN	NN	NN	NN	NN	NN	NN	NN	NN	NN	NN	NN	NN	NN	TT	NN	NN	CC	NN	TC	TC	NN	NN	NN	NN	NN	NN	NN	NN	TC	NN	TC	NN	NN
S1_44659	A/G	1	44659	+	AA	AA	AA	AA	AA	AA	AA	AA	AA	AA	AA	AA	AA	AA	AA	AA	AA	AA	AA	AA	AA	AA	AA	AA	AA	AA	AA	AA	AA	AA	AA	AA	AA	AA	AA	AA	NN	AA	AA	AG	AA	AA	AA	AA	AA
S1_44826	T/G	1	44826	+	TT	TT	TT	TT	TT	TT	TT	TT	TT	TT	TT	TT	TT	TT	TT	TT	TT	TG	TT	TT	TT	TT	TT	TT	TT	TT	TT	TT	TT	TT	TT	TT	TT	TT	TT	TT	TT	TG	TT	TT	TT	TG	TT	TT	TT
S1_45214	G/T	1	45214	+	GG	GG	GG	GG	GT	GG	GG	GG	GG	GG	GG	GG	GG	GG	GG	GG	GG	GG	GG	GG	GG	GG	GG	GG	GG	GG	GG	GG	GT	GG	GG	GG	GT	GG	GG	GG	NN	GG	GG	GG	NN	NN	GG	GG	NN
S1_45459	A/G	1	45459	+	AA	AA	AA	AG	AA	AA	AA	NN	AA	AA	AA	AA	AA	AG	AA	AA	AA	AA	AA	AA	AA	AA	AA	AA	AA	AA	AA	AA	AA	AA	AA	AA	AA	AA	AA	AA	AA	AA	AA	AA	AA	NN	AA	NN	AA
S1_45517	T/C	1	45517	+	TT	TT	TT	TT	TT	TT	TT	NN	TT	TT	TT	TT	TT	TT	TT	TT	TT	TT	TT	TT	TT	TT	TT	TT	TT	TT	TT	TT	TT	TT	TT	TT	TT	TT	TT	TT	TT	TT	TT	TT	NN	NN	TT	NN	TT
S1_45655	T/C	1	45655	+	TT	TT	TT	NN	TT	TT	TT	NN	TT	CC	TT	NN	NN	NN	NN	TT	NN	TT	CC	TT	NN	NN	TT	NN	TT	TT	TT	TT	TT	TT	NN	NN	TT	TT	NN	TT	NN	TT	TT	TT	TT	NN	TT	NN	NN
S1_45749	A/T	1	45749	+	AA	AA	AA	AA	AA	AA	AA	AA	AA	NN	AA	AA	NN	AA	NN	AA	AA	AA	AA	AA	AA	NN	AA	AA	AA	AA	AA	AA	AA	NN	AA	AA	AA	AA	AA	AA	NN	AA	AA	AA	NN	NN	NN	NN	AA
S1_45859	G/C	1	45859	+	GG	GG	GG	GG	GG	GG	GG	GG	GG	GG	GG	GG	GG	GG	GG	GG	GG	GG	GG	GG	GG	GG	GG	GG	GG	GG	GG	GG	GG	GG	GC	GG	GG	GG	GG	GG	GG	GG	GG	GG	GG	GG	GG	GG	GG
S1_46246	C/T	1	46246	+	CC	CC	CC	TT	CC	CC	CC	CC	CC	NN	CC	CC	NN	CC	CC	CC	CC	CT	CC	CC	CC	TT	CC	CC	CC	CC	CC	CC	CC	CC	CC	CC	CC	CC	CC	CC	CC	CC	CC	CC	CC	NN	CC	NN	NN
S1_47558	G/T	1	47558	+	GG	GG	GG	GG	GG	GT	GG	GG	GG	GG	GG	GG	GG	GG	GG	GG	GG	GG	GT	GG	GG	GG	GG	GG	GT	GG	GG	GG	GT	GG	GG	GG	GG	GG	GG	GG	GT	GT	GG	GG	GG	GG	GG	GG	NN
S1_47657	T/G	1	47657	+	NN	NN	NN	NN	NN	NN	NN	NN	NN	NN	NN	NN	NN	TT	NN	NN	NN	TT	GG	NN	NN	NN	NN	NN	NN	NN	NN	NN	TT	NN	GG	NN	NN	NN	NN	TT	NN	NN	TT	NN	NN	NN	NN	NN	NN
S1_47737	A/G	1	47737	+	AA	AA	AA	AA	AA	AA	AA	AA	AA	AA	AA	AA	AA	AA	AA	AA	AA	AA	AA	AA	AA	AA	AA	AA	AA	AA	AA	AA	AA	AA	AA	AA	AA	AA	AA	AG	AA	AA	AA	AA	AA	NN	AA	AA	NN
S1_47923	C/T	1	47923	+	CC	CC	CC	CC	CC	CC	CC	NN	CC	CC	CT	CC	NN	CC	NN	CC	NN	CC	CC	CC	CC	NN	CC	CC	CC	CC	CC	CC	CC	CC	CC	CC	CC	CC	CT	CC	CC	CC	CC	CC	CC	CC	CC	NN	CC
S1_48014	T/C	1	48014	+	TT	TT	TT	TT	TT	TT	TT	TT	TT	TT	TT	TT	TT	TT	TT	TT	TT	TT	TT	TT	TT	TT	TT	TT	TT	TT	TT	TT	TT	TT	TT	TT	TT	TT	TT	TT	TC	TT	TT	TT	NN	TT	TT	TT	TT
S1_48117	T/C	1	48117	+	TT	TT	TT	TT	TT	TT	TT	TT	TT	TT	TT	TT	NN	TT	TT	TT	TT	TT	TT	TT	TT	TT	TT	TT	TT	TT	TT	TT	TT	TT	TT	TT	TT	TT	TT	TT	TT	TT	TT	TC	TT	TT	TT	NN	NN
S1_48550	A/G	1	48550	+	AA	AA	AA	AA	AA	AA	AA	AA	AA	AA	AA	AA	AA	NN	NN	AA	AA	AG	AA	AA	AA	NN	AA	AA	AA	AA	AA	AA	AA	AA	AA	AA	AA	AA	AA	AA	AA	AA	AA	AG	AA	NN	NN	NN	AA
S1_48738	G/C	1	48738	+	GG	GG	GG	GC	GG	GG	GG	NN	GG	GG	GG	GG	GG	GG	NN	GG	GG	GG	GG	GG	GG	GG	GG	GG	GG	GG	GG	GG	GG	GG	GG	NN	GG	NN	GG	GG	GG	GG	GG	GG	NN	NN	GG	NN	GG
S1_48936	C/G	1	48936	+	CC	CC	NN	CC	CC	CC	CC	NN	NN	NN	NN	CC	NN	NN	NN	NN	NN	CC	CC	NN	NN	NN	CC	NN	NN	CG	CC	NN	NN	NN	CC	NN	CC	CC	NN	CC	NN	NN	CC	NN	CC	NN	NN	NN	CC
S1_49142	T/G	1	49142	+	NN	NN	TT	TT	NN	GG	NN	NN	NN	NN	NN	GG	NN	NN	NN	NN	NN	NN	NN	NN	TT	NN	NN	NN	NN	TT	NN	NN	NN	GG	GG	NN	NN	GG	TT	NN	NN	NN	NN	NN	NN	NN	NN	GG	NN
S1_49240	T/C	1	49240	+	CC	NN	CC	NN	NN	CC	TT	NN	NN	NN	TT	CC	NN	NN	NN	TT	NN	NN	NN	NN	NN	NN	NN	NN	NN	NN	NN	NN	TT	NN	NN	NN	NN	NN	NN	NN	NN	NN	NN	NN	NN	NN	NN	NN	NN
S1_49339	G/T	1	49339	+	GG	GG	GG	GG	GG	GG	GG	GG	GG	GG	GG	GT	GG	GG	GG	GG	GG	GG	GG	GG	GG	GG	GT	GG	GG	GG	GG	GG	GG	GG	GG	GG	GG	GG	GG	GG	GG	GG	GG	GG	NN	GG	GG	GG	GG
S1_49456	G/T	1	49456	+	GG	GG	GG	GG	GG	GG	GG	GT	GG	GG	GG	GG	GG	GG	GG	GG	GG	GG	GG	GG	GG	GG	GG	GG	GG	GG	GG	GT	GG	GG	GG	GG	GG	GG	GG	GG	GG	GG	GG	GG	GG	GG	GG	GG	GG
S1_49624	C/G	1	49624	+	CC	CC	NN	NN	CC	GG	GG	NN	CC	NN	NN	NN	NN	NN	NN	NN	NN	NN	NN	NN	NN	NN	NN	CC	CC	NN	CC	CC	NN	CC	NN	NN	CG	NN	CC	NN	CC	CC	CC	NN	NN	NN	NN	NN	NN
S1_49725	A/T	1	49725	+	AA	NN	NN	NN	NN	NN	NN	NN	NN	AA	NN	AA	NN	NN	NN	NN	NN	NN	NN	NN	NN	NN	NN	NN	NN	NN	AA	NN	AA	NN	NN	NN	AT	NN	NN	NN	NN	NN	AA	AT	NN	TT	TT	NN	NN
S1_50135	C/G	1	50135	+	CC	CC	CC	CC	CC	CC	CC	CC	CG	GG	CC	CC	CC	CC	CC	CC	CG	CC	CC	CG	CC	CG	CG	CG	CG	CC	CC	CC	CC	CC	GG	CG	CC	CC	CC	CC	CC	CC	CC	CC	CC	CC	CC	CC	CC
S1_50231	C/T	1	50231	+	CC	CC	CC	CC	CC	CC	CC	NN	CC	NN	CC	CC	CC	CC	CC	CC	CC	CC	CC	CC	CC	NN	CC	CC	CC	CC	CC	CC	CC	CC	CC	CC	CC	NN	NN	CC	NN	CC	CC	NN	NN	NN	NN	NN	NN
S1_50344	T/C	1	50344	+	TT	TT	TT	TT	TT	TT	TT	TT	TT	TT	TT	TT	NN	TT	NN	TT	TT	TT	TT	TT	TT	TT	TT	TT	TT	TT	TC	TT	TT	TT	TT	TT	TT	TC	TT	TT	NN	TT	TT	TT	NN	TT	NN	TT	TT
S1_52334	T/C	1	52334	+	NN	TT	CC	TT	CC	TT	CC	NN	NN	TC	CC	NN	NN	CC	NN	NN	NN	NN	NN	NN	NN	NN	NN	NN	NN	NN	NN	NN	TT	CC	TT	NN	NN	NN	NN	NN	NN	NN	NN	CC	NN	NN	NN	NN	TC
S1_52935	A/G	1	52935	+	AA	AA	AA	AA	AA	AA	AA	NN	AA	AA	AA	AA	AA	AG	AA	AA	AA	AA	AA	AA	AA	AA	AA	AA	AA	AA	AA	AA	AA	AA	AA	AA	AA	AA	AA	AA	AA	AA	AA	AA	AA	AA	AA	NN	AA
S1_53034	T/C	1	53034	+	TT	TT	TT	NN	TT	TT	TT	TT	TT	TC	TT	TT	TT	TT	TT	NN	TT	TT	TT	TT	TT	TT	TT	TT	TT	TT	TT	TT	TT	TT	NN	TT	TT	NN	NN	NN	TT	TT	TT	TT	NN	NN	NN	TT	TT
S1_53140	A/G	1	53140	+	AA	AA	AG	AA	AA	AG	AG	AG	AA	AG	AA	AG	AA	AA	AA	AA	AA	AA	AA	AA	AA	GG	AG	AA	AA	AA	AA	AA	AA	AA	AA	AA	AA	AA	AA	AA	AA	AA	AA	AA	AA	NN	AA	NN	AA
S1_53353	A/G	1	53353	+	AA	AA	AA	AA	AA	AA	AA	AA	AA	AA	AA	AA	AA	AA	AA	AA	AA	AA	AA	AA	AA	AA	AA	AA	AA	AA	AA	AA	AA	AA	AG	AA	AA	AA	AA	AA	AA	AA	AA	AA	AA	AA	AA	NN	NN
S1_53442	A/G	1	53442	+	AA	AA	AA	AA	AA	AA	AA	NN	AA	AA	AA	AA	NN	AA	AA	AA	NN	AA	AA	AA	AA	NN	AA	AA	AA	AG	AA	AA	AA	AA	AG	AA	AA	AA	AA	AA	NN	AA	AA	AA	NN	NN	AA	AA	NN
S1_53623	G/C	1	53623	+	GG	GG	GG	NN	GG	GG	GG	NN	GG	NN	GG	GG	GG	GG	NN	GG	GG	GG	GG	GG	GC	GG	GG	GG	GC	GC	CC	GG	GC	CC	GG	GG	GG	NN	CC	GG	CC	CC	GC	CC	NN	NN	NN	NN	CC
S1_54450	T/C	1	54450	+	NN	NN	NN	NN	NN	NN	TT	NN	NN	NN	NN	NN	NN	NN	NN	NN	NN	NN	NN	NN	NN	NN	NN	NN	NN	TT	NN	NN	TT	NN	TC	TC	NN	NN	NN	NN	NN	NN	NN	TT	CC	NN	TT	NN	NN
S1_54637	G/A	1	54637	+	GA	GG	GG	GA	GA	GG	GG	GG	GA	GG	GG	GA	GG	AA	GG	GG	GA	AA	GA	NN	GA	AA	GA	NN	GA	GA	AA	GA	GA	GA	GA	GA	GG	GG	NN	GG	NN	GG	GG	GG	AA	GG	NN	NN	GG
S1_54934	T/C	1	54934	+	TT	TT	TT	TT	TT	TT	TT	TT	TT	TT	TT	TT	TT	TT	TT	TT	TT	TT	TT	TT	TT	TT	TT	TT	TT	TT	TC	TT	TT	TT	TT	TT	TT	TT	TT	TT	TT	TT	TT	TT	NN	NN	TT	NN	TT
S1_55043	A/C	1	55043	+	AA	NN	NN	NN	NN	NN	NN	NN	AA	NN	NN	CC	NN	NN	NN	CC	NN	AA	NN	NN	NN	NN	NN	NN	NN	CC	NN	AA	CC	NN	NN	NN	NN	NN	NN	NN	NN	NN	NN	NN	AA	NN	NN	NN	NN
S1_55863	A/G	1	55863	+	AA	AA	AA	AA	AA	AA	AA	AA	AA	AA	AA	AA	AA	AA	AA	AA	AA	AG	AA	AA	AA	AA	AA	AA	AA	AA	AA	AA	AA	AA	AA	AA	AA	AA	AA	AA	AA	AA	AA	AA	AA	AA	AA	AA	AA
S1_55923	T/G	1	55923	+	TT	TT	TG	TT	TT	TG	TT	TT	TG	TT	TT	TT	TT	TG	TT	TT	TT	TT	TT	TT	TT	TT	TT	TT	TG	TT	TT	TT	TT	TT	TG	TT	TT	TT	TT	TT	TG	TT	TT	TT	TT	NN	TT	TT	TT
S1_56060	G/T	1	56060	+	GG	NN	GG	NN	NN	GG	GG	NN	GG	GG	TT	GG	GG	GG	NN	NN	GG	NN	GG	NN	NN	NN	GG	NN	NN	NN	NN	NN	NN	GG	NN	GG	GG	GG	NN	GT	NN	NN	NN	NN	NN	NN	NN	NN	GG
S1_56852	T/C	1	56852	+	TT	TT	TT	TT	TT	TT	TT	TT	TT	TT	TC	TT	TT	TT	TT	TT	TT	TT	TT	TT	TT	TT	TT	TT	TT	TT	TT	TT	TT	TT	TT	TT	TT	TT	TT	TT	TC	TT	TT	TT	NN	TT	TT	TT	TT
S1_56950	A/T	1	56950	+	AA	AA	AA	AA	AA	AA	AA	AA	AA	AA	AT	AA	AA	AA	AA	AA	AA	AA	AA	AT	AT	AA	AA	AA	AA	AA	AA	AA	AA	AA	AA	AA	AA	AA	AA	AA	AA	AA	AA	AA	NN	AA	AA	NN	AA
S1_57341	A/G	1	57341	+	AA	AA	AA	AA	AA	AA	AA	AA	AA	AA	AA	AA	AA	AA	AA	AA	AA	AA	AA	AA	AA	AA	AA	AA	AA	AG	AA	AA	AA	AA	AA	AA	AA	AA	AA	AA	AA	AA	AA	AA	AA	AA	AA	AA	AA
S1_58732	A/T	1	58732	+	NN	AA	TT	NN	NN	NN	NN	NN	NN	NN	NN	NN	NN	AA	NN	NN	NN	NN	AA	NN	NN	NN	NN	NN	NN	NN	NN	TT	NN	NN	NN	NN	NN	NN	NN	NN	NN	NN	NN	NN	NN	AA	NN	NN	NN
S1_59143	C/A	1	59143	+	NN	NN	NN	CC	NN	NN	CC	NN	CC	NN	NN	NN	NN	NN	NN	NN	NN	NN	NN	NN	NN	NN	NN	NN	NN	AA	CC	NN	NN	NN	NN	NN	NN	NN	NN	NN	NN	NN	NN	NN	NN	NN	CA	NN	NN
S1_59339	G/T	1	59339	+	GG	GG	GG	GG	GG	GG	GG	GG	GG	GG	GG	GG	GG	GG	GG	GG	NN	GG	GG	GG	GG	GG	GT	GT	GG	GG	GG	GG	GG	GG	GG	GG	GG	GG	GG	GG	GG	GG	GG	GG	GG	NN	GG	NN	GG
S1_59448	A/G	1	59448	+	NN	NN	NN	NN	NN	NN	NN	NN	NN	NN	NN	NN	NN	NN	NN	NN	NN	NN	NN	NN	NN	AA	NN	NN	NN	AA	NN	NN	NN	NN	NN	NN	NN	GG	GG	NN	AA	NN	NN	NN	NN	NN	NN	NN	NN
S1_59856	A/G	1	59856	+	AA	AA	AA	AA	AA	AA	AA	AA	AA	AA	AA	AA	AA	AA	AA	AA	AA	AA	AA	AA	AA	AA	AA	AA	AA	AA	AA	AA	AA	AA	AA	AA	AA	AA	AG	AA	AA	AA	AA	AA	NN	NN	AA	NN	AA
S1_59955	A/G	1	59955	+	AA	AA	AA	AA	AA	AA	AA	NN	AA	AG	AG	AA	AA	AA	AA	AA	AA	AA	AA	AA	AA	AA	AA	AA	AA	AA	AA	AA	AA	AA	AA	AA	AA	AA	AA	AG	AA	AA	AA	AA	AA	AA	AA	NN	AA
S1_60034	C/G	1	60034	+	NN	CC	NN	NN	CC	NN	CC	NN	NN	CC	CC	NN	GG	CC	NN	CC	NN	CC	NN	NN	NN	NN	NN	NN	CC	CC	NN	CC	CC	NN	CC	NN	CC	NN	CC	NN	NN	NN	CC	NN	NN	NN	NN	CC	NN
S1_60336	T/G	1	60336	+	NN	GG	NN	NN	NN	NN	NN	NN	NN	TT	NN	GG	NN	NN	NN	NN	NN	NN	NN	NN	NN	NN	TT	NN	NN	NN	NN	NN	TT	NN	NN	NN	NN	NN	NN	TT	NN	NN	NN	NN	NN	NN	NN	NN	NN
S1_60513	C/T	1	60513	+	CC	NN	CC	NN	NN	NN	TT	NN	NN	NN	CC	NN	NN	NN	NN	NN	NN	NN	TT	NN	NN	NN	NN	NN	NN	NN	TT	NN	NN	NN	NN	NN	NN	NN	NN	NN	NN	NN	NN	NN	NN	NN	NN	NN	CC
S1_60833	T/A	1	60833	+	TA	NN	NN	NN	NN	NN	NN	NN	NN	NN	NN	TT	TT	NN	AA	NN	NN	NN	NN	NN	NN	NN	NN	NN	NN	NN	TT	NN	NN	NN	NN	NN	AA	NN	TT	NN	NN	NN	TT	TT	NN	NN	NN	NN	NN
S1_60935	A/T	1	60935	+	AA	AA	NN	NN	NN	NN	AA	NN	AA	NN	NN	AA	TT	NN	NN	NN	NN	AA	NN	NN	NN	NN	NN	NN	NN	NN	NN	NN	AA	NN	NN	NN	AA	NN	NN	NN	NN	NN	AT	AA	TT	NN	NN	NN	NN
S1_61545	A/G	1	61545	+	AA	AA	AA	AA	AA	AA	AA	AA	AA	AA	AA	AA	AA	AA	AA	AA	AA	AA	AA	AA	AA	AA	AG	AA	AA	AA	AA	AA	AA	AA	AA	AA	AA	AA	AA	AA	AA	AA	AA	AA	AA	AA	AA	AA	AA
S1_62152	T/C	1	62152	+	NN	TT	CC	TT	NN	NN	TT	NN	NN	TT	NN	NN	CC	NN	NN	NN	NN	NN	NN	NN	NN	NN	NN	NN	NN	NN	NN	NN	NN	NN	NN	NN	NN	NN	TT	NN	NN	NN	TT	NN	NN	NN	NN	NN	NN
S1_62253	C/T	1	62253	+	NN	NN	NN	NN	CC	NN	NN	NN	NN	NN	NN	NN	NN	NN	NN	NN	NN	NN	NN	TT	NN	NN	NN	NN	NN	NN	NN	NN	NN	NN	NN	NN	CC	NN	NN	NN	NN	NN	NN	CC	NN	NN	NN	NN	NN
S1_62448	T/G	1	62448	+	NN	NN	NN	TT	NN	NN	TT	NN	NN	NN	NN	NN	NN	NN	NN	TT	NN	NN	NN	NN	NN	NN	NN	NN	NN	NN	NN	NN	TT	NN	TT	NN	NN	NN	NN	NN	NN	NN	TG	GG	NN	NN	NN	NN	NN
S1_62637	A/G	1	62637	+	AA	GG	AG	AG	GG	AA	AA	AG	AA	AG	AA	AG	AG	AA	AA	AG	AA	AA	GG	GG	AG	AA	AA	AG	AA	AA	AA	AA	AA	AA	AG	AA	AA	AA	AA	AA	AA	AA	AA	AA	AA	AA	AA	AA	AA
S1_62942	T/C	1	62942	+	TT	TT	TT	TT	TT	TT	TC	NN	TT	TT	TT	CC	TT	TT	TC	TT	TT	TT	TC	TT	TT	TT	TT	TT	TT	TT	TC	CC	CC	TC	TT	CC	TC	TC	TT	TC	CC	CC	TC	TT	CC	NN	NN	NN	TT
S1_64561	C/A	1	64561	+	NN	NN	CC	NN	AA	NN	CA	NN	CC	CC	AA	NN	NN	NN	NN	NN	NN	NN	AA	NN	CC	NN	NN	NN	CC	AA	CC	NN	NN	CC	NN	NN	NN	NN	AA	NN	NN	AA	AA	AA	NN	NN	NN	NN	NN
S1_64659	C/A	1	64659	+	NN	AA	NN	NN	CC	NN	CC	AA	AA	NN	NN	NN	CC	NN	NN	NN	NN	CC	NN	CC	CC	NN	NN	NN	NN	AA	NN	NN	NN	NN	CC	NN	NN	NN	NN	NN	NN	NN	AA	NN	NN	NN	NN	NN	NN
S1_64713	A/T	1	64713	+	AA	AA	AA	AA	AA	AA	AA	NN	AA	AA	AA	AA	AA	AA	AA	AA	NN	AA	AA	NN	AA	TT	AA	AA	AA	AA	AA	AA	AA	AA	AA	AA	AA	AA	AA	AA	AA	AA	AA	AA	NN	NN	NN	NN	AA
S1_64939	T/A	1	64939	+	TT	TT	TT	TT	TT	TT	TT	TT	TT	TT	TT	TT	NN	TT	TT	TT	TT	TT	TT	TT	TT	TT	TT	TT	TT	TT	TT	TT	TT	TT	TT	TT	TT	TT	TT	TA	TT	TT	TT	TT	TT	NN	TT	NN	TT
S1_65031	A/G	1	65031	+	AA	AA	NN	AA	AA	AA	NN	NN	NN	NN	NN	AA	NN	NN	NN	AA	NN	NN	AA	NN	AA	NN	NN	NN	AA	NN	AA	AA	AA	NN	NN	NN	NN	NN	NN	AA	NN	AA	AA	AA	NN	NN	NN	NN	NN
S1_65147	A/T	1	65147	+	AA	AA	AA	AA	AA	AA	AA	NN	AA	AA	AA	AA	AA	AA	AA	AA	AA	NN	AT	AA	AA	AA	AT	AA	AA	AA	AA	AA	AA	AA	AA	AA	AA	AA	AA	AA	AA	AA	AA	AA	NN	AA	AA	NN	AA
S1_65526	A/G	1	65526	+	AA	AG	AA	AA	AA	AA	AA	NN	AA	AA	AA	AA	AA	AA	AA	AA	NN	AA	AA	AA	AA	AA	AA	AA	AA	AA	AA	AA	AA	AA	AA	AA	AA	AA	AA	AA	AA	AA	AA	AA	NN	NN	AA	NN	AA
S1_65648	G/A	1	65648	+	NN	GG	NN	GG	GG	GG	GG	GG	GG	NN	NN	GA	NN	GG	NN	NN	GG	NN	GG	NN	GG	GG	GG	GA	NN	GG	GG	NN	GG	GG	NN	AA	NN	NN	NN	NN	NN	NN	NN	GG	NN	GG	NN	GG	NN
S1_65962	A/G	1	65962	+	AA	AA	AA	AA	AA	AA	AA	AA	AA	AA	AA	AA	AA	AA	AA	AG	AA	AA	AA	AA	AA	AA	AA	AA	AA	AA	AA	AA	AA	AA	AA	AA	AA	AA	AA	AA	AA	AA	AA	AA	AA	AA	AA	AG	AA
S1_66146	A/G	1	66146	+	AG	AA	AA	AA	AA	AA	AA	NN	AA	AA	AA	AA	AA	AA	AA	AA	AA	AA	AA	AA	AA	NN	AA	AA	AA	AA	AA	AA	AA	AA	AA	AA	AA	AA	AA	AA	AA	AA	AA	AG	AA	NN	AA	NN	AA
S1_66518	A/G	1	66518	+	AA	AA	AA	AA	AA	AA	AA	NN	AA	AA	AA	NN	AA	AA	AG	AA	AA	AA	AG	AA	AA	NN	NN	NN	AA	AA	AA	AA	AA	AA	AA	AA	AA	AA	AA	AA	NN	AA	AA	AA	AA	NN	AA	NN	NN
S1_66658	C/T	1	66658	+	CC	CC	CC	NN	CC	CC	CC	CC	CC	CC	CC	CC	CC	CC	CC	CC	CC	TT	CC	CC	CC	NN	CC	NN	CC	CC	CT	CC	CC	CC	CC	CC	CC	NN	CC	CC	CC	CC	CC	CC	NN	NN	CC	NN	CC
S1_66856	G/T	1	66856	+	GG	NN	NN	NN	NN	NN	NN	NN	NN	NN	NN	GG	NN	GG	NN	TT	NN	NN	GG	NN	NN	NN	NN	NN	NN	GG	NN	TT	NN	NN	GT	NN	GG	NN	GG	NN	GG	GG	TT	GG	NN	GG	NN	NN	NN
S1_66913	A/C	1	66913	+	NN	NN	NN	AC	AA	NN	AA	NN	NN	NN	NN	NN	NN	AA	NN	AA	NN	NN	AA	NN	NN	NN	NN	NN	NN	NN	NN	NN	NN	NN	NN	NN	AA	NN	NN	NN	NN	NN	NN	AA	NN	NN	NN	NN	NN
S1_67135	T/G	1	67135	+	TT	TT	TT	GG	NN	TT	TT	NN	TT	TT	TT	TT	NN	TT	NN	TT	NN	NN	GG	TT	NN	GG	GG	NN	TG	TG	TG	TG	TT	GG	TT	TT	NN	NN	NN	TT	TT	NN	TT	TT	NN	GG	TT	NN	NN
S1_67943	T/G	1	67943	+	NN	NN	NN	NN	NN	NN	GG	NN	NN	TT	NN	NN	GG	TT	NN	NN	NN	NN	GG	NN	NN	NN	NN	NN	NN	TT	NN	NN	NN	NN	NN	NN	NN	NN	NN	TT	NN	NN	NN	NN	TT	NN	TT	NN	NN
S1_68041	T/C	1	68041	+	NN	NN	NN	NN	NN	NN	NN	NN	CC	NN	NN	NN	NN	NN	NN	NN	NN	TT	NN	NN	TT	NN	TT	NN	NN	NN	NN	NN	NN	NN	NN	CC	TT	NN	NN	TC	NN	TT	TT	NN	TT	TT	NN	TC	NN
S1_68139	T/G	1	68139	+	NN	NN	TT	NN	NN	NN	TT	NN	NN	TG	TT	NN	NN	NN	NN	GG	NN	NN	TT	TT	TG	NN	NN	TT	NN	NN	TT	NN	NN	NN	NN	NN	NN	NN	NN	NN	NN	TT	NN	NN	NN	NN	NN	NN	NN
S1_68249	C/A	1	68249	+	NN	CA	NN	CC	CC	CC	CC	NN	CC	CC	CC	CC	AA	NN	NN	CC	NN	NN	NN	NN	CC	NN	CC	NN	NN	CC	CC	CC	CC	NN	CC	NN	CC	AA	CA	CA	NN	NN	CC	CC	NN	NN	NN	CC	NN
S1_68354	A/T	1	68354	+	NN	NN	NN	NN	NN	NN	NN	NN	NN	AA	NN	NN	NN	NN	NN	NN	NN	NN	NN	NN	NN	NN	NN	AA	NN	NN	TT	NN	NN	NN	TT	NN	NN	NN	NN	NN	NN	NN	AA	NN	TT	NN	NN	NN	NN
S1_68552	G/T	1	68552	+	GG	GG	GG	GG	GG	GG	GG	GG	GG	GG	GG	GG	GT	GG	GG	GT	GG	GG	GG	GG	GG	GG	GG	GG	GT	GG	GG	GT	GG	GG	GG	GG	GG	GG	GG	GG	GG	GG	GG	GG	GG	GG	GG	GG	NN
S1_68715	C/T	1	68715	+	NN	NN	NN	NN	NN	NN	NN	NN	NN	NN	NN	NN	NN	NN	NN	NN	NN	NN	NN	NN	NN	NN	NN	NN	NN	CT	NN	NN	TT	NN	CT	TT	NN	NN	NN	NN	NN	NN	NN	CC	CT	NN	CT	TT	NN
S1_69045	T/A	1	69045	+	NN	NN	NN	NN	NN	NN	NN	NN	NN	NN	NN	NN	NN	NN	NN	NN	NN	NN	NN	NN	NN	NN	NN	NN	NN	TA	NN	NN	TT	NN	TT	TT	TT	AA	NN	NN	NN	NN	NN	TT	TT	NN	TA	NN	NN
S1_69131	C/T	1	69131	+	NN	NN	CC	CC	NN	NN	NN	NN	NN	NN	NN	TT	NN	NN	NN	NN	NN	NN	NN	NN	NN	NN	NN	NN	NN	NN	NN	NN	NN	CC	TT	NN	TT	NN	NN	NN	NN	NN	NN	NN	NN	NN	NN	NN	NN
S1_69261	T/C	1	69261	+	NN	NN	NN	NN	NN	NN	NN	NN	TT	NN	NN	NN	NN	CC	NN	NN	NN	NN	NN	NN	NN	NN	NN	NN	NN	NN	NN	NN	NN	NN	NN	CC	NN	TT	TT	NN	NN	NN	NN	NN	NN	NN	NN	NN	NN
S1_69342	G/A	1	69342	+	GG	GG	GG	GG	GA	GA	GG	GG	GG	GG	GG	GG	GG	GG	GG	GG	GG	GA	GG	GA	GG	GG	GG	GG	GG	GG	GG	GG	GG	GG	GG	GG	GG	GG	GG	GG	GG	GA	GG	GG	GG	GG	GG	GG	GG
S1_69541	A/T	1	69541	+	AA	AA	AA	AA	AA	AA	AA	NN	AA	AA	AA	AA	NN	AA	AA	AA	AA	AA	AA	NN	AA	NN	AA	AA	AA	AA	AA	AA	AA	AT	AA	AA	AA	AA	AA	AA	AA	AA	AA	AA	NN	NN	NN	AA	AA
S1_69652	A/G	1	69652	+	AA	AA	AA	AA	AA	AA	AA	AA	AA	AA	AA	AA	AA	AA	AA	AA	AA	AA	AA	AA	AA	AA	AA	NN	AG	AA	AA	AA	AA	AA	AA	AA	AA	AA	AA	AA	AA	AA	AA	AA	AA	AA	AA	AA	AA
S1_69714	C/T	1	69714	+	CC	NN	NN	NN	NN	NN	NN	NN	NN	NN	CC	NN	NN	NN	NN	NN	NN	NN	NN	NN	NN	NN	NN	NN	TT	TT	NN	NN	NN	NN	TT	NN	TT	NN	NN	NN	NN	NN	CC	NN	NN	NN	NN	NN	NN
S1_69922	T/C	1	69922	+	TT	TT	TT	TT	TT	TT	TC	TT	TT	TT	TT	TT	TT	TT	TT	TT	TT	TT	TT	TT	TT	NN	TT	TT	TT	TT	TT	TT	TT	TT	TT	TT	TT	TT	TT	TT	NN	TT	TT	TT	TT	NN	TT	NN	TT
S1_70655	C/T	1	70655	+	CC	CC	CC	CC	CC	CC	CC	CC	CC	CC	CC	CC	CC	CC	CC	CC	CC	CC	CC	CC	CC	CC	CC	CC	CC	CC	CC	CC	CT	CC	CC	CC	CC	CC	CC	CC	CC	CC	CC	CC	NN	CC	CC	NN	CC
S1_72455	T/C	1	72455	+	TT	TT	TT	TT	TT	TT	TT	TT	TT	TT	TT	TT	TT	TT	TT	TT	TC	TT	TT	TT	TT	TT	TT	TT	TT	TT	TT	TT	TT	TT	TC	TT	TT	TT	TT	TT	TT	TT	TT	TT	TT	TT	TT	TT	TT
S1_72662	C/A	1	72662	+	NN	CC	CC	CC	CC	CC	CC	CC	CC	CC	CC	CC	NN	CC	NN	NN	CC	CC	CC	NN	CC	NN	CC	NN	CC	CC	CC	CC	CC	CC	CC	CC	CC	CC	NN	CC	CC	CC	CC	CC	NN	NN	NN	NN	NN
S1_72752	C/T	1	72752	+	CC	CT	CC	CC	CC	CC	CC	CC	CC	CC	CC	CC	NN	CC	CC	CC	CC	CC	CC	CC	CC	CC	CC	CC	CC	CC	CC	CC	CC	CC	CC	CC	CC	CC	CC	CC	CC	CC	CC	CC	CC	NN	CC	CC	NN
S1_72842	C/G	1	72842	+	NN	CC	NN	NN	CC	CC	CC	GG	NN	CC	NN	NN	NN	NN	NN	NN	CC	NN	NN	NN	GG	NN	NN	NN	CC	CC	CC	NN	CC	CG	GG	NN	NN	NN	CC	CC	NN	NN	NN	CC	NN	NN	NN	CC	CC
S1_73245	G/T	1	73245	+	GG	GG	GG	GG	GG	GG	GG	GG	GG	GG	GG	GG	GG	GG	GG	GG	GG	GG	GG	GG	GG	GG	GG	GG	GG	GG	GG	GG	GG	GG	GG	GG	GT	GG	GG	GT	GG	GG	GG	GG	GG	GG	GG	GG	GG
S1_74530	A/C	1	74530	+	NN	CC	NN	CC	NN	NN	NN	NN	NN	CC	NN	AA	NN	NN	NN	NN	NN	NN	CC	AA	NN	NN	NN	NN	CC	NN	AA	NN	NN	NN	NN	NN	NN	NN	NN	NN	AA	NN	NN	NN	NN	NN	NN	NN	NN
S1_74815	G/A	1	74815	+	NN	NN	GG	NN	NN	NN	NN	NN	GG	NN	NN	NN	GG	NN	NN	NN	GG	NN	NN	NN	NN	NN	NN	NN	GG	GG	NN	NN	AA	NN	NN	GG	NN	NN	NN	GG	GG	GG	GG	GG	NN	NN	NN	NN	NN
S1_75260	A/C	1	75260	+	AA	AA	AA	AA	AA	AA	AA	AA	AA	AA	NN	AA	NN	AA	NN	AA	NN	AA	AA	AA	NN	NN	NN	AA	AA	AA	AA	AA	AA	AA	AA	AA	AC	AA	AA	AA	AA	AC	AA	AA	NN	NN	NN	NN	NN
S1_75351	A/T	1	75351	+	AA	AA	AA	AA	AA	AA	AA	AA	AA	AA	AA	AA	AA	AA	AA	AA	AA	AA	AA	AA	AA	AA	AA	AA	AA	AA	AA	AA	AA	AA	AA	AA	AA	AA	AA	AA	AA	AA	AA	AA	NN	AA	AA	AA	AA
S1_75846	C/T	1	75846	+	NN	NN	NN	NN	NN	NN	NN	NN	CC	NN	NN	NN	NN	NN	NN	NN	NN	NN	NN	NN	NN	NN	NN	NN	NN	NN	TT	CC	NN	NN	NN	NN	NN	NN	NN	CC	NN	NN	NN	NN	NN	NN	NN	NN	NN
S1_75914	A/G	1	75914	+	NN	NN	NN	NN	NN	NN	NN	NN	NN	NN	NN	NN	NN	NN	NN	NN	NN	NN	NN	NN	NN	NN	NN	NN	NN	AA	NN	NN	AA	NN	AA	AA	AA	NN	NN	NN	NN	NN	NN	AA	AA	NN	AG	AA	NN
S1_76350	T/C	1	76350	+	CC	NN	NN	TT	NN	NN	NN	NN	TT	NN	NN	NN	NN	NN	NN	NN	NN	NN	NN	NN	NN	NN	NN	NN	NN	NN	NN	NN	NN	NN	NN	NN	NN	NN	NN	NN	NN	NN	TT	TC	TT	NN	NN	NN	NN
S1_76449	G/T	1	76449	+	GT	GG	GG	GG	GG	GG	GG	GG	GG	GG	GG	GG	GG	GG	GG	GG	GG	GT	GG	GG	GG	GG	GG	GG	GG	GT	GG	GT	GG	GG	GG	GG	GG	GG	GG	GG	GG	GG	GG	GT	GG	GG	GG	GG	GG
S1_77036	G/T	1	77036	+	GG	GG	GG	GG	GG	GG	GG	GG	GG	GT	GG	GG	GG	GG	GG	GG	GG	GG	GT	GG	GG	GG	GG	GG	GG	GG	GG	GG	GG	GG	GG	GG	GG	GG	GG	GG	NN	GG	NN	GG	GG	GG	GG	GT	NN
S1_77441	T/C	1	77441	+	TT	NN	NN	NN	NN	NN	NN	NN	NN	NN	NN	CC	NN	NN	NN	NN	NN	NN	TC	NN	TT	NN	NN	NN	NN	NN	NN	NN	NN	NN	NN	NN	TT	TT	CC	NN	NN	NN	TT	NN	NN	NN	CC	NN	NN
S1_77735	A/T	1	77735	+	NN	NN	AA	AA	NN	NN	AA	NN	NN	NN	NN	NN	NN	AA	NN	NN	TT	NN	NN	NN	NN	NN	AA	NN	AA	NN	NN	NN	AA	NN	NN	NN	AA	NN	NN	AT	NN	NN	AA	NN	NN	NN	NN	AA	NN
S1_77937	A/G	1	77937	+	AA	AA	AA	AA	AA	AG	AA	AA	AA	AA	AA	AA	AA	AA	AA	AA	AA	AA	AA	AA	AA	AA	AA	AA	AA	AA	AA	AA	AA	AA	AA	AA	AA	AA	AA	AA	AA	AA	AA	AG	AA	NN	AA	NN	NN
S1_78022	A/G	1	78022	+	AA	AA	AA	AA	AA	AA	AA	AA	AA	AA	AA	AA	AA	AA	AA	AA	NN	AA	AA	AA	AA	AA	AA	AA	AA	AA	AA	AA	AA	AA	AA	NN	AA	AA	AA	AA	AA	AG	AA	AA	NN	NN	NN	AA	AA
S1_78527	G/A	1	78527	+	GG	GG	GA	GG	GG	GG	GG	GG	GG	GG	GG	GG	GG	GG	GG	GG	GG	GG	GG	GG	GG	GG	GG	GG	GG	GG	GG	GG	GG	GG	GG	GG	GG	GG	GG	GG	GG	GA	GG	GG	GG	NN	GG	GG	GG
S1_78716	A/G	1	78716	+	AA	AA	AA	AA	AA	AA	AA	AA	AA	AA	AA	AA	AA	AA	NN	AA	AA	AA	AA	AG	AA	AA	AA	AA	AA	AA	AA	AA	AA	AA	AA	AA	AA	AA	AA	AG	AA	AA	AA	AA	NN	AA	AA	NN	NN
S1_78825	A/T	1	78825	+	AA	AA	AA	AA	AA	AA	AA	AA	AA	AA	AA	AA	AA	AA	AA	AA	AA	AA	AA	AA	AA	AT	AA	AA	AA	AA	AA	AA	AA	AA	AA	AA	AA	AA	AA	AA	AA	AA	AA	AA	AA	AA	AA	AT	AA
S1_79149	A/G	1	79149	+	AA	AA	NN	NN	NN	GG	AA	NN	AA	AA	NN	NN	NN	NN	NN	AA	AA	NN	NN	NN	NN	AG	NN	NN	NN	NN	AA	AA	NN	AG	AA	AA	NN	NN	NN	NN	NN	AA	NN	NN	NN	NN	NN	NN	NN
S1_79936	A/G	1	79936	+	AA	AA	AA	AA	AA	AA	AA	AA	AA	AA	AA	AA	AA	AA	AA	AA	AA	AA	AA	AA	AA	AA	AA	AA	AA	AA	AA	AA	AA	AA	AA	AA	AA	AA	AA	AA	AG	AA	AA	AA	NN	AA	NN	AA	AA
S1_80045	A/G	1	80045	+	AA	AA	AA	AA	AA	AA	AA	AA	AA	AA	AA	AA	AA	AA	AG	AA	AA	AA	AA	AA	AA	AA	AA	AA	AA	AA	AA	AA	AA	AA	AA	AA	AA	AA	AA	AA	AG	AA	AA	AA	AA	AA	AA	AA	AA
S1_80215	C/A	1	80215	+	NN	NN	NN	NN	NN	CC	CC	NN	CA	NN	NN	NN	CC	NN	NN	NN	NN	NN	NN	NN	NN	NN	NN	NN	NN	NN	NN	AA	NN	NN	NN	CC	NN	NN	CC	AA	NN	NN	AA	NN	NN	NN	NN	NN	NN
S1_80355	A/T	1	80355	+	NN	NN	NN	NN	NN	NN	NN	NN	NN	NN	NN	NN	NN	NN	NN	NN	NN	NN	NN	NN	NN	NN	NN	NN	AA	AA	NN	NN	TT	NN	TT	AT	AA	NN	NN	NN	NN	NN	NN	NN	AA	NN	AA	NN	NN
S1_80439	T/C	1	80439	+	CC	TT	TT	TT	CC	TT	TT	NN	NN	NN	TT	TC	NN	CC	TT	NN	TT	NN	NN	TT	CC	TT	CC	NN	NN	CC	CC	CC	NN	NN	TT	TT	TT	TT	CC	TT	TT	TT	TT	TT	NN	NN	NN	NN	NN
S1_80829	T/C	1	80829	+	NN	TT	NN	NN	NN	NN	TT	NN	NN	NN	NN	NN	NN	NN	NN	NN	NN	NN	NN	NN	NN	NN	NN	NN	NN	TC	CC	NN	CC	NN	TT	TC	NN	NN	NN	NN	NN	NN	NN	TT	NN	NN	TC	NN	NN
S1_81625	A/T	1	81625	+	AA	AA	AA	AA	AA	AA	AA	NN	AA	AT	AA	AA	NN	NN	NN	AA	AA	NN	AA	AA	AA	AA	AA	NN	AA	AA	AA	AA	AA	AT	AA	NN	AA	AA	AA	AA	AA	AA	AA	AA	NN	NN	NN	NN	AA
S1_82256	T/A	1	82256	+	TT	NN	NN	NN	NN	NN	NN	NN	NN	TT	NN	NN	NN	NN	NN	NN	NN	TT	NN	TT	TT	NN	NN	NN	AA	AA	NN	NN	NN	NN	NN	NN	NN	TT	TT	TT	NN	NN	AA	NN	NN	NN	NN	NN	NN
S1_82421	G/C	1	82421	+	NN	NN	NN	NN	NN	CC	NN	NN	GG	NN	NN	GG	NN	NN	NN	NN	NN	NN	NN	NN	NN	NN	NN	NN	NN	NN	GG	NN	NN	NN	NN	NN	NN	NN	NN	GG	NN	NN	GG	NN	NN	NN	NN	NN	NN
S1_82532	T/C	1	82532	+	TT	NN	NN	NN	NN	NN	NN	NN	NN	CC	NN	NN	TT	NN	NN	NN	TT	TT	CC	NN	TT	NN	NN	NN	TT	TC	NN	NN	NN	NN	TT	NN	NN	NN	NN	TT	NN	NN	TT	TT	NN	NN	NN	NN	NN
S1_82629	A/T	1	82629	+	AA	AA	AA	AA	AA	AA	AA	AA	AA	AA	AA	AA	NN	AA	AA	AA	NN	AA	AA	AA	AA	AA	AA	AA	AA	AA	AA	AA	AA	AA	AA	NN	AA	AA	AA	AA	AA	AA	AA	AA	NN	NN	AA	NN	NN
S1_83155	C/A	1	83155	+	NN	CC	CA	CC	AA	CC	CC	NN	CC	CC	NN	CC	AA	CC	NN	NN	CC	NN	CC	CC	CC	NN	CC	CC	CC	CA	NN	CC	CA	NN	CC	NN	CC	AA	CC	CC	NN	CC	NN	CC	NN	AA	CC	CC	CC
S1_83459	C/T	1	83459	+	NN	NN	NN	CC	TT	NN	CC	NN	NN	NN	NN	CC	NN	NN	NN	NN	NN	NN	NN	NN	NN	NN	NN	NN	CC	NN	CT	NN	NN	TT	NN	NN	NN	CC	NN	NN	NN	CC	NN	TT	NN	NN	NN	CC	NN
S1_83536	T/A	1	83536	+	NN	NN	NN	NN	NN	TT	NN	NN	NN	NN	NN	NN	NN	NN	NN	TT	NN	NN	NN	NN	NN	TT	NN	NN	NN	NN	NN	TT	NN	NN	AA	TT	NN	NN	NN	NN	NN	NN	NN	TT	TT	NN	NN	NN	NN
S1_86633	T/C	1	86633	+	TT	NN	TT	TT	TT	TT	NN	NN	TT	TT	NN	TT	NN	NN	TT	TT	TT	NN	NN	NN	TT	TT	TT	NN	TT	NN	NN	NN	TT	TT	NN	NN	NN	TC	NN	TT	NN	NN	TT	NN	NN	NN	NN	NN	NN
S1_87132	T/C	1	87132	+	NN	NN	NN	NN	TT	NN	TT	NN	NN	NN	TT	NN	NN	NN	NN	NN	NN	NN	NN	NN	NN	NN	TT	NN	TT	NN	NN	NN	CC	NN	NN	NN	NN	TT	NN	NN	NN	TC	NN	NN	NN	NN	NN	NN	CC
S1_87316	C/T	1	87316	+	NN	NN	TT	CC	CC	NN	NN	NN	NN	CC	NN	NN	NN	NN	NN	NN	NN	NN	NN	NN	NN	NN	CC	NN	NN	NN	CC	NN	NN	NN	CC	NN	TT	NN	NN	NN	NN	NN	NN	NN	NN	NN	NN	NN	NN
S1_87722	G/T	1	87722	+	NN	NN	NN	NN	NN	NN	NN	NN	NN	NN	NN	NN	NN	NN	NN	NN	NN	NN	TT	NN	NN	NN	NN	NN	NN	NN	NN	GG	NN	NN	NN	NN	NN	NN	NN	NN	NN	NN	NN	NN	NN	NN	NN	NN	NN
S1_88249	T/C	1	88249	+	TT	TT	TT	TT	TT	TT	TT	TT	TT	TT	TT	TT	TT	TT	TT	TT	TT	TT	TT	TT	TT	NN	TT	TT	TT	TT	TT	TT	TT	TT	TT	TT	TT	TT	TT	TT	TT	TT	TT	TT	TT	NN	NN	TT	TT
S1_89132	C/G	1	89132	+	NN	NN	CC	NN	CC	CC	NN	NN	NN	NN	CC	NN	NN	NN	NN	NN	NN	NN	NN	NN	NN	NN	GG	NN	NN	GG	NN	NN	NN	NN	NN	NN	NN	NN	NN	NN	NN	NN	GG	NN	NN	NN	NN	NN	NN
S1_89231	T/G	1	89231	+	GG	NN	TT	NN	GG	TT	NN	NN	NN	GG	GG	NN	NN	NN	NN	GG	NN	NN	NN	GG	NN	NN	TT	NN	NN	NN	NN	NN	NN	NN	NN	GG	NN	NN	NN	NN	NN	NN	NN	NN	NN	NN	NN	NN	NN
S1_89328	G/T	1	89328	+	GG	GG	GT	GG	GT	GT	GG	GG	GG	GG	GG	GG	GG	GG	GG	GG	GG	GG	GG	GG	GG	GG	GG	GT	GG	GG	GG	GG	GG	GG	GG	GT	GG	GT	GG	GT	GG	GT	GT	GG	GG	GG	GG	GG	GT
S1_89937	T/C	1	89937	+	TT	TT	TT	TT	TT	TT	TT	TT	TT	TT	TT	TT	TT	TC	TT	TT	TT	TC	TT	TT	TT	TT	TT	TT	TT	TT	TT	TT	TT	TT	TT	TT	TT	TT	TT	TT	TT	TT	TT	TT	NN	TT	NN	NN	TT
S1_90016	A/G	1	90016	+	AA	AA	AA	AA	AA	AA	AA	AA	AA	AA	AA	AA	AA	AA	NN	AA	AA	AA	AA	AA	AA	AA	AA	NN	AA	AA	AA	AA	AA	AA	AA	AA	AA	AA	AA	AA	AA	AA	AA	AA	AA	AA	AA	AA	NN
S1_90547	A/G	1	90547	+	AA	AG	AA	AA	AA	AA	AA	AA	AG	AG	AA	AA	NN	AA	AA	AA	NN	AA	AG	AA	AA	NN	GG	AA	AG	AA	AA	AA	AA	AA	GG	GG	AA	AA	AA	AA	AA	AA	AA	AA	NN	NN	AA	NN	AA
S1_91350	C/A	1	91350	+	NN	NN	NN	AA	NN	NN	CC	NN	CC	NN	CC	NN	NN	NN	NN	NN	NN	NN	CC	NN	NN	NN	CC	NN	NN	NN	NN	NN	NN	NN	NN	NN	NN	NN	NN	NN	NN	CC	NN	NN	NN	NN	NN	AA	NN
S1_91463	A/G	1	91463	+	AA	AA	AA	AA	AA	AA	AA	AA	AA	AA	AA	AA	NN	AA	NN	AA	AA	AA	AA	AA	AA	AA	AA	NN	AA	AG	AA	AA	AA	AA	AG	AA	AA	AA	AA	AA	AA	AA	AA	AA	NN	NN	NN	AA	NN
S1_91516	C/T	1	91516	+	CC	CC	CC	CC	CC	CC	CC	CC	CC	CC	CC	CC	NN	CC	CC	CT	CC	CC	CC	CC	TT	NN	CC	NN	CC	CC	CC	CC	CC	CC	CC	NN	CT	CC	CC	CC	CC	CC	CC	CC	NN	NN	NN	NN	CC
S1_91664	A/G	1	91664	+	NN	NN	NN	NN	NN	NN	NN	NN	NN	NN	NN	NN	NN	NN	NN	NN	NN	NN	NN	NN	NN	NN	NN	NN	NN	AA	NN	NN	AA	AA	AG	AA	AA	NN	NN	NN	NN	NN	NN	AA	NN	NN	AA	NN	NN
S1_91850	T/C	1	91850	+	TT	TT	TT	TT	TT	TT	TT	TT	TT	TT	TT	TT	TT	TT	TT	TT	TT	TT	TT	TT	TT	NN	TT	TT	TT	TT	TT	TT	TC	TT	TT	TT	TT	TT	TT	TT	NN	TT	TC	TT	NN	TT	NN	TT	NN
S1_92128	A/G	1	92128	+	AA	AA	AA	AA	AA	AA	AA	AA	AA	AA	AA	AA	AA	AA	AA	AA	AA	AA	AA	AA	AA	AA	AA	AA	AA	AG	AA	AA	AA	AA	AA	AA	AA	AA	AA	AA	AA	AG	AA	AA	AA	NN	AA	NN	AA
S1_92222	A/T	1	92222	+	AA	AA	AA	AA	AA	AA	AA	AA	AA	AA	AA	AA	AA	AA	AA	AA	AA	AA	AA	AA	AA	AA	AA	AA	AA	AA	AA	AA	AA	AA	AA	AA	AA	AA	AA	AA	AA	AA	AA	AT	NN	NN	NN	NN	AA
S1_92657	A/G	1	92657	+	AA	AA	AA	AA	AA	AA	AA	AA	AA	AA	AA	AA	AA	AA	AA	AA	AA	AA	AA	AA	AA	AA	AA	AA	AA	AA	AA	AA	AA	AA	AA	AA	AA	AA	AA	AA	AA	AA	AA	AA	NN	AA	AA	NN	AA
S1_93344	A/G	1	93344	+	NN	NN	NN	NN	AA	NN	NN	NN	NN	GG	NN	NN	NN	NN	NN	NN	NN	NN	NN	GG	NN	NN	NN	NN	AA	NN	AG	NN	NN	NN	NN	NN	NN	AA	NN	AA	NN	NN	AA	NN	NN	NN	NN	NN	NN
S1_93426	A/G	1	93426	+	AG	AG	AG	AG	AG	AA	GG	GG	AG	GG	GG	AG	AG	AA	AG	AG	AG	AG	AA	AA	AG	AG	GG	AG	AG	AA	AA	AA	AA	AA	GG	AA	AA	AA	AA	AA	AA	AA	AA	AA	AA	AA	AA	AA	AA
S1_93540	C/T	1	93540	+	CC	CT	CT	CC	CC	CC	CC	CC	CC	CC	CC	CC	CC	CC	CC	NN	CC	CC	CC	CC	CC	CC	CC	CC	CC	CC	CC	CC	CC	CC	CC	CC	CC	CC	CC	CC	CC	CC	CC	CC	NN	NN	CC	CC	NN
S1_93643	T/C	1	93643	+	TC	TT	TT	TT	TT	TT	TC	TT	TC	TT	TT	TT	TT	TC	TT	TT	TC	TT	TT	TT	TT	TT	TC	TT	TT	TT	TT	TT	TT	TT	TT	TT	TT	TT	TT	TT	TT	TT	TT	TT	TT	TT	TT	TT	TT
S1_94442	T/C	1	94442	+	NN	NN	NN	NN	TT	NN	NN	NN	NN	NN	NN	NN	TT	NN	NN	NN	NN	NN	NN	NN	NN	NN	NN	NN	NN	NN	CC	CC	CC	CC	NN	NN	NN	NN	NN	NN	NN	NN	TT	NN	NN	NN	NN	NN	NN
S1_94541	G/T	1	94541	+	GG	GG	GG	GG	GG	GG	GG	GG	GG	GG	GG	GG	GG	GG	GG	GG	GG	GG	GG	GG	GG	NN	GG	GT	GG	GG	GG	GG	GG	GG	GG	GG	GG	GG	GG	GG	GG	GT	GT	GG	GT	TT	GT	GT	NN
S1_94628	C/G	1	94628	+	NN	NN	NN	NN	NN	GG	NN	NN	CC	NN	NN	NN	NN	CC	NN	NN	NN	NN	NN	NN	NN	NN	NN	NN	CC	NN	GG	GG	NN	NN	NN	NN	NN	NN	NN	NN	NN	NN	NN	NN	NN	NN	NN	NN	NN
S1_94727	G/T	1	94727	+	NN	NN	NN	NN	NN	NN	NN	NN	NN	NN	NN	NN	NN	NN	NN	NN	NN	NN	NN	NN	NN	NN	NN	NN	NN	TT	NN	GG	GG	NN	NN	NN	NN	NN	NN	NN	NN	NN	NN	NN	NN	NN	NN	NN	GG
S1_94823	T/G	1	94823	+	NN	TT	TT	TT	NN	NN	NN	NN	NN	TT	NN	TT	NN	NN	NN	NN	NN	NN	NN	NN	NN	GG	NN	NN	NN	NN	NN	NN	NN	NN	NN	NN	NN	NN	NN	NN	NN	NN	GG	NN	NN	NN	NN	NN	NN
S1_95460	A/T	1	95460	+	AA	AA	AA	AA	AA	AA	AA	AA	AA	AA	AA	AA	AA	AA	AA	AA	AA	NN	AA	AA	AT	AA	AA	AA	AA	AA	AA	AA	AT	AA	AA	AA	AA	AA	AA	AA	AT	AA	AA	AA	AA	NN	AA	NN	NN
S1_96728	A/C	1	96728	+	NN	NN	AA	CC	AA	NN	NN	NN	AC	NN	NN	NN	NN	AA	NN	AA	CC	AA	AA	AA	NN	AA	AA	NN	AA	NN	NN	AA	NN	NN	NN	CC	NN	NN	NN	NN	NN	NN	AA	NN	NN	NN	AA	AA	NN
S1_97058	A/T	1	97058	+	NN	NN	TT	NN	NN	NN	NN	TT	NN	NN	NN	AA	NN	NN	NN	NN	NN	NN	NN	NN	NN	NN	NN	AA	AA	AA	NN	NN	NN	NN	NN	NN	AA	NN	NN	NN	NN	NN	NN	NN	NN	NN	NN	NN	NN
S1_97157	C/T	1	97157	+	NN	NN	NN	NN	NN	NN	NN	NN	NN	NN	NN	NN	NN	NN	NN	TT	NN	NN	NN	NN	NN	NN	NN	NN	NN	NN	NN	NN	NN	NN	NN	NN	NN	NN	NN	TT	NN	NN	NN	NN	CC	NN	NN	NN	NN
S1_97255	T/G	1	97255	+	NN	NN	TT	TT	TT	TT	NN	NN	NN	NN	NN	NN	NN	NN	NN	NN	NN	NN	NN	GG	NN	NN	TT	NN	TT	NN	TT	NN	NN	TT	NN	NN	NN	NN	NN	NN	NN	TT	NN	TT	GG	NN	TT	NN	NN
S1_97460	T/G	1	97460	+	NN	GG	NN	GG	TT	TT	TT	NN	TT	TT	NN	TT	TT	TT	NN	TT	TT	NN	NN	TT	NN	NN	GG	NN	TT	NN	TT	TG	NN	NN	NN	TT	NN	NN	NN	NN	TT	TT	TT	TT	NN	NN	NN	NN	NN
S1_97544	A/G	1	97544	+	AA	AA	AA	AA	AA	AA	AA	AA	AA	AA	AA	AA	AA	AA	AA	AA	AA	AA	AA	AA	AA	AA	AG	AA	AA	AA	AA	AA	AA	AA	AA	AA	AA	AA	AA	AA	AA	AA	AA	AA	AA	AA	AA	AA	AG
S1_97834	G/T	1	97834	+	NN	NN	NN	NN	TT	NN	GG	NN	NN	NN	NN	NN	NN	GG	NN	GG	NN	NN	NN	NN	NN	NN	NN	NN	NN	GG	NN	NN	NN	NN	NN	NN	NN	NN	TT	NN	NN	NN	NN	NN	NN	NN	NN	NN	NN
S1_97931	G/T	1	97931	+	GG	GG	GG	GG	GG	GG	GG	NN	GT	GT	GG	GG	NN	GG	NN	GG	GG	GG	GG	GG	GT	GG	GG	GG	GG	GT	GG	GG	GG	GG	GG	GG	GG	GG	GG	GG	GG	GG	GT	GG	GG	GG	GG	GG	GG
S1_98014	A/C	1	98014	+	AC	AA	CC	AA	AC	AC	AA	AA	AC	AA	AC	CC	AA	AC	CC	AC	NN	CC	NN	AA	AC	CC	AA	CC	AC	AA	AA	AA	AA	AA	CC	AA	AA	NN	AA	AA	AA	AA	AA	AA	NN	AA	NN	AA	NN
S1_98132	T/G	1	98132	+	TT	NN	TT	TT	TT	NN	NN	TT	NN	NN	NN	TT	NN	NN	NN	NN	NN	NN	NN	TT	NN	NN	TT	TT	TT	TT	NN	NN	TT	NN	NN	TT	NN	NN	NN	NN	NN	NN	NN	NN	NN	NN	NN	NN	NN
S1_98217	A/G	1	98217	+	NN	NN	AA	NN	AA	NN	NN	NN	NN	NN	NN	NN	NN	NN	NN	AA	NN	AA	NN	NN	AA	NN	NN	NN	AA	NN	NN	NN	NN	AA	NN	NN	NN	NN	AA	AA	NN	AA	AA	NN	NN	NN	NN	NN	NN
S1_98317	A/C	1	98317	+	NN	NN	NN	NN	NN	NN	NN	NN	NN	NN	NN	NN	NN	NN	NN	CC	NN	AA	NN	NN	NN	NN	NN	NN	NN	AA	NN	NN	NN	NN	NN	NN	AA	NN	NN	NN	NN	NN	NN	NN	NN	NN	NN	NN	NN
S1_98432	A/T	1	98432	+	NN	NN	NN	NN	NN	NN	NN	NN	NN	NN	NN	AA	NN	NN	NN	NN	NN	NN	NN	NN	NN	NN	NN	NN	NN	NN	NN	NN	NN	NN	NN	NN	TT	NN	AA	AA	NN	NN	NN	NN	NN	AA	NN	NN	NN
S1_98530	G/T	1	98530	+	GG	GG	GT	GT	GG	GG	GG	NN	GG	GG	GG	GG	GG	GG	GG	GG	GG	GG	GG	GG	GG	GG	GG	GG	GG	GG	GG	GT	GG	GG	GG	GG	GG	GG	GG	GG	NN	GG	GG	GG	NN	GG	GG	GT	GG
S1_98626	T/G	1	98626	+	NN	NN	TT	NN	NN	TT	NN	NN	NN	NN	NN	NN	TT	NN	NN	NN	GG	NN	NN	NN	TT	NN	TT	NN	TT	NN	NN	NN	NN	TT	TT	TT	NN	NN	NN	NN	NN	NN	NN	NN	NN	NN	NN	NN	NN
S1_99243	G/T	1	99243	+	GG	GG	GG	GG	GG	GG	GG	NN	GT	GG	GG	GG	GG	GG	NN	GG	GG	GG	GT	GG	GG	GG	GG	GG	GG	GG	GG	GG	GG	GG	GG	GG	GG	GG	GG	GG	GG	GG	GT	GG	GG	GG	GG	NN	NN
S1_99335	A/G	1	99335	+	AA	AA	AA	AA	AA	AA	AA	AA	AA	AA	AA	AA	AA	AA	AA	AG	AA	AA	AA	AA	AA	AA	AA	AA	AA	AA	AA	AA	AA	AA	AA	AA	AA	AA	AA	AA	AA	AA	AG	AA	AA	NN	AA	NN	AA
S1_99459	A/T	1	99459	+	AA	AA	AA	NN	AA	TT	AA	NN	AA	AA	NN	AA	NN	AA	NN	AA	AA	NN	NN	AA	AA	NN	AA	AA	AT	AA	AA	AA	AA	NN	AA	NN	AA	AA	AA	AA	AT	AA	AA	AA	NN	AA	AA	NN	NN
S1_99541	A/T	1	99541	+	AA	AA	AA	AA	AT	AA	AA	AA	AA	AA	AA	AA	AA	AA	NN	AA	AA	AA	AA	NN	AA	AA	AA	AA	AA	AA	AA	AA	AA	AA	AA	AA	AA	AA	AA	AA	AA	AA	AA	AA	NN	NN	AA	AA	NN
S1_99633	A/T	1	99633	+	NN	NN	NN	NN	AA	AA	NN	NN	NN	NN	NN	NN	NN	NN	NN	NN	NN	NN	NN	NN	AA	NN	NN	NN	NN	NN	NN	NN	TT	TT	NN	NN	NN	NN	NN	AA	NN	NN	NN	NN	NN	NN	NN	NN	NN
S1_99753	T/A	1	99753	+	TT	TT	TT	TT	TT	TT	TT	NN	TT	TT	TT	TT	TT	TT	TT	TT	TT	TT	TT	TT	TT	TT	TT	NN	TT	TA	TT	TT	TT	TT	TT	TT	TT	TT	TT	TT	TT	TT	TT	TT	NN	TT	TT	NN	TT
S1_99847	T/C	1	99847	+	TT	TT	TT	TT	TT	TT	TT	TT	TT	TT	TT	TT	TT	TT	TT	TT	TT	TT	TT	TT	TT	NN	TT	TC	TT	TT	TT	TT	TT	TT	TT	TT	TT	TT	TT	TT	TT	TT	TT	TT	TT	TT	TT	NN	TT
S1_99933	A/T	1	99933	+	AA	AA	AA	AA	AA	AA	AA	AA	AA	AA	AA	AA	AA	AA	AA	AA	AA	AA	AA	AA	AA	AA	AA	AT	AA	AA	AA	AA	AA	AA	AA	AA	AA	AT	AT	AA	AA	AA	AA	AA	AA	NN	AA	AA	AA
S1_100255	C/A	1	100255	+	CC	CC	NN	NN	CC	CC	CC	CC	CC	CC	NN	NN	NN	NN	NN	AA	CC	NN	NN	NN	NN	NN	NN	CC	NN	CC	NN	NN	CC	CC	NN	NN	CC	NN	CC	NN	NN	CC	CC	AA	NN	NN	NN	NN	NN
S1_100741	T/C	1	100741	+	TT	TT	TT	TT	TT	TT	TT	TC	TT	TT	TT	TT	TT	TT	TT	TT	TT	TT	TT	TC	TT	TT	TT	TT	TT	TT	TT	TT	TT	TT	TT	TT	TT	TT	TT	TT	TT	TT	TT	TT	TT	TT	TC	TT	TT
S1_101240	T/C	1	101240	+	TT	TT	TT	TC	TT	TT	TT	TT	TT	TT	TT	TT	TT	TT	TT	TT	TT	TT	TT	TT	TT	NN	TT	TT	TT	TT	TT	TT	TT	TT	TT	TT	TT	TT	TT	TT	TT	TT	TT	TT	TT	NN	TT	NN	TT
S1_101947	T/C	1	101947	+	NN	NN	NN	NN	TT	CC	NN	NN	NN	NN	NN	NN	NN	NN	NN	NN	NN	NN	CC	NN	NN	NN	NN	NN	TT	CC	NN	NN	CC	NN	TT	NN	NN	NN	TT	NN	NN	NN	NN	NN	NN	NN	NN	NN	CC
S1_102023	C/G	1	102023	+	CC	CC	CC	CC	CG	CC	CC	CC	CC	CC	CC	CC	CC	CC	CC	CC	CC	CC	CC	CC	CC	CC	CC	CC	CC	CC	CC	CC	CC	CC	CC	CC	CC	CC	CC	CC	CC	CC	CC	CC	CC	CC	CC	CC	CC
S1_102229	A/G	1	102229	+	AA	AG	AA	AA	AA	AA	AG	AA	AA	AA	AA	AA	AA	AA	AA	AA	AA	AA	AA	AA	AA	AA	AA	AA	AA	AA	AA	AA	AA	AA	AA	AA	AA	AA	AA	AA	AA	AA	AA	AA	AA	AA	AA	NN	AA
S1_102464	A/T	1	102464	+	AA	AA	AA	AA	AA	AA	AA	AA	AA	AA	AA	AA	AA	AA	AA	AA	AT	AA	AA	AA	AA	AA	AA	AA	AA	AA	AA	AT	AA	AA	AA	AA	AA	AA	AT	AA	AA	AA	AA	AT	AA	AA	AA	AA	AA
S1_103526	A/G	1	103526	+	AA	AA	AA	AA	AA	AA	AA	AA	AA	AA	AA	AA	AA	AA	AG	AA	AG	AA	AA	AA	AA	AA	AA	AA	AA	AA	AA	AA	AA	AA	AA	AA	AA	AA	AA	AA	AA	AA	AA	AA	AA	AA	AA	AA	AA
S1_103625	C/T	1	103625	+	CC	CT	CT	CC	CC	CC	CT	CC	CC	CC	CC	CC	CC	CC	NN	CT	CC	CT	CC	CC	CC	NN	CC	TT	CT	CC	CC	CC	CC	CC	CC	CC	CC	CC	CC	CC	NN	CC	CC	CC	CC	CC	CC	CC	CC
S1_103762	A/C	1	103762	+	AA	AA	AA	AA	AA	AA	AA	AA	AA	AA	AA	AA	NN	NN	AA	AA	AA	NN	AA	AA	AA	NN	AA	NN	AA	AA	AA	AA	AA	AA	AA	NN	AA	AA	AA	AA	NN	AA	AA	AA	NN	NN	NN	NN	AA
S1_104054	C/T	1	104054	+	NN	NN	NN	NN	NN	NN	NN	NN	NN	NN	NN	NN	NN	NN	NN	NN	NN	NN	NN	NN	NN	NN	NN	NN	NN	CT	NN	NN	CT	NN	TT	CC	CC	NN	NN	NN	NN	NN	NN	CC	NN	NN	CT	NN	NN
S1_104213	A/T	1	104213	+	AA	AA	AA	AA	AA	AA	AA	NN	AA	AA	AA	AA	AA	AA	AA	AA	AA	AT	AA	AA	AA	AA	AA	AA	AA	AA	AA	AA	AA	AA	AA	AA	AA	AA	AA	AA	AA	AA	AA	AA	AA	AA	AA	AA	AA
S1_104364	G/A	1	104364	+	GG	GG	GG	GG	GG	GG	GG	GG	GG	GG	GG	GG	GG	GG	GG	GG	GG	GG	GG	GG	GG	GG	GG	GG	GG	GG	GG	GG	GG	GG	GG	GG	GG	GG	GG	GG	GG	GG	GG	GG	GG	GG	GG	GG	NN
S1_104941	A/T	1	104941	+	AA	AA	AA	AA	AA	AA	AA	NN	AT	AA	AA	AA	NN	AT	NN	AA	AA	AA	AA	NN	AA	NN	AA	AA	NN	NN	AA	NN	NN	NN	NN	NN	AA	AA	NN	AA	AA	AA	NN	AA	NN	AA	NN	NN	NN
S1_105261	A/G	1	105261	+	AA	AA	AA	AA	AA	AA	AA	AA	AA	AA	AA	AA	AA	AA	AA	AA	AA	AA	AA	AA	AA	NN	AA	AA	AA	AA	AA	AA	AA	AA	AA	AA	AA	AA	AA	AA	AA	AA	AA	AA	AA	AA	AA	AA	AA
S1_105331	G/C	1	105331	+	CC	NN	NN	NN	NN	NN	GG	NN	NN	NN	NN	NN	NN	GG	NN	CC	GG	NN	NN	CC	NN	NN	NN	NN	NN	GG	NN	NN	NN	NN	NN	NN	NN	NN	NN	GG	NN	NN	NN	NN	NN	NN	NN	NN	NN
S1_105453	A/C	1	105453	+	CC	AA	AA	AA	AC	AC	AC	AC	AC	AA	AC	AC	AA	AC	CC	CC	AA	CC	CC	AA	AC	AC	AA	CC	AA	AA	AA	AA	AA	AA	CC	AC	AA	AA	AA	AA	AA	AA	AC	AA	AA	NN	AA	AA	AA
S1_105662	T/C	1	105662	+	TT	TT	TT	TT	TT	TT	TC	NN	TT	TT	NN	TT	TT	TT	TT	TT	TT	TT	TT	TT	TT	TT	TT	TT	TT	TT	TT	TT	TT	TT	TT	TT	TT	TT	TC	TT	TT	TT	TT	TT	NN	NN	TT	TT	TT
S1_106959	G/C	1	106959	+	NN	NN	NN	NN	NN	NN	NN	NN	NN	NN	NN	NN	NN	NN	NN	NN	NN	NN	NN	NN	NN	NN	NN	NN	GG	GC	NN	NN	GC	NN	GC	GC	GC	NN	NN	NN	NN	NN	NN	NN	GG	NN	GC	NN	NN
S1_107058	T/G	1	107058	+	NN	NN	NN	NN	NN	NN	TT	NN	NN	NN	NN	NN	NN	NN	NN	NN	NN	NN	NN	NN	NN	NN	NN	NN	TT	TG	NN	NN	TG	TT	TG	TG	TT	NN	NN	NN	NN	NN	NN	TT	TG	NN	TG	GG	NN
S1_107260	T/C	1	107260	+	TT	TT	TT	TT	TT	TT	TT	TT	TT	TT	TT	TT	TT	TT	TT	TT	TT	TT	TC	TT	TT	TT	TT	TT	TT	TT	TT	TT	TT	TT	TT	TT	TT	TT	TT	TT	TT	TC	TT	TT	NN	NN	TT	TT	TT
S1_107349	A/G	1	107349	+	AA	AA	AA	NN	AA	AA	AA	AA	AA	AA	AA	AA	AA	AA	NN	GG	NN	NN	AA	AA	AA	NN	AA	NN	AG	NN	AA	AA	AG	GG	AA	NN	AA	AG	GG	AA	NN	AA	AG	AA	NN	NN	NN	NN	NN
S1_108320	A/G	1	108320	+	AA	AA	AA	AA	AA	AA	AA	AA	AA	AA	AA	AA	AA	AA	AA	AA	AA	AG	AA	AA	AA	AA	AA	AA	AA	AA	AA	AG	AA	AA	AA	AA	AA	AA	AA	AA	AA	AA	AA	AA	AA	AA	AA	AA	AA
S1_108736	T/A	1	108736	+	NN	NN	NN	NN	NN	NN	NN	NN	NN	NN	NN	NN	NN	NN	NN	NN	NN	NN	NN	NN	NN	NN	NN	NN	TA	TA	NN	NN	TT	NN	TA	TT	NN	NN	NN	NN	NN	NN	NN	NN	AA	NN	TA	NN	NN
S1_108831	A/T	1	108831	+	AA	AA	AA	AA	AA	AT	AA	NN	AA	AA	AA	AA	AA	AA	NN	AA	NN	AA	AA	AA	AA	AA	AA	AA	AA	AA	AA	AA	AA	AA	AA	TT	AA	AA	NN	AA	AA	AA	AA	AA	NN	NN	NN	NN	AA
S1_108962	A/G	1	108962	+	AA	AA	AA	AA	AA	AA	AA	NN	AA	AA	AA	AA	NN	AA	AA	AG	AA	NN	AA	AA	AA	AA	AA	AA	AA	AA	AA	AA	AA	AG	AA	AA	AA	AA	AA	AA	NN	AA	AA	AA	AA	NN	AA	NN	AA
S1_109027	A/G	1	109027	+	AA	AA	AA	AA	AA	AA	AA	AA	AA	AA	AA	AA	AA	AA	AG	AG	AA	AA	AA	AA	AA	AA	AA	AA	AA	AA	AA	AA	AA	AA	AA	AA	AA	AA	AA	AA	AA	AA	AA	AA	AA	AA	AA	NN	AA
S1_109156	T/A	1	109156	+	TT	TT	TA	TT	TT	TT	TT	NN	TT	TT	TT	TT	TT	NN	TT	TT	TT	TT	TT	TT	TT	TT	TT	TT	TT	TT	TT	TT	TT	TT	TT	TT	TT	TT	TT	TT	TT	TT	TT	TT	TT	TA	TT	TT	TT
S1_109263	G/T	1	109263	+	GG	GG	GG	GG	GG	GG	GG	GG	GG	GG	GG	GG	GG	GG	GG	GG	GG	GG	GG	GG	GG	GG	GG	GG	GG	GG	GG	GG	GG	GG	GG	GG	GG	GG	GG	GG	GT	GG	GG	GG	GG	GG	GG	NN	GG
S1_109818	A/G	1	109818	+	AA	AA	AA	AA	AA	AA	AA	AA	AA	AA	AA	AA	AA	NN	AA	AA	AA	AA	AA	AA	AA	AA	AA	AA	AA	AA	AA	AA	AA	AA	AA	AA	AA	AA	AA	AA	AA	AA	AA	AA	AA	AA	NN	AA	AA
S1_109945	A/G	1	109945	+	AA	AA	AA	AA	AA	AG	AA	AA	AA	AA	AA	AA	AA	AA	AA	AA	AA	AA	AA	AA	AA	AG	AA	AA	AA	AA	AA	AA	AA	AA	AA	AA	AA	AA	AA	AA	AA	AA	AA	AA	AA	AA	AA	AA	AA
S1_110022	G/C	1	110022	+	GG	GC	GG	GG	GG	GG	GC	CC	GC	CC	GG	GG	NN	GG	GG	GG	GG	GG	GG	GG	GG	CC	GG	GG	GC	GG	GG	GG	GG	GG	GG	GC	GG	GG	GG	GG	GG	GG	GC	GG	GG	NN	GG	GC	GG
S1_110152	A/C	1	110152	+	AA	NN	NN	NN	NN	NN	NN	NN	NN	NN	AA	AA	NN	NN	NN	CC	NN	NN	NN	AA	NN	NN	AA	AA	AA	AA	NN	AA	NN	NN	NN	NN	NN	NN	AA	NN	NN	NN	NN	AA	NN	NN	NN	NN	NN
S1_110213	A/G	1	110213	+	AA	AA	AA	AA	AA	AA	AA	AA	AG	AA	AA	AA	AA	AA	AA	AA	AA	AA	AA	AA	AA	AA	AA	AA	AA	AA	AA	AA	AA	AA	AG	AA	AA	AA	AA	AA	AA	AA	AA	AA	AA	NN	AA	NN	AA
S1_111941	C/T	1	111941	+	NN	NN	NN	NN	NN	NN	NN	NN	TT	TT	NN	CC	NN	NN	NN	NN	NN	NN	NN	NN	NN	NN	NN	NN	TT	CC	NN	NN	CC	NN	NN	NN	CC	NN	CC	CC	NN	NN	CT	NN	NN	NN	NN	CC	NN
S1_112039	T/G	1	112039	+	NN	TT	NN	NN	NN	NN	NN	NN	NN	TT	NN	TT	NN	NN	NN	TG	TT	NN	TT	NN	TT	NN	GG	TT	NN	TT	NN	NN	NN	NN	NN	NN	NN	NN	NN	NN	NN	NN	NN	NN	NN	NN	NN	NN	NN
S1_112164	A/G	1	112164	+	AA	AA	AA	AA	AA	AA	AG	AA	AA	AG	AA	AA	AA	AA	AA	AA	AA	AA	AA	AA	AA	AA	AA	AA	AA	AA	AA	AA	AA	AA	AA	AA	AG	AA	AA	AA	AA	AG	AA	AA	AA	AA	AA	AA	AA
S1_112357	T/C	1	112357	+	TT	TT	TT	TT	TT	TT	TC	TT	TT	TT	TT	TT	TT	TT	NN	TT	TT	NN	TT	TT	TT	TT	TT	TT	TT	TT	TT	TT	TT	TT	TT	TT	TT	NN	TT	TT	TT	TT	TT	TC	NN	NN	TT	NN	TT
S1_112435	G/A	1	112435	+	GG	GG	GG	NN	GG	GG	NN	NN	NN	GG	GG	NN	NN	NN	NN	NN	NN	NN	NN	NN	NN	NN	NN	NN	NN	NN	AA	GG	NN	NN	NN	NN	NN	NN	NN	AA	NN	NN	GG	GG	NN	NN	NN	NN	NN
S1_113332	C/A	1	113332	+	CC	CC	NN	NN	NN	NN	CC	CC	CC	CA	NN	CC	CC	NN	NN	NN	NN	NN	NN	NN	CC	NN	CC	CC	CC	NN	AA	CC	NN	NN	CC	NN	CC	NN	CC	CC	CC	CC	CC	CC	CC	NN	NN	NN	NN
S1_113557	C/A	1	113557	+	NN	CC	CC	NN	NN	NN	CC	NN	NN	CC	NN	CA	NN	CC	NN	NN	NN	NN	NN	NN	NN	CC	NN	CC	CC	NN	NN	AA	NN	NN	NN	NN	CA	NN	NN	NN	NN	CC	NN	NN	NN	NN	NN	NN	NN
S1_113660	G/T	1	113660	+	GG	GG	GG	GG	GG	GG	GG	NN	GG	GG	NN	GG	GG	GG	GG	GG	GG	GG	GG	GG	GG	GG	NN	GG	GG	GG	GG	GG	NN	GG	GG	GG	GG	GG	GG	GG	GG	GG	GG	GG	NN	GG	NN	GG	GG
S1_114042	T/G	1	114042	+	NN	GG	NN	NN	TT	TT	NN	NN	NN	TT	NN	NN	NN	NN	NN	NN	TT	NN	NN	NN	NN	NN	NN	NN	TT	NN	TT	TT	TT	NN	TG	TG	NN	NN	NN	NN	NN	TT	NN	NN	NN	NN	NN	NN	NN
S1_114124	G/A	1	114124	+	GG	AA	GG	NN	NN	GG	GG	GG	NN	NN	GG	GG	NN	NN	NN	AA	NN	NN	NN	GG	NN	NN	NN	GG	AA	NN	NN	GG	NN	NN	NN	GG	GG	NN	AA	NN	GG	NN	NN	NN	NN	NN	NN	NN	NN
S1_114541	G/T	1	114541	+	GG	GG	GG	GG	GT	GG	GG	NN	GG	GG	GG	GG	GG	GG	GG	GG	GG	GG	GG	GG	GG	NN	GG	GG	GG	GG	GG	GG	GG	GG	GG	NN	GG	GG	GG	GT	GG	GT	GG	GG	GG	NN	GG	NN	NN
S1_114764	A/G	1	114764	+	AA	AG	AA	AA	AA	AG	AA	AA	AA	AG	AA	AA	AA	AA	AA	AA	AA	GG	AG	NN	GG	AA	AA	AG	AA	AA	AA	AA	AA	AA	AA	AG	AA	AA	AA	AA	NN	AA	AA	AA	AA	NN	AA	NN	NN
S1_115135	G/T	1	115135	+	GG	NN	GG	NN	GG	GG	GG	NN	TT	GG	NN	GG	NN	GG	NN	NN	GG	NN	NN	GG	NN	NN	NN	NN	TT	GG	GG	GG	NN	NN	NN	GG	NN	GG	GG	NN	TT	NN	NN	NN	NN	NN	NN	NN	NN
S1_115463	A/C	1	115463	+	AA	AA	AA	AA	AA	AA	AA	AA	AA	AA	AA	AA	NN	NN	NN	NN	AA	NN	AA	AA	AA	NN	AA	AC	AA	AA	AA	AA	AA	AA	AA	NN	NN	AA	AA	AA	AA	AA	AA	AA	AA	NN	NN	NN	AA
S1_115638	G/C	1	115638	+	NN	NN	NN	NN	NN	NN	NN	NN	NN	GG	NN	NN	NN	NN	NN	NN	NN	GG	NN	NN	NN	NN	NN	NN	NN	NN	NN	NN	NN	NN	NN	NN	NN	NN	NN	NN	NN	GG	NN	GG	NN	NN	NN	NN	NN
S1_115763	A/G	1	115763	+	NN	NN	NN	NN	NN	NN	GG	NN	NN	NN	NN	NN	NN	NN	NN	NN	NN	AA	NN	GG	NN	NN	NN	NN	NN	NN	NN	NN	AA	NN	GG	GG	NN	NN	NN	NN	NN	NN	AA	NN	NN	NN	NN	NN	NN
S1_116038	A/C	1	116038	+	NN	AA	AA	AA	AA	AA	AA	AA	AA	AA	AA	AA	NN	NN	AA	AA	AA	NN	AA	AA	AA	NN	AA	NN	AC	NN	AA	AA	AA	AA	AA	CC	AA	AA	NN	AA	AA	AA	AA	AA	NN	AA	AA	AA	NN
S1_116125	G/A	1	116125	+	NN	NN	NN	GG	NN	NN	NN	NN	GG	AA	AA	GG	NN	NN	NN	NN	NN	NN	GG	NN	NN	NN	NN	NN	NN	NN	NN	GG	NN	NN	NN	NN	AA	NN	GG	NN	NN	NN	GG	NN	NN	NN	NN	NN	NN
S1_116241	C/A	1	116241	+	NN	CC	CC	NN	NN	NN	CC	NN	AA	CC	NN	AA	NN	NN	NN	CA	NN	NN	NN	NN	NN	NN	NN	NN	CC	NN	NN	NN	NN	NN	CC	NN	NN	NN	NN	AA	NN	NN	NN	NN	NN	NN	NN	NN	NN
S1_116341	A/C	1	116341	+	NN	CC	NN	NN	NN	NN	AA	NN	NN	NN	CC	NN	NN	AA	NN	AA	NN	NN	AA	NN	NN	NN	NN	NN	NN	CC	NN	NN	NN	NN	NN	NN	NN	NN	NN	NN	NN	CC	NN	AC	NN	NN	NN	NN	NN
S1_117041	C/T	1	117041	+	NN	NN	NN	NN	NN	NN	NN	NN	NN	NN	NN	NN	NN	NN	NN	NN	NN	NN	NN	NN	TT	NN	NN	NN	NN	NN	NN	NN	TT	NN	NN	NN	NN	TT	CC	CC	NN	NN	CC	CC	CC	NN	CC	NN	NN
S1_117351	T/C	1	117351	+	NN	NN	NN	NN	NN	CC	TT	NN	NN	NN	TT	NN	NN	NN	NN	NN	NN	NN	NN	NN	TT	NN	NN	NN	NN	NN	CC	TT	NN	NN	NN	CC	NN	NN	NN	NN	NN	TT	NN	NN	NN	NN	NN	NN	NN
S1_118539	A/T	1	118539	+	AA	AT	AA	AA	AA	AA	AA	AA	AA	AA	AA	AA	AA	AA	AA	AA	AA	AA	AA	AA	AA	NN	AA	AA	AA	AA	AA	AA	AA	AA	AA	AA	AA	AA	AA	AA	AA	AA	AA	AA	NN	AA	NN	NN	AA
S1_118635	C/A	1	118635	+	NN	NN	NN	CC	NN	CC	NN	NN	CC	NN	NN	NN	NN	NN	NN	CC	NN	NN	NN	NN	NN	NN	NN	NN	CC	NN	NN	NN	NN	NN	CC	NN	AA	NN	CC	CC	NN	CC	NN	NN	CC	NN	NN	NN	NN
S1_118839	T/C	1	118839	+	NN	NN	NN	NN	NN	NN	TT	NN	NN	TT	NN	NN	NN	NN	NN	NN	NN	NN	TT	NN	NN	NN	NN	CC	NN	NN	NN	NN	NN	CC	NN	NN	TT	NN	NN	NN	NN	NN	NN	NN	NN	NN	NN	NN	NN
S1_118938	G/T	1	118938	+	GT	GG	GG	GG	GG	GG	GG	NN	GG	GG	GG	GG	NN	GG	NN	GG	GT	NN	GG	GG	GG	GG	GG	GG	GG	GG	GT	GT	GG	GG	GG	GG	GG	GG	GG	GG	NN	GG	GG	GG	NN	NN	GG	GG	GG
S1_119445	G/A	1	119445	+	GG	GA	GG	AA	GA	GA	GG	GG	GA	AA	GA	GA	AA	GG	GG	GG	GA	GG	GA	GA	GA	GG	GA	GA	GG	GG	GG	GA	GG	GG	GG	NN	GG	GG	GG	GA	NN	GA	GG	GG	GG	NN	GG	AA	NN
S1_120341	T/C	1	120341	+	NN	NN	NN	NN	NN	NN	NN	CC	NN	NN	NN	NN	NN	NN	NN	NN	NN	NN	NN	NN	NN	NN	NN	NN	NN	NN	NN	NN	NN	NN	TT	NN	NN	NN	TT	NN	NN	TC	NN	NN	NN	NN	TT	NN	NN
S1_120412	G/A	1	120412	+	NN	AA	NN	GG	NN	NN	NN	NN	NN	NN	NN	NN	NN	NN	NN	NN	NN	NN	NN	NN	GG	NN	NN	NN	GG	NN	GG	NN	NN	NN	NN	NN	NN	NN	NN	NN	NN	GG	NN	AA	NN	NN	NN	NN	NN
S1_121038	T/C	1	121038	+	TT	TT	TT	TT	TT	TT	TT	TT	TT	TT	TT	TT	TT	TT	TT	TT	TT	TT	TT	TT	TT	TT	TT	TT	TT	TT	TT	TT	TC	TT	TT	TT	TT	TC	TT	TT	TT	TT	TT	TT	TT	TT	TT	NN	TT
S1_121735	C/T	1	121735	+	CC	CC	CC	CC	CC	CC	CC	CC	CC	CC	CC	CC	CC	CC	CC	CC	CC	CC	CC	CC	CC	CC	CC	CC	CC	CC	CT	CC	CC	CC	CC	CT	CC	CC	CC	CC	CC	CC	CC	CC	CC	CC	CC	CC	CC
S1_121843	C/A	1	121843	+	CC	CC	NN	CC	CC	NN	NN	NN	AA	NN	CC	NN	CC	CC	NN	NN	CC	CC	NN	NN	NN	CC	CC	CC	NN	NN	CC	NN	NN	NN	NN	NN	NN	NN	CC	NN	NN	AA	NN	NN	NN	NN	NN	NN	CC
S1_122146	G/T	1	122146	+	GG	GG	NN	GG	GG	NN	GG	GG	GG	GG	GG	GG	NN	GG	GG	GG	GG	GG	NN	GG	GG	GT	GG	GG	GG	GG	NN	NN	GG	NN	NN	GG	GG	GG	GG	GG	GG	GG	GG	GG	GG	NN	GG	GG	GG
S1_122241	A/G	1	122241	+	AA	AA	AA	AA	AA	AA	AA	AA	AA	AA	AA	AA	AA	AA	AA	AA	AA	AA	AA	AA	AA	AA	AG	AA	AA	AA	AA	AA	AA	AA	AA	AA	AA	AG	AA	AA	AA	AA	AG	AA	NN	AA	AA	NN	AA
S1_122638	T/C	1	122638	+	TT	TT	TT	TT	TT	TT	TT	TT	TT	TT	TT	TT	TT	TT	TT	TT	TT	TT	TT	TT	TT	TT	TT	TT	TT	TT	TT	TT	TT	TT	TT	TT	TT	TC	TT	TT	TT	TT	TT	TT	TT	TT	TT	TT	TT
S1_123048	C/A	1	123048	+	NN	AA	CA	NN	NN	AA	CA	NN	NN	CC	NN	NN	NN	NN	NN	CA	NN	CC	NN	NN	NN	NN	AA	NN	NN	NN	CC	CC	NN	NN	CA	NN	AA	CC	NN	AA	NN	CA	CA	NN	CC	NN	NN	NN	NN
S1_123327	T/C	1	123327	+	TT	TT	TT	TT	TT	TT	TT	TT	TT	TT	TT	TT	TT	NN	TT	TT	TT	NN	TT	TT	TT	TT	TT	TT	TT	TT	TT	TT	TT	TC	TT	TT	TC	TT	TT	TC	NN	TT	TT	TT	NN	TT	TT	TT	NN
S1_123756	T/C	1	123756	+	TT	TT	TT	TT	TT	TT	TT	TT	TT	TT	TT	TT	NN	TC	TT	TT	TT	TT	TT	TT	TT	TT	TT	TT	TT	TT	TT	TT	TT	TT	TT	TT	TT	TT	TT	TT	TT	TT	TT	TT	TT	NN	TT	TT	TT
S1_124047	T/C	1	124047	+	TT	NN	TT	NN	TT	TT	TT	TT	TT	TT	NN	TT	TT	NN	NN	TT	NN	NN	TT	NN	TT	TT	NN	TT	TT	TT	TT	NN	CC	NN	NN	NN	CC	TC	NN	CC	NN	TC	CC	CC	NN	NN	NN	NN	NN
S1_124143	T/C	1	124143	+	TT	TT	TT	TT	TT	TT	TT	TT	TT	TT	TT	TT	TT	TC	TT	TT	TT	TT	TT	TT	TT	TT	TT	TT	TT	TT	TT	TT	TT	TT	TT	TT	TT	TT	TT	TT	TT	TT	TT	TT	TT	TT	TT	NN	TT
S1_124221	T/C	1	124221	+	NN	NN	NN	NN	NN	NN	NN	NN	CC	NN	NN	NN	NN	NN	NN	NN	NN	NN	NN	NN	NN	NN	NN	NN	NN	NN	NN	NN	NN	NN	NN	NN	CC	NN	NN	NN	NN	TT	NN	NN	NN	NN	NN	NN	CC
S1_124360	A/C	1	124360	+	NN	AA	NN	NN	AA	NN	NN	NN	NN	NN	NN	NN	NN	NN	NN	AA	NN	NN	AA	NN	NN	NN	NN	NN	NN	NN	NN	AA	NN	NN	NN	NN	NN	NN	NN	AA	NN	CC	NN	NN	NN	NN	NN	NN	NN
S1_124730	T/C	1	124730	+	TT	TT	TT	TT	TT	TT	TT	TT	TT	TT	TT	TT	TT	TT	TT	TT	TT	TT	TT	TT	TT	TT	TT	TT	TT	TT	TT	TT	TT	TT	TT	TT	TC	TT	TT	TT	TT	TT	TT	TT	TT	TT	TT	TT	NN
S1_124830	A/G	1	124830	+	AA	AA	AA	AA	AA	AA	AA	AA	AA	AA	AA	AA	AA	AA	AA	AA	AA	AA	AA	AA	AA	AA	AA	AA	AA	AA	AA	AA	AA	AA	AA	AA	AA	AA	AA	AA	AG	AA	AA	AA	AA	AA	AA	AA	AA
S1_125329	T/G	1	125329	+	NN	NN	NN	NN	GG	NN	NN	NN	GG	NN	NN	TT	NN	NN	NN	GG	NN	NN	NN	NN	NN	NN	NN	NN	NN	NN	TT	NN	NN	NN	GG	NN	NN	NN	NN	NN	NN	NN	NN	TT	TT	NN	GG	NN	NN
S1_125426	G/T	1	125426	+	GG	NN	GG	GG	GG	GG	GG	NN	GG	GG	GG	NN	GG	TT	GG	GG	GG	GG	GG	NN	GG	GG	GG	GG	GG	GG	GT	GG	GG	GG	NN	GG	GG	GG	GG	GG	NN	NN	GG	GG	NN	GG	GG	GG	NN
S1_125735	A/G	1	125735	+	AA	AA	AA	AA	AA	AA	AA	AA	AA	AA	AA	AA	AA	AA	AA	AA	AA	AA	AA	AA	AA	AA	AA	AA	AA	AA	AA	AA	AA	AA	AA	AA	AA	AA	AA	AA	AA	AA	AA	AA	AA	AA	AA	AA	AA
S1_125854	A/C	1	125854	+	NN	NN	NN	NN	NN	AA	NN	NN	NN	CC	NN	NN	NN	NN	NN	NN	NN	NN	NN	AA	NN	NN	AA	NN	NN	AC	NN	CC	NN	NN	NN	NN	NN	CC	CC	NN	NN	NN	NN	NN	NN	NN	NN	NN	NN
S1_125964	A/G	1	125964	+	NN	NN	NN	NN	GG	AA	NN	AA	NN	NN	NN	NN	NN	NN	NN	NN	NN	NN	NN	NN	NN	NN	AA	NN	NN	NN	NN	NN	NN	NN	NN	NN	GG	NN	NN	NN	NN	NN	NN	NN	NN	NN	AA	NN	NN
S1_126962	A/G	1	126962	+	AA	AA	AA	AA	AA	AA	AA	AA	AA	AA	AA	AA	AA	AG	AA	AA	AA	AA	AA	AA	AA	AA	AA	AA	AA	AA	AA	AA	AA	AA	AA	AA	AA	AA	AA	AA	AA	AA	AA	AA	AA	AA	AA	AA	AA
S1_127219	C/A	1	127219	+	CC	CC	CA	CC	CC	CC	CA	CA	CA	CC	CC	AA	CA	AA	CC	CC	CA	CA	CA	CC	CC	CC	CA	CC	CC	CC	CC	CC	CC	CC	AA	CA	CC	CC	CC	CC	CC	CC	CC	CC	CC	CA	CC	CC	CC
S1_127648	A/G	1	127648	+	AA	AA	AA	AA	AA	AA	AG	AA	AA	AA	AA	AA	AA	AA	AA	AA	AA	AA	AA	AA	AA	AA	AA	AA	AA	AA	AA	AA	AA	AA	AA	AA	AA	AA	AA	AA	AA	AA	AA	AA	NN	NN	AA	NN	AA
S1_127761	C/A	1	127761	+	CC	CC	CC	CC	CC	CC	CC	CC	CC	CC	CC	CC	CC	CC	CC	CC	NN	CC	CC	CC	CC	CC	CC	CC	CC	CC	CC	CC	CC	CA	CC	CC	CC	NN	CC	CC	CC	CC	CC	CC	NN	NN	CC	NN	CC
S1_128235	A/G	1	128235	+	AA	AA	AA	AA	AA	AA	AA	NN	AA	AA	AA	AA	AA	AA	NN	AA	AA	AA	AA	AA	AA	AA	AA	AA	AA	AA	AA	AA	AA	AA	AA	AA	AA	AA	AA	AA	AA	AA	AA	AA	NN	NN	NN	NN	NN
S1_128348	G/T	1	128348	+	NN	NN	NN	NN	NN	NN	NN	NN	NN	NN	NN	NN	NN	NN	NN	NN	NN	NN	NN	NN	NN	NN	NN	GG	NN	TT	NN	GG	GG	NN	GG	NN	GG	NN	NN	NN	NN	NN	GG	NN	NN	NN	NN	NN	NN
S1_128456	C/A	1	128456	+	NN	NN	CC	NN	NN	CC	NN	CC	AA	NN	CA	CC	NN	NN	NN	AA	NN	CC	CC	NN	NN	NN	CC	NN	CC	NN	NN	NN	NN	NN	CA	NN	CA	NN	NN	NN	NN	NN	NN	NN	CC	NN	NN	NN	NN
S1_128825	A/T	1	128825	+	AT	AA	AA	AT	AA	AA	AA	NN	AA	AA	AA	AA	AA	AA	NN	AA	AA	AA	AA	AA	AA	NN	AA	AA	AA	AA	AA	AA	AT	AA	AA	AA	AA	AA	AA	AA	AA	AT	AA	AA	AA	NN	AA	NN	AA
S1_129414	A/G	1	129414	+	AA	AA	AA	AA	AA	AA	AA	AA	AA	AA	AA	AA	AA	AA	AA	AA	AA	AA	AA	AG	AA	AA	AA	AA	AA	AA	AA	AA	AA	AA	AA	AA	AA	AA	AA	AA	AA	AA	AA	AA	AA	AA	AA	AG	NN
S1_130217	A/G	1	130217	+	AA	AA	AA	AA	AA	AA	AA	AA	AA	AA	AG	AG	AA	AA	AA	AA	AA	AA	AA	AA	AA	AA	AA	AA	AA	AA	AA	AA	AA	AA	AA	AA	AA	AA	AA	AA	AA	AA	AA	AA	AA	NN	AA	NN	AA
S1_130338	T/A	1	130338	+	TA	TA	TA	TA	TA	TA	TA	TT	TA	TA	TA	TA	TA	TA	TA	TA	TA	TA	TA	TA	TA	TA	TA	TA	TA	TA	TA	TA	TA	TA	TA	TA	TA	TA	TA	TA	TA	TA	TA	TA	TT	TA	TT	AA	TT
S1_130612	A/G	1	130612	+	AA	AA	AA	AA	AA	AA	AA	NN	AA	AA	AA	AA	AA	AG	AA	AA	AA	AA	AA	AA	AA	NN	AA	AA	AA	AA	AA	AA	AA	AA	AA	NN	AA	AA	AA	AA	AA	AG	AA	AA	AA	NN	AA	AA	AA
S1_130837	A/G	1	130837	+	AA	AA	AA	AA	AA	AA	AG	AA	AA	AA	AA	AA	AA	AA	AA	AA	NN	AA	AA	AA	AA	AA	AA	AA	AA	AA	AA	AA	AA	AA	AA	AA	AA	AA	AA	AA	AA	AA	AA	AA	NN	AA	AA	NN	AA
S1_130958	C/T	1	130958	+	CC	CC	CC	CC	CC	CC	CC	CC	CC	CC	CC	CC	CT	CC	CC	CC	CC	CC	CC	CC	CC	CC	CC	CC	CC	CC	CC	CC	CC	CC	CC	CC	CC	CC	CC	CC	CC	CC	CC	CC	CC	CT	CC	CC	CC
S1_131041	G/A	1	131041	+	NN	NN	NN	NN	NN	NN	NN	NN	NN	NN	NN	NN	NN	NN	NN	NN	NN	NN	NN	NN	NN	NN	NN	NN	NN	GG	NN	NN	NN	NN	GG	GA	NN	NN	NN	NN	NN	NN	NN	NN	GG	NN	GG	NN	NN
S1_131116	A/T	1	131116	+	AA	AA	AA	AA	AT	AA	AA	NN	AA	AA	AA	AA	AA	AA	AA	AA	AA	AA	AA	AA	AA	NN	AA	AA	AA	AA	AA	AA	AA	AA	AA	AA	AA	AA	AA	AT	NN	AA	AA	AA	NN	NN	AA	NN	NN
S1_131221	T/A	1	131221	+	TT	TT	TT	TT	TT	TA	TT	TT	TA	TT	TT	TA	TT	TA	TT	TT	TA	TT	TT	TT	TT	TT	TT	TT	TT	TT	TT	TT	TT	TT	TT	TT	TT	TT	TT	TT	TT	TT	TA	TT	TT	TT	TT	TT	TT
S1_131356	G/T	1	131356	+	NN	NN	NN	NN	NN	NN	NN	TT	NN	NN	NN	TT	NN	NN	NN	NN	NN	TT	NN	NN	NN	NN	NN	NN	NN	NN	NN	NN	TT	NN	NN	NN	NN	NN	NN	NN	NN	GG	GG	NN	NN	NN	NN	NN	NN
S1_131457	G/A	1	131457	+	GG	GG	GG	GG	GG	GG	GG	GG	GG	GG	GG	GG	GG	GG	GG	GG	GG	GG	GA	GG	GG	GG	GG	GG	GG	GG	GG	GG	GG	GG	GG	GG	GG	GG	GG	GG	GG	GG	GG	GG	GG	NN	GG	NN	GG
S1_131552	A/G	1	131552	+	AA	AA	AA	AA	AA	AA	AA	AA	AA	AA	AA	AA	AA	AA	AA	AA	AA	AA	AA	AA	AA	AA	AA	AA	AA	AA	AA	AA	AA	AA	AA	AA	AA	AA	AA	AA	NN	AA	AA	AA	NN	NN	NN	AA	AA
S1_131617	T/G	1	131617	+	TT	TT	TG	TT	TT	TT	TT	TT	TT	TT	TT	TT	TT	TT	TT	TT	TT	TT	TT	TT	TT	TT	TT	TT	TT	TT	TT	TT	TT	TT	TT	TT	TT	TT	TT	TT	TT	TT	TT	TT	TT	TT	TT	TT	TT
S1_131944	G/T	1	131944	+	GG	GG	GG	GG	GG	GG	GG	GG	GG	NN	NN	GG	NN	GG	NN	GG	GG	NN	GG	GG	GG	NN	GG	NN	GG	NN	NN	GT	GT	GG	GG	GG	GG	GG	TT	GT	TT	TT	GG	TT	NN	GG	NN	NN	NN
S1_132043	A/G	1	132043	+	AA	NN	NN	NN	NN	NN	NN	NN	AA	NN	AA	NN	NN	NN	NN	NN	NN	NN	NN	NN	NN	NN	AA	NN	GG	GG	NN	NN	NN	NN	NN	NN	NN	NN	GG	NN	NN	NN	NN	NN	NN	NN	NN	NN	NN
S1_132144	A/G	1	132144	+	AA	AG	GG	AA	AA	AG	AG	AG	AG	AA	AA	AA	AG	AA	AG	AG	AA	AA	AA	AA	AG	AA	AA	GG	AG	AG	AG	AG	GG	GG	AA	AG	AG	AG	GG	GG	GG	AG	AG	AG	GG	AG	AG	AA	GG
S1_132222	A/G	1	132222	+	AA	AG	AA	AA	AA	AA	AA	NN	AA	AA	AA	AA	NN	AA	AA	NN	NN	NN	AA	AA	AA	NN	AA	NN	AA	AA	AA	AA	AA	AA	AG	AA	AA	AA	NN	AA	AA	AA	AA	AA	NN	NN	NN	NN	NN
S1_132432	C/T	1	132432	+	CC	TT	CC	CT	CC	CT	CT	CC	CC	TT	CT	CT	TT	NN	TT	NN	TT	CC	TT	TT	CC	NN	CC	CC	CT	CC	CC	CC	CC	CC	TT	CC	CC	CC	CC	CC	CC	CC	CT	CC	NN	CC	NN	NN	NN
S1_132534	A/G	1	132534	+	AA	AA	AA	AG	AA	AA	AA	AA	AA	AA	AA	AA	AA	AA	AA	AA	AA	AA	AA	AA	AA	AA	AA	AA	AA	AA	AA	AA	AA	AA	AA	AA	AA	AA	AA	AA	NN	AA	AA	AA	NN	NN	AA	NN	AA
S1_132649	A/G	1	132649	+	AA	AA	AA	AA	AA	AA	AA	AA	AA	AA	AA	AA	AA	AA	AA	AA	AA	AA	AG	AA	AA	AA	AA	AA	AA	AA	AA	AA	AA	AA	AA	AA	AA	AA	AA	AA	AA	AA	AA	AA	NN	AA	AA	AA	AA
S1_132827	A/G	1	132827	+	AA	AA	AA	AA	AA	AA	AA	NN	AG	AA	AA	AA	AA	AA	AA	AA	AA	AA	AA	AA	AG	AA	AA	AA	AA	AA	AA	AA	AA	AA	AA	AA	AA	NN	AA	AA	AA	AA	AA	AA	AA	AA	AA	NN	AA
S1_132942	T/C	1	132942	+	TT	TT	TT	TT	TT	TT	TT	TT	TT	TT	TT	TT	TT	TT	TT	TT	TT	TT	TT	TT	TT	NN	TT	TT	TT	TT	TT	TT	TC	TT	TT	TT	TT	TT	TT	TT	TC	TT	TT	TT	TT	TT	NN	TT	TT
S1_133058	T/C	1	133058	+	TT	TT	TT	TT	TT	TT	TT	TT	TT	TT	TT	TT	NN	TT	TT	TT	TT	TT	TT	TT	TT	TT	TT	TT	TT	TT	TT	TT	TT	TT	TC	TT	TT	TT	TT	TT	TT	TT	TT	TT	TT	TT	TT	NN	NN
S1_133233	A/G	1	133233	+	AA	AA	AA	AA	AA	AA	AA	NN	AA	AA	AA	AA	AA	AA	AA	AA	AA	AA	AA	AA	AA	AG	AA	AA	AA	AA	AA	AA	AA	AA	AA	AA	AA	AA	AA	AA	AA	AA	AA	AA	AA	AA	AA	NN	AA
S1_133318	A/G	1	133318	+	AA	AA	AA	AA	AA	AA	AA	NN	AA	AA	AA	AA	AA	AA	NN	AA	AA	AA	AA	NN	AA	NN	AA	AA	AG	AA	AA	AA	AG	AA	AA	AA	AA	NN	AA	AA	AA	AA	AA	AA	AA	AA	NN	AA	NN
S1_133560	T/C	1	133560	+	TC	TT	TT	TT	TT	TT	TT	NN	TT	TT	TT	TT	TT	TT	NN	TT	TT	TT	TT	TT	NN	TT	TT	TT	TT	TT	TT	TT	TT	TT	TT	TT	TT	TT	TT	TT	NN	TT	TT	TT	NN	NN	TT	NN	NN
S1_133815	C/T	1	133815	+	CC	CC	CC	CC	CC	CC	CC	CC	CT	CC	CC	CC	CC	NN	CC	CC	CC	CC	CC	CC	CC	CC	CC	CC	CC	CC	CT	CC	CC	CC	CC	CC	CC	CC	CT	CT	CC	CT	CC	CC	NN	NN	CC	NN	CC
S1_134334	G/T	1	134334	+	GT	GG	GG	GT	GG	GG	GG	TT	GG	GG	GG	GG	GG	GG	GG	GG	GG	NN	GG	GG	GG	GG	GG	GG	GG	GG	GG	GG	GT	GG	GG	GG	GG	GG	GG	GG	GG	GT	GG	GG	NN	GG	GG	GG	TT
S1_134943	G/A	1	134943	+	NN	NN	NN	NN	GG	NN	NN	NN	GG	NN	NN	NN	NN	NN	NN	NN	NN	NN	NN	NN	NN	NN	NN	AA	NN	NN	NN	GG	NN	NN	NN	NN	GG	NN	NN	NN	NN	NN	NN	NN	NN	NN	NN	NN	NN
S1_135436	A/C	1	135436	+	AA	AA	AA	AA	AA	AA	AA	AA	AA	AA	AA	AA	AA	AA	AA	AC	AA	AA	AA	AA	AA	AA	AA	AA	AA	AA	AA	AA	AA	AA	AA	AA	AA	AA	AA	AA	AA	AA	AA	AA	AA	NN	AA	AA	AA
S1_138560	A/G	1	138560	+	AA	AA	AA	AA	AA	AA	AA	AA	AA	AA	AA	AA	AA	AA	AA	AA	AA	AA	AA	AA	AA	AA	AA	AA	AA	AA	AA	AA	AA	AA	AA	AA	AA	AA	AA	AG	AA	AA	AA	AA	AA	NN	NN	NN	AA
S1_138637	A/G	1	138637	+	AG	AA	AG	AG	AA	AG	GG	AG	AA	AG	AG	AG	AA	AA	AG	AG	AG	AG	AG	AG	AG	AG	AG	GG	AA	AA	AA	AA	AA	AA	GG	AA	AA	AA	AA	AA	AA	AA	AA	AA	AA	NN	AA	AA	AA
S1_138722	G/T	1	138722	+	GG	GG	GG	GG	GG	GG	GG	GG	GG	NN	GT	GG	NN	NN	GG	GG	GG	TT	NN	NN	NN	NN	TT	NN	NN	GG	GG	GG	GG	GG	GG	NN	GG	NN	GG	GG	NN	TT	NN	NN	NN	NN	GG	NN	NN
S1_139037	T/C	1	139037	+	TT	TT	TT	TT	TT	TT	TT	NN	TT	TT	TT	TT	TC	TT	TT	TT	TT	TT	TT	TT	TT	TT	TT	TT	TT	TT	TT	TT	TT	TT	TT	TT	TT	TT	TT	TT	NN	TT	TT	TT	NN	TT	NN	NN	NN
S1_139333	T/C	1	139333	+	TT	TC	TC	TT	TT	TC	TC	TT	TT	TC	TT	TT	TT	CC	TT	TC	TT	TT	TC	TC	TT	TT	TC	TC	CC	CC	CC	CC	CC	CC	TC	CC	CC	CC	CC	CC	CC	TC	TT	CC	CC	NN	NN	CC	CC
S1_139421	T/C	1	139421	+	NN	NN	NN	NN	NN	NN	NN	NN	NN	NN	NN	NN	NN	NN	NN	NN	NN	NN	NN	TT	NN	NN	NN	TT	NN	NN	NN	NN	NN	NN	NN	NN	CC	NN	NN	NN	NN	NN	NN	NN	NN	NN	CC	NN	NN
S1_139516	A/G	1	139516	+	NN	NN	NN	NN	NN	AA	NN	NN	AA	NN	NN	NN	NN	NN	NN	NN	AA	NN	NN	NN	NN	NN	NN	NN	AA	AA	NN	AA	NN	NN	NN	GG	NN	NN	NN	NN	NN	AA	NN	NN	NN	GG	NN	NN	NN
S1_139840	A/T	1	139840	+	NN	NN	AA	NN	AA	AA	NN	AA	AA	NN	NN	NN	NN	NN	NN	AA	NN	NN	AA	NN	NN	NN	NN	NN	AA	NN	NN	NN	NN	NN	NN	NN	NN	NN	NN	NN	NN	NN	NN	NN	NN	NN	NN	NN	NN
S1_140134	C/T	1	140134	+	TT	NN	NN	NN	CT	NN	NN	NN	TT	NN	NN	NN	NN	NN	CC	CC	NN	NN	NN	CC	NN	NN	NN	TT	TT	NN	NN	CC	NN	NN	CC	TT	NN	NN	NN	NN	NN	CC	CC	TT	NN	NN	NN	NN	NN
S1_140229	T/G	1	140229	+	TG	TT	TG	TG	TT	TT	TG	GG	TG	GG	TT	TT	NN	TT	TG	TG	TT	TT	TG	TT	TG	TT	TG	TG	TT	TT	TT	TT	TT	TT	TT	TT	TT	NN	TT	TT	NN	TT	TG	TT	NN	NN	NN	TT	NN
S1_140441	A/G	1	140441	+	AA	AA	AA	AA	AA	AA	AA	AA	AA	AA	AA	AA	AA	AA	AA	AA	AA	AA	AA	AA	AA	AA	AA	AA	AA	AA	AA	AA	AA	AA	AA	AA	AA	AA	NN	AA	AA	AA	AA	AA	NN	AA	AA	AA	AA
S1_141045	C/T	1	141045	+	CC	CC	CT	CC	CC	CC	CC	CC	CC	CC	CC	CC	CC	CC	CC	CC	CC	CC	CC	CC	CC	CC	CC	CC	CC	CC	CC	CC	CC	CC	CC	CC	CC	CC	CC	CC	CC	CC	CC	CC	NN	CC	CC	CC	CC
S1_141115	C/T	1	141115	+	NN	NN	NN	NN	NN	NN	NN	NN	NN	NN	NN	NN	NN	NN	NN	NN	NN	NN	NN	NN	NN	NN	NN	NN	NN	TC	NN	NN	CC	NN	CC	CC	TT	NN	NN	NN	NN	NN	NN	NN	NN	NN	CC	NN	NN
S1_141357	G/T	1	141357	+	NN	GG	GG	GG	GG	GG	GG	GG	NN	GG	GT	NN	GG	GG	NN	NN	GG	NN	GG	NN	NN	NN	NN	GG	GG	GG	GG	GG	GG	GG	GG	GG	GG	GG	NN	GG	NN	NN	GG	GG	NN	NN	NN	NN	NN
S1_141829	G/T	1	141829	+	GG	GG	GG	GG	GG	GG	GG	GG	GG	GG	GG	GT	NN	GG	NN	NN	GG	GG	GG	GG	GG	GG	GG	GG	GG	GG	GG	NN	GG	GG	GG	NN	GG	GG	NN	GG	NN	GG	GG	GG	NN	NN	GG	GG	GG
S1_142837	A/G	1	142837	+	NN	AA	NN	NN	NN	AA	NN	NN	NN	NN	AA	NN	NN	NN	NN	NN	NN	NN	NN	NN	NN	NN	GG	NN	NN	NN	NN	NN	NN	NN	NN	NN	GG	NN	NN	NN	NN	NN	NN	NN	GG	NN	NN	NN	NN
S1_142959	T/A	1	142959	+	TT	TT	TT	TT	TT	TT	TT	TT	TT	TT	TT	TT	NN	TT	TT	TT	TT	NN	TT	TT	TT	TT	TA	TT	TT	TT	TT	TT	TT	TT	TT	TT	TT	TT	TT	TT	TT	TT	TT	TT	NN	NN	NN	NN	TT
S1_143062	C/A	1	143062	+	AA	CC	NN	NN	CC	CC	CC	NN	NN	CC	NN	CC	NN	CC	NN	CC	NN	NN	CC	CC	NN	NN	NN	CC	CC	CA	NN	NN	NN	NN	CC	NN	AA	NN	NN	CC	NN	CC	CC	CC	NN	NN	NN	NN	NN
S1_143863	G/T	1	143863	+	GG	GG	GG	GG	GG	GG	GG	GG	GG	GG	GG	GG	GG	GG	GG	GG	GG	GG	GG	GG	GG	GG	GG	GG	GG	GG	GG	GG	GG	GG	GG	GG	GG	GG	GG	GG	GG	GG	GG	GG	GG	GG	GG	NN	GG
S1_143963	A/C	1	143963	+	AA	AA	AA	AA	AA	AA	AA	NN	AC	AA	AA	AA	AA	AA	AA	AA	NN	NN	AA	AA	AC	AA	AA	AA	AA	AA	AA	AA	AA	AA	AA	AA	AA	AA	AA	AA	NN	AA	AA	AA	AA	NN	AC	NN	NN
S1_144053	C/A	1	144053	+	CC	CC	NN	NN	CC	CC	CC	NN	CC	NN	NN	NN	NN	CC	NN	CC	NN	NN	CC	NN	NN	NN	CC	CC	NN	CC	NN	CC	CC	NN	NN	CC	CC	AA	NN	AA	NN	CC	NN	NN	CC	NN	NN	NN	CC
S1_144454	G/A	1	144454	+	GG	NN	GG	GG	NN	NN	NN	NN	NN	NN	NN	GG	NN	NN	NN	NN	GG	NN	NN	GG	NN	NN	NN	NN	NN	AA	GG	GG	GA	NN	NN	NN	GG	NN	AA	AA	NN	GG	GG	NN	NN	NN	NN	NN	NN
S1_144559	T/C	1	144559	+	TT	TT	TT	TT	TT	TT	TT	TT	TT	TT	TT	TT	TT	TT	TT	TT	TT	TC	TT	TT	TT	TT	TT	TT	TT	TT	TT	TT	TT	TT	TT	TT	TT	TT	TT	TT	TT	TT	TT	TT	TT	TT	TT	TT	TT
S1_144663	T/C	1	144663	+	TC	TT	TT	NN	TC	TT	TT	NN	TT	TT	TT	TT	NN	TT	NN	TT	NN	TT	TT	TT	TT	NN	TT	NN	TT	TT	TT	TT	TT	TT	TT	TT	TT	TT	TT	TT	TT	TT	TT	TT	TT	NN	NN	TT	NN
S1_144844	A/G	1	144844	+	NN	NN	NN	NN	NN	NN	NN	NN	GG	NN	NN	NN	NN	NN	NN	NN	NN	NN	NN	NN	NN	NN	NN	NN	NN	NN	GG	NN	NN	NN	NN	NN	NN	NN	NN	NN	NN	NN	NN	NN	NN	NN	AA	NN	NN
S1_145245	A/G	1	145245	+	AA	NN	GG	NN	AA	AA	AA	NN	AA	AA	AA	AA	NN	NN	NN	AA	NN	NN	NN	AA	NN	NN	NN	NN	NN	NN	AA	AA	NN	NN	AA	GG	AA	NN	NN	NN	NN	AA	AA	AA	NN	NN	NN	NN	NN
S1_145637	G/T	1	145637	+	GG	GG	GG	GG	GG	GT	GG	GG	GG	GG	GG	GG	GG	GG	GG	GG	GG	GG	GG	GG	GG	GG	GG	GG	GG	GG	GG	GG	GG	GG	GG	GT	GG	GG	GG	GG	GG	GG	GG	GG	NN	NN	GG	GG	GG
S1_145946	T/G	1	145946	+	NN	NN	TT	NN	GG	GG	NN	NN	NN	NN	NN	NN	NN	GG	NN	TT	NN	NN	NN	NN	NN	NN	NN	NN	NN	NN	NN	NN	NN	GG	GG	NN	TT	NN	NN	NN	NN	NN	TG	TT	NN	NN	NN	NN	NN
S1_146019	C/T	1	146019	+	NN	TT	NN	NN	TT	NN	NN	NN	NN	NN	NN	NN	NN	NN	NN	NN	NN	NN	NN	NN	NN	NN	NN	NN	NN	NN	NN	NN	NN	NN	NN	NN	NN	CC	NN	NN	NN	CC	NN	NN	NN	CC	NN	NN	CC
S1_146333	G/A	1	146333	+	GG	GG	GG	GG	GG	GG	GA	NN	GG	GG	GG	GG	GG	GG	GG	GG	GG	GG	GG	GG	GG	GG	GG	GG	GG	GG	GG	GG	GG	GG	GG	GG	GG	GG	GA	GG	GG	GG	GG	GG	NN	GG	NN	NN	NN
S1_146552	A/C	1	146552	+	AA	AA	AA	AA	AA	AA	AA	AA	AA	AA	AA	AA	AA	AA	AA	AA	AC	AA	AA	AA	AC	AA	AA	AA	AA	AA	AA	AC	AA	AA	AA	AA	AA	AA	AA	AA	AA	AA	AA	AA	AA	AA	AA	NN	AA
S1_146640	G/C	1	146640	+	NN	GG	NN	NN	NN	NN	GG	CC	NN	NN	NN	NN	NN	GG	NN	NN	NN	NN	NN	NN	NN	NN	NN	NN	GC	GG	GG	CC	NN	GG	NN	NN	NN	NN	NN	NN	NN	GG	NN	GG	NN	NN	GG	NN	GG
S1_146844	C/G	1	146844	+	NN	NN	NN	NN	NN	NN	NN	NN	NN	NN	NN	NN	NN	NN	NN	NN	NN	NN	NN	NN	NN	NN	NN	NN	NN	CG	NN	NN	NN	NN	CC	CC	NN	NN	NN	NN	NN	NN	NN	NN	NN	NN	CG	CC	NN
S1_147754	T/C	1	147754	+	NN	NN	NN	TT	NN	TT	NN	NN	NN	NN	NN	NN	NN	NN	NN	NN	NN	NN	TT	NN	NN	NN	NN	TT	NN	NN	NN	NN	NN	NN	NN	NN	NN	NN	TT	NN	NN	NN	NN	NN	NN	TT	NN	NN	NN
S1_148658	T/C	1	148658	+	TT	TC	TT	TT	TT	TT	TT	NN	TT	TT	TT	TT	TT	TT	TT	TT	TT	TT	TT	TT	TT	TT	TT	TT	TT	TT	TT	TT	TT	TT	TT	TT	TT	TT	TT	TT	TT	TT	TT	TT	NN	NN	TT	TT	TT
S1_148752	A/G	1	148752	+	AA	AA	AA	AA	AA	AA	AA	AA	AG	AA	AA	AA	AA	AA	AA	AA	AA	AA	AA	AA	AA	AA	AA	AA	AA	AA	AA	AA	AA	AA	AA	AA	AA	AA	AA	AA	AA	AA	AA	AA	AA	NN	AA	AA	AA
S1_149230	A/G	1	149230	+	NN	NN	NN	NN	NN	NN	NN	NN	NN	NN	NN	NN	NN	NN	NN	NN	NN	NN	NN	NN	NN	NN	NN	NN	NN	AG	NN	NN	AA	NN	AA	AA	NN	NN	NN	NN	NN	NN	NN	NN	NN	NN	AG	NN	NN
S1_149363	A/C	1	149363	+	AA	AA	AC	AA	AA	AA	AA	AC	AA	AA	AA	AA	AA	AA	AA	AA	AA	AA	AA	AA	AA	AA	AA	AA	AA	AA	AA	AA	AA	AA	AA	AA	AA	AA	AA	AA	AA	AA	AA	AA	AA	AA	AA	NN	AA
S1_149423	C/A	1	149423	+	NN	NN	NN	NN	NN	CC	CC	NN	CC	NN	NN	AA	NN	NN	NN	NN	CC	NN	NN	NN	NN	NN	NN	NN	AA	NN	NN	NN	NN	CC	NN	NN	NN	NN	NN	NN	NN	CC	NN	NN	NN	NN	NN	NN	NN
S1_149726	G/T	1	149726	+	GG	GG	GG	GG	GG	GG	GG	NN	GG	GG	GG	GG	GG	GG	GG	GG	GG	GG	GG	NN	GG	GG	GT	GG	GG	GG	GG	GT	GG	GG	GG	GG	GG	GT	GT	GG	NN	GG	GG	GG	NN	GG	GG	GG	NN
S1_150235	A/G	1	150235	+	AA	AA	AA	AA	AA	AG	AA	AA	AA	AA	AA	AA	AA	AA	AA	AA	AA	AA	AA	AA	AA	NN	AA	AA	AA	AA	AA	AA	AA	AA	AA	AA	AA	AA	AA	AA	AA	AA	AA	AA	AA	AA	AA	AA	AA
S1_150431	G/T	1	150431	+	NN	TT	GG	GG	GG	TT	GG	NN	GT	GT	NN	GT	NN	GG	TT	GT	NN	TT	GG	TT	GG	NN	GG	NN	GT	GT	TT	GT	TT	GT	GG	NN	TT	TT	TT	GT	GG	TT	GG	NN	NN	NN	NN	NN	TT
S1_150734	A/T	1	150734	+	NN	NN	NN	TT	TT	NN	AA	NN	NN	AA	NN	NN	NN	NN	NN	NN	NN	NN	TT	NN	NN	NN	AA	NN	TT	AA	NN	AA	NN	NN	NN	AA	AA	NN	NN	AA	NN	NN	NN	NN	NN	NN	NN	NN	NN
S1_151839	T/C	1	151839	+	NN	TT	NN	TT	NN	NN	NN	NN	NN	NN	TT	NN	CC	TT	NN	TT	TT	TT	NN	NN	TT	TT	NN	TT	NN	NN	NN	NN	NN	TT	TC	NN	NN	NN	NN	NN	NN	NN	NN	NN	NN	NN	NN	NN	NN
S1_152164	T/C	1	152164	+	TT	TT	TT	TT	TT	TT	TT	TT	TT	TT	TT	TT	TT	TC	TT	TT	TT	TT	TT	TT	TT	TT	TT	TT	TT	TT	TT	TT	TT	TT	TT	TT	TT	TC	TT	TT	TT	TT	TT	TT	TT	TT	TT	TT	TT
S1_152651	T/C	1	152651	+	TT	TT	TT	TC	TT	TT	TT	TT	TT	TT	TT	TT	TT	TT	TT	TT	TT	TT	TT	TT	TT	NN	TT	TT	TT	TT	TC	TT	TT	TT	TT	TT	TT	TT	TT	TT	TT	TT	TT	TT	TT	NN	NN	NN	NN
S1_152718	C/T	1	152718	+	CC	CC	CC	CC	CC	CC	CC	CC	CC	CC	CC	CC	CC	CC	CC	CT	CC	CC	CC	CC	CC	CC	CC	CC	CC	CC	CC	CC	CC	CC	CC	CC	CC	CC	CC	CC	NN	CC	CC	CC	CC	CC	CC	NN	CC
S1_152858	G/A	1	152858	+	GA	GA	GG	GA	GG	GG	GA	GA	GG	GG	GA	GG	GG	GA	GA	GA	GA	GA	GA	GA	GG	GG	GG	GG	GA	GA	GG	GA	GG	GA	GA	GA	GA	GA	GA	GA	GA	GG	GA	GA	GA	GG	GA	GG	GG
S1_153214	T/G	1	153214	+	NN	NN	TG	TT	NN	TT	NN	NN	NN	NN	TT	TT	NN	TT	NN	NN	TT	NN	NN	NN	NN	NN	TT	NN	NN	NN	NN	NN	TT	NN	TT	NN	TT	NN	NN	NN	NN	NN	NN	TT	NN	NN	NN	TT	NN
S1_153463	T/A	1	153463	+	TA	TA	AA	TA	TT	TT	TT	TT	TT	AA	TT	TT	NN	TA	NN	TT	TT	TT	TT	TT	TT	AA	TA	TT	TT	TT	TT	TT	TA	TT	TT	TT	TT	TT	TT	TT	TT	TT	TT	TT	TT	NN	TT	NN	TT
S1_154759	T/C	1	154759	+	NN	NN	NN	CC	NN	TT	NN	NN	NN	NN	NN	TT	TT	NN	NN	NN	NN	NN	NN	NN	NN	NN	NN	NN	NN	NN	NN	NN	NN	NN	TT	NN	TT	NN	CC	NN	NN	TT	NN	NN	NN	NN	NN	NN	NN
S1_154857	T/G	1	154857	+	NN	GG	NN	TT	NN	TT	NN	NN	TT	TT	NN	NN	GG	NN	NN	NN	TT	NN	TT	NN	TT	GG	TT	NN	TT	NN	NN	NN	TT	NN	NN	GG	TT	TT	NN	NN	NN	TT	TT	NN	NN	NN	NN	NN	NN
S1_155341	C/T	1	155341	+	CC	CC	CC	CC	CC	CC	CC	CC	CC	CC	CC	CC	NN	CC	CC	CC	CC	CC	CC	CC	CC	CC	CC	CC	CC	CC	CC	CC	CC	CC	CC	CC	CC	CC	CC	CC	CC	CC	CC	CT	NN	NN	CC	CC	CC
S1_155562	C/T	1	155562	+	CC	CC	CC	CC	CC	CC	CC	CC	CC	CC	CC	CC	CC	CC	CC	CC	CC	CC	CC	CC	CC	CC	CC	CC	CC	CC	CC	CC	CC	CC	CC	CC	CC	CC	CC	CC	CC	CC	CC	CC	CC	CT	CC	CC	CC
S1_155747	G/C	1	155747	+	NN	NN	NN	NN	NN	NN	NN	NN	NN	NN	NN	NN	NN	NN	NN	NN	NN	NN	NN	NN	NN	NN	NN	NN	CC	GC	NN	NN	GC	NN	CC	GC	CC	NN	NN	NN	NN	NN	NN	NN	GG	GG	GC	NN	NN
S1_155857	C/T	1	155857	+	NN	NN	NN	NN	NN	NN	NN	NN	NN	NN	NN	NN	NN	NN	NN	NN	NN	NN	NN	NN	NN	NN	NN	NN	NN	CC	NN	NN	CC	NN	CC	CT	NN	NN	NN	NN	NN	NN	NN	NN	CC	NN	CC	CC	NN
S1_156325	A/G	1	156325	+	AA	AA	AA	AA	AA	AA	AA	AA	AA	AA	AA	AA	AG	AA	AA	AA	AA	AA	AA	AA	AA	AA	AA	AA	AA	AA	AA	AA	AA	AA	AA	AA	AA	AA	AA	AA	AA	AA	AA	AA	AA	NN	AA	AA	AG
S1_156658	C/T	1	156658	+	CC	CC	CC	CC	CC	CC	CT	CC	CC	CC	CC	CC	NN	CC	CC	CC	CC	CC	CC	CC	CC	CC	CT	CC	CT	CC	CC	CC	CC	CC	NN	CC	CC	CC	CC	CC	CC	CC	CC	CC	CC	NN	NN	NN	CC
S1_156962	A/G	1	156962	+	AA	AA	AA	AA	AA	AA	AA	NN	AA	AA	AA	AA	AA	AA	NN	AA	AA	GG	AA	AA	AA	AA	AA	AA	AA	AA	AA	AA	AA	AA	AA	AA	AA	AA	AA	AA	AA	AA	AA	AA	AA	AA	NN	AA	AA
S1_157020	A/G	1	157020	+	AA	AA	AA	AA	AG	AA	AA	NN	AA	AA	AA	AA	NN	AA	AA	AA	AA	AG	AA	AA	AA	AA	AA	AA	AA	AA	AA	AA	AA	AA	AA	AA	AA	AA	NN	AA	AA	AA	AA	AA	NN	NN	NN	NN	AA
S1_157113	T/C	1	157113	+	TT	TT	TT	TT	TT	TT	TT	NN	TT	TT	TT	TT	TT	TT	TT	TT	TT	TT	TT	TT	TT	TT	TT	TT	TT	TT	TT	TT	TT	TC	TT	TT	TT	TT	TT	TT	TT	TT	TT	TT	TT	TT	TT	NN	TT
S1_157961	A/C	1	157961	+	AA	AA	AA	AA	AC	AA	AA	AA	AA	NN	AA	NN	NN	AA	AA	AA	AA	NN	AA	AA	AA	NN	AA	NN	AA	AA	AA	AA	AA	AC	AA	AA	NN	AA	NN	AA	NN	AA	AA	AA	AA	AA	NN	NN	NN
S1_158064	A/C	1	158064	+	AC	AA	AA	AA	AA	AA	AA	AA	AC	AA	AA	AA	NN	AA	AA	AA	AA	AA	AA	AA	AA	AA	AA	AA	AA	AA	AA	AA	AA	AA	AA	AA	AA	NN	AA	AA	AA	AA	AA	AA	AA	AA	NN	NN	AA
S1_158155	C/G	1	158155	+	NN	NN	NN	NN	NN	NN	CC	NN	NN	NN	NN	NN	NN	NN	NN	NN	NN	NN	NN	NN	NN	NN	NN	NN	NN	CG	NN	NN	CC	NN	CC	CG	NN	NN	NN	NN	NN	NN	NN	NN	CC	NN	CG	NN	NN
S1_158238	G/T	1	158238	+	NN	NN	NN	NN	GG	NN	GG	NN	NN	TT	NN	NN	NN	NN	NN	NN	NN	NN	NN	NN	NN	TT	NN	GG	NN	NN	NN	NN	NN	NN	TT	NN	NN	NN	NN	NN	NN	NN	NN	NN	NN	NN	NN	NN	NN
S1_158841	A/G	1	158841	+	AA	AA	AA	AA	AA	AA	AA	AA	AA	AA	AA	AA	AA	AA	AA	AA	AA	AA	AA	AA	AA	NN	AA	AA	AA	AG	AA	AA	AA	AA	AA	AA	AA	AA	AA	AA	AA	AA	AA	AA	AA	AA	AA	AA	AA
S1_158951	T/A	1	158951	+	NN	NN	NN	NN	NN	NN	TT	NN	NN	NN	NN	NN	NN	NN	NN	NN	NN	NN	NN	NN	NN	NN	NN	NN	NN	TA	NN	NN	NN	NN	TT	TT	TT	NN	NN	NN	NN	NN	NN	TT	NN	NN	TA	NN	NN
S1_159036	T/C	1	159036	+	NN	NN	NN	NN	NN	NN	NN	NN	NN	NN	NN	NN	NN	NN	NN	NN	NN	NN	NN	NN	NN	NN	NN	NN	NN	TT	NN	NN	TC	NN	TC	TC	NN	NN	NN	NN	NN	NN	NN	NN	TT	TT	TT	TT	NN
S1_159320	A/C	1	159320	+	NN	AA	NN	NN	NN	NN	NN	NN	NN	NN	NN	NN	NN	NN	NN	NN	AA	NN	CC	NN	NN	NN	CC	NN	NN	NN	NN	NN	AA	NN	AA	NN	NN	NN	NN	CC	NN	NN	NN	NN	NN	NN	NN	NN	NN
S1_159426	A/G	1	159426	+	AA	AA	AA	AA	AA	AA	AA	AA	AA	AA	AA	AA	NN	AA	AA	AA	AA	AA	AA	AA	AA	AA	AA	AA	AA	AA	AA	AA	AA	AA	AA	NN	AA	AA	AA	AA	AA	AG	AA	AA	NN	NN	AA	NN	NN
S1_159836	C/T	1	159836	+	NN	CC	NN	NN	NN	NN	NN	NN	NN	NN	NN	NN	NN	NN	NN	NN	NN	NN	NN	NN	NN	NN	NN	NN	CC	CC	CC	CC	CC	NN	CC	CT	NN	NN	NN	NN	NN	NN	NN	NN	CC	NN	NN	NN	NN
S1_160528	T/C	1	160528	+	TT	TT	TT	TT	TT	TT	TT	TT	TT	TT	TT	TT	NN	TT	NN	TT	TT	TT	TC	TT	TT	TT	TT	TT	TT	TT	TT	TT	TT	TT	TT	TT	TT	TC	TT	TT	TT	TT	TT	TT	TT	NN	TT	TT	TT
S1_160614	T/C	1	160614	+	TT	TT	TT	TT	TC	TT	TT	TT	TT	TT	TT	TT	NN	TT	TT	TT	TT	TT	TT	TT	TT	NN	TT	TT	TT	TT	TT	TT	TT	TT	TT	TT	TT	TT	TT	TT	TT	TT	TT	TT	TT	TT	TT	NN	NN
S1_161461	A/G	1	161461	+	AA	AA	AA	AA	AA	AA	AG	AA	AA	AA	AA	AA	AG	AA	AG	AA	AA	AA	AA	AG	AA	AA	AA	AA	AA	AA	AA	AA	AA	AG	AA	AA	AA	AA	AA	AG	AA	AA	AA	AA	AA	AA	AA	AA	AA
S1_161560	A/G	1	161560	+	AG	AG	AG	AG	AG	AG	AG	AA	AG	AG	AA	AG	AA	AG	AA	AG	AG	AA	AG	AA	AG	AA	AG	AG	AG	AG	AG	AG	AA	AG	AA	AA	AG	AG	AG	AG	AA	AG	AG	AG	AA	AA	AA	AA	AA
S1_161659	A/G	1	161659	+	AA	AA	AA	AA	AA	AA	AG	AA	AA	AA	AA	AA	AA	AA	AA	AA	AG	AA	AA	AA	AA	AA	AA	AA	AA	AA	AA	AA	AA	AA	AA	AG	AA	AA	AA	AA	AA	AA	AA	AA	AA	AG	AA	AA	AA
S1_161956	A/G	1	161956	+	AA	AA	AA	AA	AA	AA	AA	AA	AA	AA	AG	AA	NN	AA	AA	AA	AA	AA	AA	AA	AA	AA	AA	AA	AA	AG	AA	AA	AA	AA	AA	AA	AA	AA	AA	AA	AA	AA	AA	AA	AA	AA	AA	AA	AA
S1_162237	C/A	1	162237	+	NN	NN	NN	CC	NN	NN	CC	NN	NN	CC	NN	CC	NN	NN	NN	NN	NN	NN	NN	NN	NN	NN	CC	NN	NN	NN	CC	CC	CC	NN	NN	NN	CC	NN	CC	NN	NN	CC	NN	NN	NN	NN	NN	NN	AA
S1_162543	G/T	1	162543	+	NN	NN	GG	NN	GG	NN	NN	NN	NN	NN	NN	NN	NN	NN	NN	NN	TT	NN	NN	TT	NN	NN	NN	NN	TG	NN	NN	NN	NN	NN	NN	NN	NN	NN	NN	NN	TT	NN	NN	NN	NN	NN	NN	NN	NN
S1_162641	T/C	1	162641	+	NN	NN	NN	NN	NN	NN	TT	NN	TT	NN	TT	NN	NN	NN	TT	NN	NN	TT	NN	NN	NN	NN	NN	NN	NN	NN	NN	NN	NN	NN	TT	NN	NN	NN	NN	NN	NN	CC	NN	TT	NN	NN	NN	NN	NN
S1_162740	G/T	1	162740	+	GG	GG	GT	GG	GG	GT	GG	GG	GT	GG	GG	GG	NN	GG	GG	GG	GT	GG	GG	GG	GG	NN	GG	GG	GG	GG	GG	GG	GG	GG	GG	GG	GG	GG	GG	GG	GG	GG	GG	GG	NN	NN	GG	NN	GG
S1_163016	G/T	1	163016	+	GG	NN	TT	NN	NN	GG	NN	NN	NN	NN	NN	GG	GG	GG	NN	GT	NN	GG	NN	NN	NN	GG	NN	GG	GG	GG	NN	NN	NN	NN	NN	NN	GG	NN	GG	NN	NN	NN	GG	TT	NN	GG	NN	NN	NN
S1_163146	C/A	1	163146	+	NN	CC	NN	CC	CC	CC	CC	NN	CC	CC	CC	NN	NN	NN	NN	AA	CC	NN	CC	NN	CC	NN	CC	CC	CC	CC	NN	CC	CC	CC	CC	NN	CC	NN	CC	CC	CC	CC	CC	CC	NN	NN	NN	NN	NN
S1_163643	T/A	1	163643	+	TT	TA	TA	TA	AA	TT	TA	NN	AA	AA	TA	AA	NN	AA	TA	AA	TT	AA	TA	TA	TT	TT	TT	AA	TA	TT	TT	TA	TT	TA	TA	TA	TA	NN	TT	TT	TT	TA	TA	TT	NN	AA	TT	NN	NN
S1_163832	T/A	1	163832	+	AA	NN	NN	TT	NN	TT	AA	NN	NN	NN	NN	NN	NN	NN	NN	TT	NN	NN	NN	NN	NN	AA	NN	NN	NN	TT	NN	NN	TT	NN	NN	NN	NN	NN	NN	AA	NN	NN	NN	TT	NN	NN	NN	NN	NN
S1_164233	T/A	1	164233	+	TT	NN	NN	TT	AA	NN	TT	NN	NN	TT	AA	NN	NN	TT	NN	NN	NN	NN	TT	NN	NN	NN	NN	NN	NN	NN	TT	NN	NN	NN	NN	NN	AA	NN	NN	NN	NN	NN	NN	NN	NN	NN	TT	NN	NN
S1_164338	C/T	1	164338	+	NN	NN	NN	NN	NN	NN	NN	NN	NN	NN	NN	NN	NN	TT	NN	NN	TT	NN	NN	NN	NN	NN	NN	NN	CC	NN	NN	NN	NN	NN	CC	NN	CC	NN	CC	NN	NN	NN	NN	CC	NN	NN	NN	NN	TT
S1_164437	G/T	1	164437	+	GG	GG	GG	GG	GG	GG	GG	GG	GG	GG	GG	GG	GG	GG	GG	GG	GG	GG	GG	GG	GG	GG	GG	GT	GT	GG	GG	GG	GG	GG	GG	GT	GG	GG	GG	GG	GG	GG	GG	GG	GG	NN	GG	GG	GG
S1_165932	G/T	1	165932	+	GG	GG	GG	GG	GG	GG	GG	GT	GG	GG	GG	GG	GG	GG	GT	GG	GG	GG	GG	GG	GG	GG	GG	GG	GG	GT	GG	GG	GG	GG	GG	GG	GG	GG	GG	GG	GG	GG	GG	GG	GG	GG	GG	GG	GG
S1_166047	T/C	1	166047	+	TT	TT	TT	TT	TT	TT	TT	TT	TT	TT	TC	TT	TT	TT	TT	TT	TT	TT	TT	TT	TT	TT	TT	TT	TC	TT	TT	TT	TT	TT	TT	TT	TT	TT	TT	TT	NN	TT	TT	TT	TT	NN	NN	TT	TT
S1_166159	T/C	1	166159	+	TT	TT	TT	TT	TT	TT	TT	TT	TT	TT	TT	TT	TT	TT	TT	TT	TT	NN	TT	TT	TT	NN	TT	TT	TT	TT	TT	TT	TT	TT	TT	NN	TT	TT	TC	TT	TT	TT	TT	TT	NN	NN	TT	NN	NN
S1_166257	T/A	1	166257	+	NN	TT	NN	NN	NN	NN	TT	TT	TT	NN	NN	TT	NN	TT	TT	NN	NN	NN	TT	AA	NN	AA	NN	NN	NN	NN	NN	TT	NN	TT	TT	NN	NN	NN	TT	NN	NN	NN	NN	NN	NN	NN	TT	NN	NN
S1_166553	T/C	1	166553	+	TT	TT	TT	TT	TT	TT	TT	TT	TT	TT	TT	TT	TT	TT	TT	TT	TT	TT	TT	TT	TT	TT	TC	TT	TT	TT	TT	TT	TT	TT	TT	TT	TT	TT	TT	TT	TT	TT	TT	TT	TT	TT	TT	NN	TT
S1_166658	T/C	1	166658	+	TT	TT	TT	TT	TT	TC	TT	TT	TT	TT	TT	TT	TT	TT	NN	TT	TT	TT	TT	TT	TT	NN	TT	TT	TT	TT	TT	TT	TT	TT	TT	TC	TT	TT	TT	TT	TT	TT	TT	TT	TT	TT	TT	TT	TT
S1_167825	T/C	1	167825	+	TT	TT	TT	TT	TT	TT	TT	TT	TT	TT	TT	TT	NN	TT	TT	TT	TT	NN	TT	TT	TC	NN	TT	TT	TT	TT	TC	TT	TT	TT	TT	TT	TT	TT	TT	TT	TT	TT	TT	TT	NN	NN	TT	TT	TT
S1_168049	T/C	1	168049	+	TT	TT	TT	TT	TT	TT	TT	TT	TT	TT	TT	TT	TT	TT	TT	TT	TT	TT	TT	TT	TT	TT	TT	TT	TT	TT	TC	TT	TT	TT	TT	TT	TT	TC	TT	TT	TT	TT	TT	TT	NN	NN	TT	NN	NN
S1_169322	C/T	1	169322	+	TT	CC	CT	CT	CC	CT	TT	NN	TT	CC	CC	CC	NN	CT	TT	NN	CC	CC	TT	CT	TT	NN	CT	CC	CC	CC	CC	CC	CC	NN	CT	TT	CC	CC	CC	CC	CC	CC	CC	CC	NN	NN	CC	NN	NN
S1_169663	T/C	1	169663	+	TT	TT	TT	TT	TT	TT	TT	TT	TT	TT	TT	TT	TT	TT	TT	TT	TT	TT	TT	NN	TT	TT	TT	TT	TT	TT	TT	TT	TT	TT	TT	TT	TT	TT	TT	TT	NN	TT	TT	TT	NN	TT	TT	TT	TT
S1_169717	C/T	1	169717	+	NN	NN	NN	NN	NN	NN	NN	NN	NN	NN	NN	NN	NN	NN	NN	NN	NN	NN	NN	NN	NN	NN	NN	NN	NN	CT	NN	NN	CC	TT	CC	CC	CC	NN	NN	NN	NN	NN	NN	CC	CT	NN	CT	NN	TT
S1_170850	G/T	1	170850	+	GG	GG	GG	GG	GG	GG	GG	GG	GG	GG	GG	GG	GT	GG	GG	GG	GG	GG	GG	GG	GG	GG	GG	GG	GG	GG	GG	GG	GT	GG	GG	GG	GG	GG	GG	GG	GG	GG	GG	GG	GG	GG	GG	GG	GG
S1_173322	T/C	1	173322	+	TT	TT	TT	TT	TT	TT	TT	TT	TT	TT	TT	TT	TT	TT	TT	TT	TT	TT	TT	TT	TT	TT	TT	TT	TT	TT	TT	TT	TT	TT	TT	TT	TT	TT	TC	TT	TT	TT	TT	TT	TT	NN	TT	TT	TT
S1_173523	C/T	1	173523	+	NN	NN	NN	NN	NN	NN	CC	NN	NN	NN	NN	NN	NN	NN	NN	NN	NN	NN	NN	NN	NN	NN	NN	NN	NN	CC	NN	NN	NN	NN	CT	CC	NN	NN	NN	NN	NN	NN	NN	NN	CC	NN	CC	CC	NN
S1_174127	C/T	1	174127	+	CC	CC	CC	CC	CC	CC	CC	CC	CC	CC	CC	CC	CC	CT	CC	CC	CC	CC	CC	CC	CC	CC	CC	CC	CC	CC	CC	CC	CC	CC	CC	CC	CC	CC	CC	CC	CC	CC	CC	CC	NN	CC	CC	NN	CC
S1_174217	G/A	1	174217	+	NN	NN	NN	NN	NN	NN	NN	NN	NN	NN	NN	NN	NN	NN	NN	AA	NN	NN	NN	NN	NN	GG	NN	GG	GG	NN	NN	NN	NN	NN	NN	AA	NN	NN	NN	NN	AA	NN	NN	GG	NN	NN	AA	NN	NN
S1_175547	G/T	1	175547	+	GT	GG	GG	GG	GG	GG	GG	NN	GG	GT	GG	GG	GG	GG	GG	GG	GG	GG	GG	GG	GG	GG	GG	GT	GG	GG	GG	GG	GG	GG	GG	GG	GG	GG	GG	GG	GG	GG	GG	GG	GG	GG	GG	GG	NN
S1_175646	T/G	1	175646	+	TT	NN	NN	NN	NN	NN	NN	NN	NN	NN	NN	NN	NN	NN	NN	NN	TT	NN	NN	NN	NN	NN	NN	TT	NN	NN	TT	NN	NN	NN	NN	NN	NN	NN	NN	NN	NN	NN	NN	NN	NN	TG	NN	NN	NN
S1_176060	T/C	1	176060	+	NN	NN	NN	NN	CC	TT	NN	NN	TT	NN	NN	NN	NN	NN	NN	TT	NN	CC	NN	NN	NN	NN	NN	NN	NN	TT	NN	CC	NN	NN	NN	NN	NN	NN	NN	NN	NN	TT	NN	TT	NN	NN	NN	NN	NN
S1_176159	G/T	1	176159	+	GG	GG	GG	GG	GG	GG	GG	GG	GG	GG	GG	GG	GG	GG	GG	GG	GG	GG	GG	GG	GG	GG	GG	GG	GG	GG	GG	GG	GG	GG	GG	GG	GG	GG	GG	GT	GT	GG	GG	GG	GG	GG	GG	GG	GG
S1_176437	C/T	1	176437	+	CC	CC	CC	CC	CC	CC	CC	CC	CC	CC	CC	CC	CC	CC	CC	CT	CC	CC	CC	CC	CC	CC	CC	CC	CC	CC	CC	CC	CC	CC	CC	CC	CC	CC	CC	CC	CC	CC	CC	CC	CC	CC	CC	CC	CC
S1_176560	G/A	1	176560	+	NN	NN	NN	NN	NN	NN	GG	NN	NN	NN	NN	NN	NN	NN	NN	NN	NN	NN	NN	NN	NN	NN	NN	NN	NN	GA	NN	NN	GG	NN	GA	GA	GG	NN	NN	NN	NN	NN	NN	GG	AA	NN	GA	NN	NN
S1_176755	G/A	1	176755	+	NN	NN	NN	NN	NN	NN	NN	NN	NN	NN	NN	NN	NN	NN	NN	NN	NN	NN	NN	NN	NN	NN	NN	NN	NN	GG	NN	NN	GG	NN	GA	GG	GG	NN	NN	NN	NN	NN	NN	GG	GG	NN	GG	NN	NN
S1_177344	G/T	1	177344	+	GG	GG	GG	GG	GG	GG	GG	GG	GG	GG	GG	GG	GG	GG	GG	GG	GG	NN	GG	GG	TT	NN	GG	GG	GG	GG	GG	GG	GG	GG	GG	NN	GG	GG	GG	GG	GG	GG	GG	GG	NN	NN	NN	NN	GG
S1_177457	A/T	1	177457	+	AT	NN	NN	TT	AT	NN	AA	NN	NN	AA	TT	NN	NN	NN	NN	NN	NN	AA	AA	NN	NN	TT	NN	NN	NN	AA	NN	NN	NN	AA	NN	NN	NN	TT	NN	AA	NN	AA	TT	NN	NN	NN	NN	NN	NN
S1_177556	T/C	1	177556	+	NN	NN	CC	NN	NN	NN	NN	NN	TT	NN	NN	TT	NN	TT	NN	NN	NN	NN	TT	NN	NN	NN	NN	NN	NN	NN	NN	NN	CC	NN	NN	NN	CC	NN	NN	NN	NN	NN	NN	NN	NN	NN	TT	NN	NN
S1_177654	T/G	1	177654	+	NN	NN	NN	TT	TT	NN	TT	NN	NN	TT	NN	TT	NN	TT	NN	TT	TT	TG	NN	NN	NN	NN	NN	NN	TT	TT	NN	TT	NN	NN	NN	TT	TT	NN	TT	NN	NN	TT	NN	NN	NN	NN	NN	NN	NN
S1_177751	T/G	1	177751	+	TT	NN	TT	NN	NN	TT	NN	NN	NN	NN	TT	NN	NN	NN	NN	NN	NN	TT	TT	NN	NN	NN	NN	NN	NN	TT	NN	NN	TG	TT	NN	NN	NN	NN	NN	TT	NN	NN	NN	NN	NN	NN	GG	NN	NN
S1_178562	G/T	1	178562	+	GG	GT	GG	GG	GG	GG	GG	NN	GG	GG	GG	GG	GG	GG	NN	GG	NN	GG	NN	GG	GG	GG	GG	GG	GG	GG	GG	GG	GT	GG	GG	GG	GG	GG	GG	GG	GG	GG	GG	GG	GG	NN	GG	NN	NN
S1_179437	C/T	1	179437	+	NN	NN	NN	NN	NN	NN	NN	NN	NN	NN	NN	NN	NN	NN	NN	NN	NN	NN	NN	NN	NN	NN	NN	NN	NN	CT	NN	NN	CC	NN	CT	CT	NN	NN	NN	NN	NN	NN	NN	NN	CT	NN	CT	NN	NN
S1_179545	A/G	1	179545	+	NN	NN	NN	NN	NN	NN	NN	NN	NN	NN	NN	NN	NN	NN	NN	NN	NN	NN	NN	NN	NN	NN	NN	NN	NN	AA	NN	NN	NN	GG	AG	AG	AA	NN	NN	NN	NN	NN	NN	NN	AA	NN	AA	NN	NN
S1_179856	T/C	1	179856	+	TT	TT	TT	TC	TT	TT	TT	TT	TT	TT	TT	TT	TT	TT	TT	TT	TT	TT	TT	TT	TT	TT	TT	TT	TT	TT	TT	TT	TT	TT	TT	TT	TT	TT	TT	TT	TT	TT	TT	TT	TT	NN	TT	TT	TT
S1_180045	T/G	1	180045	+	NN	NN	NN	TT	NN	NN	TT	NN	NN	NN	TT	TG	NN	NN	NN	NN	NN	NN	NN	NN	GG	NN	TT	NN	NN	NN	NN	NN	NN	NN	NN	NN	TT	NN	TT	NN	NN	NN	NN	NN	NN	NN	NN	NN	NN
S1_180945	C/A	1	180945	+	CC	NN	CA	AA	CC	NN	CC	CC	CC	AA	NN	NN	NN	CC	NN	NN	NN	CC	CC	NN	NN	NN	NN	NN	CC	CC	CC	CC	CC	CC	NN	CC	NN	NN	NN	NN	NN	CC	CC	AA	NN	CC	CC	CC	NN
S1_181349	C/T	1	181349	+	TT	CC	NN	NN	NN	NN	NN	NN	NN	NN	NN	CC	NN	NN	NN	NN	NN	NN	NN	NN	NN	NN	NN	NN	NN	NN	TT	NN	NN	NN	NN	NN	NN	NN	NN	NN	NN	NN	NN	NN	NN	NN	CC	NN	NN
S1_181448	G/T	1	181448	+	GG	GG	GG	GG	GG	GG	GG	GG	GG	GG	GG	GG	GG	GG	GG	GG	GG	GG	GG	GG	GG	GG	GG	GG	GG	GG	GG	GG	GG	GG	GT	GG	GG	GG	GG	GG	GG	GG	GG	GG	GG	NN	GG	GG	GG
S1_181544	T/G	1	181544	+	NN	NN	NN	NN	TT	NN	NN	NN	TT	TT	TT	TT	NN	NN	TT	NN	NN	NN	NN	NN	NN	NN	NN	NN	GG	NN	NN	NN	NN	NN	NN	NN	NN	NN	TT	NN	NN	NN	NN	NN	NN	NN	NN	NN	NN
S1_181860	A/G	1	181860	+	AA	AA	AA	AA	AA	AA	NN	AA	AA	AA	AA	AA	NN	NN	AA	AA	NN	AA	AA	AA	AA	AA	AA	AA	AA	AA	AA	AA	AA	AA	AA	AA	AA	AA	AA	AA	AA	AA	AA	AA	AA	NN	AA	GG	AA
S1_183131	T/A	1	183131	+	NN	TT	NN	NN	NN	NN	TT	NN	NN	TT	NN	TT	NN	NN	NN	NN	NN	NN	NN	NN	NN	NN	NN	NN	NN	AA	NN	NN	TT	NN	TA	NN	NN	NN	NN	NN	NN	NN	NN	NN	NN	NN	TT	AA	NN
S1_183564	A/C	1	183564	+	NN	AA	NN	NN	NN	NN	AA	NN	AA	AA	AA	AA	NN	NN	NN	AA	NN	AA	NN	NN	AA	NN	AA	NN	NN	AA	AA	AA	AA	NN	AC	AA	AA	NN	AA	AA	AA	NN	AA	NN	NN	NN	NN	NN	NN
S1_183651	C/T	1	183651	+	NN	NN	NN	NN	NN	NN	CC	NN	NN	NN	NN	NN	NN	NN	NN	NN	NN	NN	NN	NN	NN	NN	NN	NN	NN	CT	NN	NN	NN	NN	CT	CC	CC	NN	NN	NN	NN	NN	NN	NN	CT	NN	CT	CC	NN
S1_184235	T/C	1	184235	+	TC	TT	TT	TT	TT	TT	TT	TT	TT	TT	TT	TT	TT	TT	TT	TT	TT	TT	TT	TT	TT	TT	TT	TT	TT	TT	TT	TT	TT	TT	TT	TT	TT	TT	TC	TT	TT	TT	TT	TT	TT	TT	TT	TT	TT
S1_184734	T/C	1	184734	+	TC	CC	TT	CC	TC	TC	TC	TT	TC	TT	TC	CC	TC	TC	CC	TT	TT	CC	CC	TT	TT	TC	TT	TT	TC	TT	TT	TC	TT	TT	CC	TT	TT	TT	TT	TT	TT	TT	TC	TT	TT	TT	TT	TT	TT
S1_185028	C/G	1	185028	+	CC	CC	NN	NN	NN	CC	CG	NN	NN	NN	CC	NN	CC	CC	NN	NN	CC	NN	NN	NN	CC	NN	NN	NN	NN	NN	NN	NN	NN	CC	NN	NN	NN	CC	GG	NN	CC	NN	CC	CC	NN	NN	NN	NN	NN
S1_185238	T/C	1	185238	+	TC	TT	TT	TT	TT	TT	TT	TT	TT	TT	TT	TT	TT	TT	TT	TT	TT	TC	TT	TT	TT	TT	TT	TT	TT	TT	TT	TT	TT	TT	TT	TT	TT	TT	TT	TT	TT	TT	TT	TT	TT	NN	TT	NN	TT
S1_185561	C/T	1	185561	+	CC	CC	CC	CC	CC	CC	CC	NN	CC	CC	CC	CC	CC	NN	NN	CC	CC	CC	CC	CC	CC	NN	CC	CC	CC	CC	CC	CC	CC	NN	CC	CC	CC	CC	CC	CC	NN	CC	CC	CC	CC	NN	CC	NN	CC
S1_185726	G/C	1	185726	+	GG	NN	NN	GG	NN	NN	NN	NN	CC	NN	NN	CC	NN	NN	NN	NN	NN	GG	NN	GG	GG	NN	NN	GG	NN	GG	NN	NN	NN	NN	GG	GG	GG	NN	NN	NN	NN	NN	NN	NN	NN	NN	NN	NN	NN
S1_185847	C/T	1	185847	+	NN	NN	NN	NN	TT	NN	NN	NN	CC	NN	CC	TT	CC	NN	NN	NN	NN	NN	NN	NN	CC	NN	TT	NN	NN	NN	NN	NN	NN	NN	NN	NN	NN	NN	NN	NN	NN	NN	NN	NN	NN	CC	NN	NN	NN
S1_185946	G/T	1	185946	+	GG	GG	GG	GG	GG	GG	GG	GG	GT	GG	GG	GG	GG	GG	GG	GG	GG	GG	GG	GG	GT	GG	GG	GG	GG	GG	GG	GG	GG	GG	GG	GG	GG	GG	GG	GG	GT	GG	GG	GG	GG	GG	GG	GG	GG
S1_186152	C/A	1	186152	+	CC	CC	NN	NN	CC	CC	CC	NN	NN	NN	NN	NN	NN	NN	NN	CC	CC	NN	NN	NN	NN	NN	NN	NN	CC	CC	CC	CC	CC	CC	NN	NN	CC	NN	CC	NN	NN	CC	CC	CC	NN	NN	NN	CC	NN
S1_186258	G/T	1	186258	+	NN	NN	NN	NN	NN	NN	NN	NN	GT	NN	NN	NN	NN	NN	NN	NN	NN	GG	NN	NN	NN	GG	NN	NN	NN	NN	NN	TT	NN	NN	NN	NN	GG	NN	NN	NN	NN	NN	NN	NN	NN	NN	NN	GG	NN
S1_186356	T/C	1	186356	+	TT	NN	NN	NN	NN	TT	TT	NN	TT	NN	NN	NN	NN	NN	NN	NN	NN	NN	CC	NN	NN	NN	NN	NN	NN	NN	NN	TT	NN	NN	NN	NN	NN	NN	NN	NN	NN	TT	NN	NN	NN	NN	NN	NN	NN
S1_186454	T/G	1	186454	+	GG	NN	NN	NN	NN	NN	NN	NN	TT	GG	NN	NN	NN	NN	NN	NN	GG	NN	NN	NN	NN	NN	NN	NN	TT	NN	NN	NN	NN	NN	NN	NN	NN	NN	TT	NN	NN	NN	NN	NN	NN	NN	NN	NN	NN
S1_186623	A/T	1	186623	+	AA	AA	AA	AA	AA	AA	AA	AA	AA	AA	AA	AA	AT	AA	AA	AA	AA	NN	AA	AA	AA	AA	AA	AA	AA	AA	AA	AA	AA	AA	AA	AA	AA	NN	AA	AA	AA	AT	AA	AA	NN	NN	NN	AA	AA
S1_187725	T/C	1	187725	+	TT	TT	TT	TT	TT	TT	TT	TT	TT	TT	TT	TT	TT	TT	NN	TT	TT	TT	TT	TT	TT	NN	TT	TT	TT	TT	TT	TC	TT	TT	TT	TT	TT	TT	TT	TT	TT	TT	TT	TT	TT	TT	TT	TT	TT
S1_187962	G/A	1	187962	+	GG	NN	NN	NN	GG	NN	NN	NN	NN	GG	NN	NN	NN	NN	NN	NN	NN	NN	GG	NN	GG	NN	NN	NN	NN	NN	NN	NN	AA	NN	NN	NN	NN	AA	NN	NN	NN	GG	NN	GG	NN	NN	NN	AA	NN
S1_188041	C/A	1	188041	+	NN	NN	AA	NN	CC	CC	NN	NN	NN	NN	NN	NN	NN	NN	NN	CC	NN	NN	NN	NN	NN	NN	NN	NN	NN	CC	CC	NN	CC	NN	NN	NN	NN	NN	AA	CC	NN	NN	NN	AA	CC	NN	NN	NN	NN
S1_188244	G/T	1	188244	+	GG	GG	GG	GG	GG	GG	GG	GG	GG	GG	GG	GG	GG	GG	GG	GG	GG	GG	GG	GG	GG	GG	GG	GG	GG	GG	GG	GG	GG	GT	GG	GG	GT	GG	GT	GG	GG	GG	GG	GG	GG	GG	GG	GG	GG
S1_189144	T/G	1	189144	+	NN	NN	NN	NN	NN	NN	NN	NN	TT	NN	NN	TT	NN	TT	NN	NN	NN	NN	NN	NN	NN	NN	NN	NN	NN	NN	NN	TT	NN	NN	NN	NN	NN	NN	GG	NN	NN	NN	NN	NN	NN	NN	NN	NN	NN
S1_189241	G/T	1	189241	+	GG	GG	GG	GG	GG	GG	GG	NN	GG	GG	GG	GG	GG	NN	GG	GG	GG	GG	GG	GG	GG	GG	GG	GG	GG	NN	GG	GG	GG	GG	GG	GG	GT	GT	GG	GG	GG	GT	GG	GG	NN	GG	GT	TT	GG
S1_189313	C/T	1	189313	+	CC	CC	CC	CC	CC	CC	CC	CC	CC	CC	CC	CC	CC	CC	NN	CC	CC	CC	CC	CC	CC	NN	CC	CC	CC	CC	CC	CC	CC	CC	CC	CC	CC	CC	CC	CC	CC	CC	CT	CC	NN	NN	CC	CC	NN
S1_189423	G/A	1	189423	+	NN	NN	NN	NN	NN	NN	NN	NN	NN	NN	NN	AA	NN	NN	NN	NN	NN	NN	GG	NN	NN	NN	NN	NN	NN	NN	NN	NN	NN	AA	GG	NN	NN	NN	AA	AA	GG	NN	GG	NN	NN	NN	NN	NN	NN
S1_189530	C/T	1	189530	+	NN	NN	NN	CC	NN	CC	TT	NN	NN	NN	NN	NN	NN	NN	NN	NN	NN	NN	NN	NN	CC	NN	NN	NN	NN	NN	NN	NN	TT	NN	NN	NN	NN	NN	NN	NN	NN	NN	NN	NN	NN	NN	CC	NN	TT
S1_189753	G/A	1	189753	+	NN	GG	AA	NN	NN	NN	GG	NN	AA	GA	NN	NN	NN	GG	NN	NN	NN	NN	NN	NN	NN	NN	NN	NN	NN	GG	NN	NN	GG	NN	NN	NN	GG	NN	NN	AA	NN	GA	NN	NN	NN	NN	NN	NN	NN
S1_189827	T/G	1	189827	+	TT	TT	TT	TT	TT	TT	TG	TT	TT	TG	TT	TT	NN	TT	TT	NN	NN	TT	TT	TT	TT	NN	TT	TT	TT	TT	TT	TT	TT	TT	TT	TT	TT	TT	NN	TT	TT	TT	TT	TT	NN	TT	NN	NN	TT
S1_190062	A/C	1	190062	+	AA	NN	NN	AA	AA	NN	NN	NN	AA	NN	NN	AA	NN	AA	NN	NN	AA	AA	AA	AA	AA	AA	AA	NN	AA	AA	AA	AA	AA	AA	AA	AA	NN	AA	AA	NN	NN	NN	NN	NN	AA	AA	NN	AA	AA
S1_190343	T/G	1	190343	+	NN	NN	NN	NN	NN	TT	NN	NN	NN	NN	NN	NN	GG	NN	NN	NN	NN	NN	NN	NN	NN	NN	NN	NN	NN	NN	NN	NN	NN	TT	TT	NN	GG	NN	TT	NN	NN	NN	NN	NN	NN	NN	NN	NN	NN
S1_190441	T/C	1	190441	+	NN	TT	NN	TT	NN	CC	NN	NN	NN	NN	NN	NN	NN	NN	NN	TT	NN	NN	NN	NN	NN	NN	NN	NN	NN	NN	NN	NN	TT	NN	TT	NN	CC	TT	NN	NN	NN	NN	TC	NN	NN	NN	NN	NN	NN
S1_190539	T/G	1	190539	+	NN	NN	NN	NN	NN	NN	GG	NN	NN	TT	TT	NN	NN	NN	NN	TT	NN	NN	NN	GG	TT	NN	NN	NN	TT	NN	NN	NN	NN	NN	NN	NN	NN	NN	NN	NN	NN	NN	NN	NN	NN	NN	NN	NN	NN
S1_190649	A/G	1	190649	+	AA	AA	AA	AA	AA	AA	AA	AA	AA	AA	AA	AA	AA	AA	NN	AA	AA	AA	AA	AA	AA	AA	AA	AA	AA	AA	AA	AA	AA	AA	AA	AA	AA	AA	AA	AA	AA	AA	AA	AA	NN	AA	AA	AA	AG
S1_190823	A/T	1	190823	+	AA	AA	AA	AA	AA	AA	AA	NN	AA	AA	AA	AA	AA	NN	AA	AA	AA	AA	AA	NN	AA	NN	AA	AA	AA	AA	AA	AA	AA	AA	AA	AA	AA	AA	AA	AA	AA	AA	AA	AA	AT	AA	AA	AA	AA
S1_190933	T/C	1	190933	+	TT	TT	TT	TT	TT	TT	TT	TT	TT	TT	TT	TT	TT	TT	TT	TT	TT	TT	TT	TT	TC	TT	TT	TT	TT	TT	TT	TT	TT	TT	TT	TT	TT	TT	TT	TT	TT	TT	TT	TT	TT	TT	TT	TT	TT
S1_191226	C/T	1	191226	+	TT	NN	TT	NN	TT	NN	NN	NN	CC	NN	NN	NN	NN	NN	NN	NN	NN	NN	NN	NN	NN	NN	NN	NN	NN	NN	NN	NN	NN	NN	NN	NN	NN	NN	NN	NN	NN	NN	CC	NN	CC	NN	NN	NN	NN
S1_191463	T/C	1	191463	+	TT	TT	TT	TT	TT	TT	TT	TT	TT	TT	TT	TT	TT	TT	TT	TT	TT	NN	TT	TT	TT	TT	TT	TT	TT	TT	TT	TT	TT	TT	TT	TT	TT	TT	TT	TT	TT	TT	TT	TT	TT	TT	TT	TT	NN
S1_192341	A/C	1	192341	+	NN	AA	NN	NN	AA	NN	NN	NN	AA	NN	AC	NN	NN	NN	NN	NN	NN	AA	NN	NN	NN	NN	NN	AA	NN	AA	NN	AA	NN	NN	NN	NN	NN	NN	NN	CC	NN	NN	AA	NN	NN	NN	NN	NN	NN
S1_192646	G/T	1	192646	+	GG	TT	NN	GG	NN	NN	GG	NN	NN	NN	GG	GG	NN	NN	NN	NN	GG	NN	NN	NN	NN	NN	NN	NN	TT	NN	NN	NN	GG	NN	NN	NN	NN	NN	NN	NN	NN	GG	NN	NN	NN	NN	NN	NN	NN
S1_192843	G/T	1	192843	+	GG	GT	GG	GT	GG	GT	GG	NN	GG	GG	GG	GG	GG	GG	NN	GG	GG	GG	GG	NN	GG	GG	GT	GG	GG	GG	GG	GG	GG	GG	GG	GG	GT	GG	GG	GG	GG	GG	GG	GG	GG	GG	GG	GG	GG
S1_193234	T/C	1	193234	+	NN	NN	NN	NN	NN	NN	NN	NN	TT	NN	NN	NN	NN	NN	NN	NN	NN	NN	NN	NN	NN	NN	CC	NN	TT	NN	NN	TT	NN	NN	NN	TT	NN	NN	NN	NN	NN	TT	NN	NN	TT	NN	NN	CC	NN
S1_193433	G/C	1	193433	+	GG	GG	GG	NN	CC	GG	GG	NN	GC	GG	GG	GG	NN	GG	NN	GG	GG	NN	GG	GG	NN	GG	GG	GG	GG	GG	NN	GG	GG	GG	GG	NN	GG	GG	GG	GG	NN	GG	GG	GG	NN	NN	GG	NN	GG
S1_193861	A/G	1	193861	+	AA	AA	AA	AA	AA	AA	AA	AA	AA	AA	AA	AA	AA	AA	AA	AA	GG	AA	AA	AA	AA	AA	AA	AA	AA	AA	AG	AA	AA	AA	AA	AA	AA	AA	AA	AA	NN	AA	AA	AA	AA	AA	AA	NN	NN
S1_193950	A/T	1	193950	+	AA	AA	AA	AA	AA	AA	AA	AA	AA	AA	AA	AA	NN	AA	AA	AA	AA	AA	AA	AA	AA	AA	AA	AA	AA	AA	AA	AA	AA	AA	AA	AA	AA	AA	AA	AA	AA	AA	AA	AA	NN	NN	AA	NN	NN
S1_194057	A/C	1	194057	+	AA	AA	AA	AA	AA	AC	AC	NN	AA	AA	NN	AA	NN	AA	NN	AA	AA	NN	AA	AA	AA	NN	AA	AA	AA	AA	AA	NN	AA	AA	AA	AA	AA	AA	AA	AA	AA	AA	AA	AA	NN	AA	AA	NN	NN
S1_194244	G/T	1	194244	+	NN	NN	NN	NN	NN	NN	NN	NN	NN	NN	NN	NN	NN	NN	NN	NN	NN	NN	GG	NN	GG	NN	NN	NN	NN	NN	NN	NN	NN	GG	NN	NN	NN	GG	NN	NN	NN	NN	TT	NN	NN	NN	NN	NN	NN
S1_194430	A/G	1	194430	+	NN	NN	NN	NN	NN	NN	NN	NN	NN	NN	NN	NN	NN	NN	NN	NN	NN	NN	NN	NN	NN	NN	NN	NN	NN	AA	NN	NN	AA	NN	AG	AA	AA	NN	NN	NN	NN	NN	NN	NN	AA	NN	AA	NN	AA
S1_194536	A/G	1	194536	+	AA	AA	AA	AA	AA	AA	AA	NN	AA	AA	AA	AG	AA	AA	AG	AA	AA	AA	AA	AA	AA	AA	AA	AA	AA	AA	AA	AA	AA	AA	AA	AA	AA	AA	AA	AA	AA	AA	AA	AA	NN	AA	AA	NN	AA
S1_194638	G/T	1	194638	+	NN	NN	NN	NN	NN	NN	GG	NN	NN	NN	NN	NN	NN	NN	NN	NN	NN	TT	NN	NN	TT	GG	NN	NN	NN	NN	NN	NN	NN	NN	NN	NN	NN	TG	TT	NN	NN	NN	NN	NN	NN	GG	NN	TT	NN
S1_194735	G/T	1	194735	+	GG	GG	GT	GG	GG	GG	GG	NN	GG	GT	GG	GG	GG	GG	NN	GG	GG	GG	GG	GG	GG	GG	GG	GG	GG	GG	GG	GG	GG	GG	GG	GG	GG	GG	GG	GG	GG	GG	GG	GG	GG	NN	GG	GG	NN
S1_194833	A/T	1	194833	+	NN	AA	NN	AA	NN	NN	NN	NN	NN	NN	NN	AA	NN	AA	NN	NN	NN	AA	TT	NN	NN	NN	NN	NN	NN	NN	NN	NN	AA	NN	NN	NN	NN	NN	NN	NN	NN	AA	NN	AA	NN	NN	NN	NN	NN
S1_196554	A/G	1	196554	+	AA	AA	AA	AA	AA	AA	AA	NN	AA	AA	AA	AA	AA	AA	AA	AA	AA	AA	AA	AA	AA	AA	AA	AA	AA	AA	AA	AA	AA	AA	AG	AA	AG	AA	AA	AA	NN	AA	AA	AA	NN	NN	AA	AA	AA
S1_196730	G/T	1	196730	+	NN	NN	TT	NN	NN	NN	TT	NN	NN	NN	NN	NN	NN	NN	NN	NN	NN	NN	GG	NN	NN	NN	NN	GG	NN	GG	GG	NN	NN	NN	GG	NN	GG	NN	NN	TT	GG	GG	NN	NN	NN	NN	NN	NN	NN
S1_196827	G/T	1	196827	+	GG	GT	GG	GT	GT	GG	GG	GG	GG	GG	GT	GG	GG	GG	GG	GG	GT	GG	GG	GT	GG	GG	GG	GG	NN	GG	GG	GG	GT	GG	GT	GG	GG	GG	GG	GG	GG	GT	GG	GG	GG	GG	GT	GG	GG
S1_196930	T/C	1	196930	+	NN	NN	NN	NN	NN	NN	NN	NN	NN	NN	NN	NN	NN	NN	NN	NN	NN	NN	NN	NN	NN	NN	NN	NN	NN	TT	NN	NN	TT	NN	TT	TT	NN	NN	NN	NN	NN	NN	NN	NN	TT	NN	TC	NN	NN
S1_197014	A/G	1	197014	+	AG	NN	NN	AA	AA	NN	AA	NN	NN	AA	NN	AG	NN	NN	NN	AA	NN	NN	AA	NN	NN	NN	NN	AA	AA	AA	AA	NN	NN	AA	NN	NN	AA	AA	AA	AA	NN	NN	AA	GG	NN	NN	NN	NN	AA
S1_197345	A/C	1	197345	+	NN	NN	NN	AA	NN	NN	NN	NN	NN	NN	NN	NN	NN	NN	NN	CC	NN	NN	NN	NN	NN	NN	CC	NN	NN	NN	NN	NN	AA	NN	NN	NN	NN	AA	NN	NN	NN	NN	AA	NN	NN	NN	AA	NN	NN
S1_197647	G/T	1	197647	+	GG	GG	GG	GG	GG	GG	GG	NN	GG	GG	GG	GG	GG	GG	GG	GG	GG	GG	GG	GG	GG	NN	GG	GG	GG	GG	GG	GG	GG	GG	GG	GG	GG	GG	GG	TT	GG	GG	GG	GG	GG	GG	GG	GG	GG
S1_197753	A/G	1	197753	+	AA	AA	AA	AA	AA	AA	AA	AA	AA	AG	AA	AA	AA	AA	AA	AA	AA	AA	AA	AA	AG	NN	AA	AA	AA	AA	AA	AA	AA	AA	AA	AA	AA	AA	AA	AA	AA	AA	AA	AA	NN	AA	AA	NN	NN
S1_198350	A/T	1	198350	+	NN	NN	NN	NN	NN	NN	AA	NN	NN	NN	NN	NN	NN	NN	NN	NN	NN	NN	NN	NN	NN	NN	NN	NN	NN	AT	NN	NN	AA	NN	AA	AA	NN	NN	NN	NN	NN	NN	NN	NN	AA	NN	AT	NN	NN
S1_198943	A/C	1	198943	+	NN	NN	NN	NN	NN	NN	AA	NN	NN	NN	NN	NN	NN	NN	NN	NN	NN	NN	NN	NN	NN	NN	NN	NN	NN	AC	NN	AA	AA	NN	AA	AA	NN	NN	NN	AA	NN	NN	NN	AA	AA	NN	AC	NN	NN
S1_199243	A/C	1	199243	+	AA	NN	NN	AA	AA	CC	AA	AA	CC	AA	NN	AA	CC	AA	AA	AA	AA	AA	AA	CC	AA	CC	NN	AA	AC	AA	AA	AA	AA	AA	NN	AA	AA	AA	AA	AA	AA	AA	AA	AA	NN	NN	NN	NN	NN
S1_199363	A/C	1	199363	+	AA	AA	AA	AA	AA	AA	AA	AA	AA	AA	AA	AA	AA	AA	AA	AA	AA	AA	AA	AA	AA	AA	AA	AA	AA	AA	AA	AA	AA	AA	AA	AA	AA	AA	AA	AA	AA	AA	AA	AA	AA	AA	NN	NN	NN
S1_199539	C/T	1	199539	+	CC	CC	CC	CC	CC	CC	CC	CC	CC	CC	CC	CT	CC	CC	CC	CC	CC	CC	CC	CC	CC	CC	CC	CC	CC	CC	CC	CC	CC	CC	CC	CC	CC	CC	CC	CT	CC	CC	CC	CC	NN	CC	CC	CC	CC
S1_199633	T/G	1	199633	+	TT	TT	TG	TT	TT	TG	GG	TT	TT	TT	TT	TT	TG	TG	TG	TT	TT	TG	TT	TT	TT	NN	TT	TT	TT	TT	TT	TT	TG	TG	TG	TG	GG	TT	GG	TG	TT	TG	GG	GG	GG	NN	GG	NN	GG
S1_200263	A/G	1	200263	+	AA	AA	AA	AA	AA	AA	AA	AA	AA	AA	AA	AA	AA	AA	AA	AA	AA	AA	AA	AA	AA	AA	AA	AA	AA	AA	AA	AA	AA	AA	AA	AG	AA	AA	AA	AA	AA	AA	AA	AA	AA	NN	AA	AA	AA
S1_200616	A/G	1	200616	+	AA	AA	AA	AA	AA	AA	AA	AA	AA	AA	AA	AA	AA	AA	AA	AA	AA	AA	AA	AA	AA	AA	AA	AA	AA	AA	AA	AA	AA	AA	AA	AA	AA	AA	AA	AA	AA	AA	AA	AA	AA	AA	AA	AA	AA
S1_200949	C/T	1	200949	+	CC	NN	NN	NN	NN	NN	NN	NN	CC	NN	NN	NN	NN	CC	NN	NN	NN	NN	NN	NN	NN	NN	NN	NN	CC	CC	TT	NN	NN	NN	NN	NN	NN	NN	NN	NN	NN	NN	TT	NN	NN	NN	NN	NN	TT
S1_201046	C/A	1	201046	+	NN	NN	CC	CC	NN	NN	NN	NN	NN	AA	NN	CC	NN	NN	NN	CC	NN	CC	AA	CC	NN	NN	NN	NN	NN	NN	CC	NN	CC	CC	NN	NN	NN	NN	CC	NN	NN	NN	NN	CC	NN	CC	NN	CC	NN
S1_201318	T/C	1	201318	+	TT	TT	TT	TT	TT	TT	TT	TT	TT	TT	TT	TT	TT	TT	TT	TT	TT	TT	TT	TT	TT	TT	TT	TT	TT	TT	TT	TT	TT	TT	TT	TT	TT	TT	TT	TT	TT	TT	TT	TT	TT	TT	TT	TT	TT
S1_201434	G/A	1	201434	+	NN	NN	NN	NN	NN	NN	NN	NN	NN	NN	NN	NN	NN	NN	NN	NN	NN	NN	NN	NN	NN	NN	NN	NN	NN	GA	NN	NN	GA	NN	GA	GA	GA	NN	NN	NN	NN	NN	NN	AA	GA	GG	GA	GA	NN
S1_202637	T/C	1	202637	+	NN	NN	NN	TT	NN	NN	NN	NN	NN	NN	CC	NN	NN	NN	NN	CC	NN	NN	NN	NN	NN	NN	NN	NN	NN	NN	NN	NN	NN	NN	NN	NN	NN	NN	NN	TT	NN	NN	NN	NN	NN	NN	NN	NN	NN
S1_202917	G/C	1	202917	+	NN	NN	NN	NN	NN	NN	NN	NN	NN	NN	NN	NN	NN	NN	NN	NN	NN	NN	NN	NN	NN	NN	NN	NN	NN	GG	NN	NN	GC	NN	CC	GC	NN	NN	NN	NN	NN	NN	CC	NN	CC	NN	GG	GG	NN
S1_203118	T/C	1	203118	+	TT	TT	TT	TT	TT	TC	TT	TT	TT	TT	TT	TT	TT	TT	TT	TT	TT	TT	TT	TT	TT	TT	TT	NN	TT	TT	TT	TT	TT	TT	TT	TT	TT	TT	TT	TT	TT	TT	TT	TT	TT	TT	CC	TT	TT
S1_203636	G/T	1	203636	+	GG	GG	GG	GG	GG	GG	GG	GG	GG	GG	GG	GT	GG	GG	GG	GG	GG	GG	GG	GT	GG	GG	GG	GG	GG	GG	GG	GG	GG	GG	GG	GG	GG	GG	GG	GG	GG	GG	GG	GG	GG	NN	GG	GG	NN
S1_203735	T/G	1	203735	+	NN	TT	NN	NN	TT	NN	TT	NN	TT	TT	NN	NN	TT	NN	NN	NN	NN	NN	NN	NN	NN	NN	NN	NN	NN	NN	NN	NN	NN	NN	NN	NN	TT	GG	NN	TT	NN	NN	TT	NN	NN	NN	NN	NN	NN
S1_204251	T/G	1	204251	+	NN	NN	GG	NN	NN	NN	NN	NN	NN	NN	NN	NN	NN	NN	NN	NN	NN	NN	NN	NN	NN	NN	GG	NN	NN	NN	NN	NN	TT	NN	NN	NN	NN	NN	NN	NN	NN	NN	TT	NN	NN	NN	NN	NN	TT
S1_204918	T/C	1	204918	+	NN	NN	NN	NN	NN	NN	NN	NN	NN	NN	NN	NN	NN	NN	NN	NN	NN	NN	NN	NN	NN	NN	NN	NN	TT	TC	NN	NN	NN	NN	TC	TC	NN	NN	NN	NN	NN	NN	NN	NN	CC	NN	TC	TT	NN
S1_205048	C/A	1	205048	+	CC	NN	NN	CC	CC	CA	CC	NN	NN	NN	CC	CC	CC	CC	NN	NN	NN	NN	CC	NN	NN	NN	NN	NN	CC	CC	CC	NN	CC	CC	CC	CC	NN	NN	CC	NN	NN	NN	CC	NN	NN	NN	NN	CC	CC
S1_205149	A/C	1	205149	+	NN	NN	AA	NN	AA	NN	AA	NN	NN	NN	AA	NN	NN	AA	NN	NN	NN	NN	NN	NN	NN	NN	CC	NN	AA	AA	CC	AA	AA	NN	NN	NN	NN	NN	NN	AA	NN	NN	NN	AA	NN	AA	NN	NN	NN
S1_206215	C/A	1	206215	+	CC	NN	CC	NN	NN	NN	CC	NN	NN	NN	NN	AA	CC	NN	CC	NN	NN	NN	NN	NN	NN	CC	NN	NN	AA	NN	NN	NN	NN	NN	NN	NN	NN	CC	NN	NN	CC	NN	CC	NN	NN	NN	CC	NN	NN
S1_206614	G/A	1	206614	+	NN	NN	NN	NN	NN	NN	NN	NN	NN	NN	NN	NN	NN	NN	NN	NN	NN	NN	NN	NN	NN	NN	NN	NN	NN	GA	NN	NN	GG	NN	GG	GG	NN	NN	NN	NN	NN	NN	NN	NN	GG	NN	GA	GG	AA
S1_207050	T/A	1	207050	+	NN	NN	NN	NN	TT	NN	NN	NN	NN	NN	NN	NN	NN	NN	NN	NN	NN	NN	NN	NN	NN	NN	NN	NN	TT	NN	NN	NN	NN	NN	NN	NN	NN	NN	NN	NN	NN	TT	AA	TT	NN	NN	NN	NN	NN
S1_207523	C/A	1	207523	+	CC	CC	NN	NN	NN	NN	NN	NN	NN	NN	NN	NN	NN	NN	NN	NN	NN	NN	NN	NN	AA	NN	NN	NN	CC	CC	NN	NN	NN	NN	AA	NN	NN	NN	AA	NN	NN	NN	NN	NN	NN	NN	NN	NN	NN
S1_207643	C/G	1	207643	+	CC	NN	NN	CC	NN	NN	CC	CC	NN	NN	NN	GG	NN	NN	NN	CC	NN	NN	NN	NN	NN	NN	CC	CC	CC	NN	NN	CC	NN	NN	NN	CC	CC	CC	CC	NN	NN	CG	CG	NN	NN	NN	NN	NN	NN
S1_208046	G/T	1	208046	+	GG	GG	GG	GG	GG	GT	GG	NN	GG	GG	GG	GG	NN	GG	NN	GG	GG	GG	GG	GG	GG	GG	GG	GG	GG	GG	GG	GG	GG	GG	GG	GG	GT	GG	GG	GT	GG	GG	GG	GG	GG	GG	GG	NN	GG
S1_208437	A/G	1	208437	+	AA	AA	AA	AA	AA	AA	AA	AA	AA	AA	AG	AA	AA	AA	AA	AA	AA	AA	AA	AA	AA	AA	AA	AA	AA	AA	AA	AA	AA	AA	AA	AA	AA	AA	AA	AA	AA	AA	AA	AA	AA	AA	AA	NN	NN
S1_208521	T/G	1	208521	+	TT	NN	NN	TT	TT	GG	TT	TT	TG	TT	NN	TT	GG	TT	TT	TT	TT	TT	TT	GG	TT	GG	TT	GG	TG	TT	TT	NN	NN	TT	NN	TT	TT	TT	TT	TT	TT	TT	TT	TT	TT	NN	NN	TT	NN
S1_208614	C/G	1	208614	+	NN	NN	GG	CC	CC	CG	CC	NN	NN	NN	NN	NN	CC	NN	NN	GG	NN	NN	NN	NN	NN	NN	CC	NN	NN	NN	CC	NN	CC	NN	CC	NN	CC	NN	CC	CC	NN	NN	NN	NN	NN	NN	NN	NN	NN
S1_209663	T/C	1	209663	+	TT	TT	TT	TT	TT	TT	TT	NN	TT	TC	NN	TT	TT	NN	TT	TT	TT	NN	TT	TT	TT	TT	TT	TT	TT	TT	TT	TT	TT	NN	TT	TT	TT	TT	TT	TT	NN	TT	TT	TT	NN	NN	NN	NN	TT
S1_211117	C/T	1	211117	+	CT	CC	CC	TT	TT	CC	CC	CC	CT	CC	CC	TT	CC	CT	CC	CC	CT	CT	CT	CC	CT	CT	CT	CC	TT	CT	CT	CT	CT	CT	CT	CT	CC	CC	CT	CC	CC	CC	CC	CC	NN	CT	CC	NN	CC
S1_211358	A/G	1	211358	+	AA	AA	AA	AA	AA	AA	AA	NN	AA	AA	AA	AA	NN	AA	AA	AA	AA	NN	AA	AA	AA	NN	AA	NN	AA	AA	AA	AA	AA	AA	AA	AA	AA	AA	AA	AA	AA	AA	AA	AG	NN	NN	NN	AA	AA
S1_211454	A/G	1	211454	+	AA	AA	AA	AA	AA	AA	AA	AA	AA	AA	AA	AA	AA	AA	AA	AA	AA	AA	AA	AA	AA	AG	AA	AA	AA	AA	AA	AA	AA	AA	AA	AA	AA	AA	AA	AA	AA	AA	AA	AA	AA	AA	AA	NN	AA
S1_211524	T/A	1	211524	+	TT	TT	TT	TT	TT	TT	TT	TT	TT	TT	TT	TT	TT	TT	TT	TT	TT	TT	TT	TT	TT	TT	TT	TT	TT	TT	TT	TT	TT	TT	TA	TT	TT	TT	TT	TT	TT	TT	TT	TT	TT	TA	TT	TT	TT
S1_211730	C/T	1	211730	+	TT	NN	NN	NN	NN	NN	NN	NN	CC	CC	CC	NN	NN	CC	NN	NN	NN	CC	CC	CC	CC	NN	CC	NN	NN	CC	CC	CC	NN	CC	NN	NN	NN	NN	CC	NN	NN	NN	CC	NN	NN	CC	NN	NN	NN
S1_211841	G/T	1	211841	+	NN	NN	GG	GT	GG	GG	GG	NN	TT	GG	TT	NN	NN	NN	NN	NN	NN	NN	NN	NN	GG	GG	NN	NN	GG	GG	NN	GG	NN	GG	GG	GG	GT	NN	NN	NN	GG	GG	TT	GG	NN	NN	NN	NN	NN
S1_211939	G/A	1	211939	+	GG	GG	GG	GG	GG	GG	GG	GG	GG	GG	GG	GG	GG	GG	GG	GG	GG	GG	GG	GG	GG	GG	GG	GG	GG	GG	GG	GG	GG	GG	GG	GG	GA	GG	GG	GG	GG	GG	GG	GG	GG	GG	GG	GG	GG
S1_212050	A/G	1	212050	+	AA	AA	AA	AA	AA	AA	AA	AA	AA	AA	AA	AA	AA	AA	AA	AA	AA	AA	AA	AA	AA	AA	AG	AA	AA	AA	AA	AA	AA	AA	AA	AA	AA	AA	AA	AA	AA	AA	AA	AA	NN	AA	NN	AA	AA
S1_212229	G/T	1	212229	+	TG	TG	TG	TG	TG	TG	TG	TG	TG	TG	TG	TG	TG	TG	TG	TG	TG	TG	TG	TG	TG	TG	TG	TG	TG	TG	TG	TG	TG	TG	TG	TG	TG	TG	TG	TG	TG	TG	TG	TG	TG	TG	TG	TG	TG
S1_212425	C/A	1	212425	+	NN	NN	CC	NN	CC	NN	NN	NN	NN	NN	NN	CC	NN	NN	NN	NN	NN	NN	NN	NN	NN	NN	NN	NN	NN	CC	NN	NN	NN	NN	NN	NN	CC	NN	NN	CC	NN	CC	NN	AA	NN	NN	NN	NN	NN
S1_212640	G/A	1	212640	+	GG	GG	GG	GG	GG	GG	GG	GG	GG	GG	GG	GG	GG	GG	GG	GG	GG	GG	GG	GG	GG	GG	GG	NN	GA	GG	GG	GG	GG	GG	GG	GG	GG	GG	GA	GG	NN	GG	GG	GG	NN	GG	GG	GG	GG
S1_212824	T/C	1	212824	+	TT	TT	TT	TT	TT	TT	TT	TT	TT	TT	TT	TT	TT	TT	TT	TT	TT	CC	TT	TT	TT	TT	TT	TT	TT	TT	TT	TT	TT	TT	TT	TT	TT	TT	TT	TT	TT	TT	TT	TT	TT	NN	TT	NN	TT
S1_213237	G/C	1	213237	+	NN	GG	GG	GG	GG	GG	NN	NN	NN	GG	NN	NN	GG	NN	NN	NN	NN	GG	GG	NN	NN	NN	GG	NN	NN	GG	NN	NN	NN	NN	GG	NN	NN	NN	NN	NN	NN	NN	NN	GG	NN	NN	GG	NN	NN
S1_213353	A/G	1	213353	+	AG	AA	AA	AA	AA	AA	AA	AA	AA	AA	AA	AA	AA	AA	AA	AA	NN	AA	AA	AA	AA	AA	AA	AA	AA	AA	AA	AA	AA	AA	AA	AA	AA	NN	AA	AA	AA	AA	AA	AA	AA	NN	AA	AA	AA
S1_213548	A/G	1	213548	+	AA	AA	AA	AA	AA	AA	AA	AA	AA	AG	AA	AA	AA	AA	AA	AA	AA	AA	AA	AA	AA	AA	AA	AA	AA	AA	AA	AA	AA	AA	AA	AA	AA	AA	AA	AA	AA	AA	AA	AA	NN	NN	AA	AA	AA
S1_213731	C/A	1	213731	+	CC	CC	NN	CC	CC	CA	CC	CC	NN	CC	NN	CC	NN	AA	NN	NN	NN	NN	CC	CC	CC	NN	CC	CC	NN	CC	NN	NN	CC	NN	NN	AA	CC	NN	NN	CC	NN	NN	CC	NN	NN	CC	CC	NN	CC
S1_214250	C/T	1	214250	+	CT	NN	NN	CC	NN	CT	NN	NN	NN	NN	NN	NN	NN	CC	NN	NN	NN	CC	NN	NN	NN	NN	NN	NN	NN	NN	NN	CC	CC	NN	NN	NN	NN	NN	NN	NN	NN	NN	NN	NN	NN	CC	NN	NN	NN
S1_214448	G/A	1	214448	+	GG	NN	NN	NN	NN	NN	GG	NN	NN	GA	GG	GG	NN	NN	NN	NN	NN	NN	NN	NN	NN	NN	NN	NN	NN	GG	NN	NN	GG	NN	NN	NN	NN	NN	GG	NN	NN	NN	NN	NN	NN	NN	NN	NN	AA
S1_214555	A/G	1	214555	+	AA	AA	AA	AA	AA	AA	AA	AA	AA	AA	AA	AA	AA	AA	AA	AA	AA	AA	AA	AA	AA	AA	AA	AA	AA	AA	AA	AA	AA	AA	AA	AA	AA	AA	AA	AA	AG	AA	AA	AA	AA	NN	AA	AA	AA
S1_214624	T/G	1	214624	+	NN	NN	GG	NN	NN	NN	NN	NN	TT	NN	TT	NN	NN	NN	NN	NN	NN	NN	NN	TT	NN	TT	TT	NN	NN	NN	NN	NN	GG	NN	NN	NN	NN	NN	TT	NN	NN	NN	NN	NN	NN	NN	NN	NN	NN
S1_214718	C/T	1	214718	+	NN	NN	NN	NN	NN	NN	NN	NN	NN	NN	NN	NN	NN	NN	NN	NN	NN	NN	NN	NN	NN	NN	NN	NN	CC	CC	NN	NN	CC	NN	CC	CC	NN	NN	NN	NN	NN	NN	NN	CC	TT	NN	CC	CC	NN
S1_215212	G/A	1	215212	+	GA	GG	GA	GG	GA	GG	GG	GG	GG	GG	GA	GG	GG	GG	GA	GG	GG	GG	GG	GG	GA	GG	GA	GG	GG	GG	GG	GG	GG	GG	GG	GG	GG	GG	GG	GG	GG	GG	GG	GG	GG	GG	GG	GG	GG
S1_215634	C/A	1	215634	+	AA	NN	CC	CC	CC	CC	CC	NN	NN	NN	NN	NN	NN	CC	NN	NN	CC	AA	CC	NN	CC	NN	CA	NN	NN	NN	NN	CC	CC	CC	NN	NN	NN	CC	CC	CC	CC	NN	NN	NN	NN	NN	NN	NN	NN
S1_215737	G/T	1	215737	+	GG	GT	GG	GG	GG	GG	GG	GG	GG	GG	GG	GG	GG	GG	GG	GG	GG	GG	GG	GG	GG	GG	GG	GG	GT	GG	GG	GG	GG	GG	GG	GG	GG	GG	GG	GG	GG	GG	GG	GG	NN	GG	GG	GG	GG
S1_215836	T/G	1	215836	+	NN	NN	TT	NN	NN	NN	NN	NN	NN	TT	TT	NN	TT	NN	NN	NN	NN	NN	NN	NN	TT	NN	NN	NN	NN	GG	NN	NN	TT	GG	NN	NN	NN	NN	NN	TT	NN	TT	GG	TT	NN	NN	NN	NN	NN
S1_219431	C/A	1	219431	+	CC	NN	NN	CC	NN	CC	CC	NN	NN	CA	NN	AA	NN	NN	NN	CC	NN	NN	NN	NN	CC	NN	CC	NN	NN	NN	CC	NN	NN	CC	NN	NN	NN	NN	CC	NN	NN	CC	CC	CC	NN	NN	NN	CC	NN
S1_219837	G/T	1	219837	+	NN	TT	NN	NN	NN	GG	NN	NN	NN	NN	NN	GT	GG	GG	NN	GG	NN	NN	NN	NN	GG	NN	NN	NN	NN	NN	NN	NN	NN	NN	NN	GG	TT	GG	GG	NN	NN	NN	NN	NN	NN	NN	NN	NN	NN
S1_219930	T/G	1	219930	+	TT	NN	GG	NN	NN	NN	NN	NN	NN	TT	NN	TT	NN	GG	NN	NN	NN	NN	NN	NN	NN	NN	NN	NN	TT	NN	NN	NN	TT	NN	NN	NN	NN	NN	TT	NN	NN	NN	TT	NN	NN	NN	NN	TT	NN
S1_220447	G/T	1	220447	+	GG	GG	GG	GG	GG	GT	GG	GG	GG	GG	GG	GG	GG	GG	GG	GG	NN	GG	GG	GG	GG	GG	GG	GG	GG	GG	GG	GG	GG	GG	GG	GG	GG	GG	GG	GG	GT	GG	GG	GG	GG	GG	GG	GG	GG
S1_220519	C/T	1	220519	+	CC	CC	CC	CC	CC	CC	CC	CC	CC	CC	CC	CC	CC	CC	CC	CC	CC	CC	CC	CC	CC	CC	CC	CC	CC	CC	CC	CC	CC	CC	CC	CC	CC	CC	CC	CC	CC	CC	CC	CC	CC	CC	CC	CT	CC
S1_220646	A/T	1	220646	+	AA	AA	AA	AT	AA	AA	AA	AA	AA	AA	AT	AA	AA	AT	AA	AA	AA	AA	AA	AA	AA	AA	AT	AA	AA	AA	AA	AA	AA	AA	AA	AA	AA	AA	AA	AA	AA	AA	AT	AA	AA	AA	AA	AA	AA
S1_220755	A/G	1	220755	+	AA	AA	AA	AA	AA	AA	AA	AA	AA	AA	AA	AA	AA	AA	AA	AA	NN	AA	AA	AA	AA	AA	AA	AG	AA	AA	AA	AA	AA	AA	AA	AA	AA	AA	AA	AA	AA	AA	AG	AA	NN	AA	AA	AA	NN
S1_220822	A/G	1	220822	+	AA	AA	AA	AA	AA	AA	AA	NN	AA	AG	NN	AA	AA	AA	NN	AA	AA	AA	AA	AA	AA	NN	AA	NN	AA	AA	AA	AA	AA	AA	AA	AA	AA	AA	AA	AA	NN	AA	AA	AA	AA	AA	AA	AA	NN
S1_220947	C/A	1	220947	+	CC	CC	NN	NN	NN	CC	NN	NN	CA	NN	NN	CA	NN	NN	NN	NN	NN	NN	CA	CC	CC	NN	NN	NN	CC	CC	NN	NN	NN	NN	NN	NN	CA	NN	NN	NN	NN	NN	NN	CC	NN	NN	NN	NN	NN
S1_221048	A/T	1	221048	+	NN	NN	NN	NN	AA	NN	NN	NN	NN	NN	NN	NN	NN	NN	NN	NN	NN	AT	NN	NN	NN	NN	AA	NN	NN	NN	NN	NN	NN	NN	NN	NN	NN	NN	AA	NN	NN	NN	AA	NN	NN	NN	NN	AA	NN
S1_221661	A/G	1	221661	+	AA	AA	AA	AA	AA	AA	AA	AA	AA	AA	AA	AA	AA	AA	AA	AA	AA	AA	AA	AA	AA	AA	AA	AA	AA	AA	AA	AA	AA	AA	AA	AA	AA	AA	AA	AA	AA	AA	AA	AA	AA	AA	AA	AA	AA
S1_221734	G/C	1	221734	+	GG	GG	GG	GG	GG	GG	GG	GG	GG	GG	GG	GG	GG	GG	GG	GC	GG	NN	GG	GG	GG	GG	GG	GG	GG	GG	GG	GG	GG	GG	GG	GG	GG	GG	GG	GG	GG	GG	GG	GG	GG	NN	NN	NN	GG
S1_221852	T/C	1	221852	+	TT	TT	TT	TT	TT	TT	TT	TT	TT	TT	TT	TT	TT	TT	TT	TT	TC	NN	TT	TT	TT	TT	TT	TT	TT	TT	TT	TT	TT	TT	TT	TT	TT	TT	TT	TT	TT	TT	TT	TT	TT	TT	TT	TT	TT
S1_221931	A/G	1	221931	+	AA	AA	AA	AA	AA	AA	AA	AA	AA	AA	AA	AA	AA	AA	AA	AA	AA	AA	AA	AA	AA	AA	AA	AG	AA	AA	AA	AA	AA	AA	AA	AA	AA	AA	AA	AA	AA	AA	AA	AA	AA	NN	AA	AA	AA
S1_222033	A/T	1	222033	+	NN	NN	NN	NN	NN	NN	NN	NN	NN	NN	NN	AA	NN	NN	NN	NN	AA	AA	NN	NN	AA	AA	NN	NN	NN	NN	NN	NN	NN	NN	NN	TT	NN	NN	NN	NN	NN	NN	NN	NN	NN	NN	NN	TT	NN
S1_222162	T/C	1	222162	+	TT	TT	TT	TT	TT	TT	TT	TT	TT	TT	TT	TT	TT	TT	TC	TT	TT	TT	TT	TT	TT	TT	TT	TT	TT	TT	TT	TT	TT	TT	TT	TT	TT	TT	TT	TT	TT	TT	TT	TT	TT	TT	TT	TT	TT
S1_222646	A/T	1	222646	+	NN	NN	NN	NN	NN	NN	NN	NN	NN	NN	NN	NN	NN	NN	NN	NN	NN	NN	NN	NN	NN	NN	NN	NN	NN	AA	NN	AA	AA	NN	AA	NN	NN	NN	NN	NN	NN	NN	NN	NN	NN	NN	AT	NN	NN
S1_222828	G/T	1	222828	+	GG	GG	NN	NN	NN	NN	NN	NN	NN	NN	NN	NN	NN	NN	NN	NN	NN	TT	NN	NN	TT	NN	NN	NN	NN	NN	GG	NN	GG	NN	NN	GG	NN	NN	NN	NN	NN	GG	NN	NN	NN	NN	NN	NN	NN
S1_223017	A/G	1	223017	+	AA	AA	AA	AA	AA	AA	AA	NN	AA	AA	AA	AA	AA	AA	AA	AA	AA	NN	AA	AG	AA	AA	AA	AA	AA	AG	AA	AA	AA	AA	AA	AA	AA	AA	AA	AA	NN	AA	AA	AA	NN	NN	AA	AA	AA
S1_223538	T/C	1	223538	+	TT	NN	NN	TT	NN	NN	NN	NN	TT	NN	NN	TT	NN	TT	NN	NN	NN	NN	NN	NN	NN	NN	NN	NN	NN	TT	TT	TT	NN	NN	TT	NN	TT	NN	NN	NN	NN	NN	TT	TT	NN	NN	TT	NN	NN
S1_223662	C/T	1	223662	+	NN	NN	NN	NN	NN	NN	NN	NN	NN	NN	NN	NN	NN	NN	NN	NN	NN	NN	NN	NN	NN	NN	NN	NN	NN	CC	NN	NN	NN	NN	CT	CC	NN	NN	NN	NN	NN	NN	NN	NN	TT	NN	CT	CC	NN
S1_224859	T/G	1	224859	+	NN	NN	NN	NN	NN	TG	NN	NN	NN	TT	NN	NN	NN	TT	TT	GG	NN	NN	NN	NN	NN	TT	NN	NN	NN	NN	NN	GG	NN	NN	TT	NN	TT	NN	NN	NN	NN	NN	NN	NN	NN	NN	TT	NN	NN
S1_224955	A/G	1	224955	+	AA	AA	AA	AA	AA	AA	AG	NN	GG	AA	AG	AA	NN	NN	AA	AG	NN	NN	GG	GG	AG	NN	NN	GG	GG	GG	AG	AA	AG	AG	GG	AG	AG	GG	AA	GG	GG	AA	AG	AA	NN	NN	NN	NN	NN
S1_225042	C/A	1	225042	+	NN	NN	CC	CC	CC	NN	CC	NN	CC	CC	CA	NN	NN	NN	NN	NN	AA	CC	NN	NN	CC	NN	CC	NN	NN	CC	CC	NN	NN	NN	AA	CC	NN	AA	AA	CC	CC	NN	NN	NN	NN	NN	CC	CC	NN
S1_225445	G/T	1	225445	+	GG	GG	GG	GG	GG	GG	GG	GG	GG	GG	GG	GG	GT	GG	GG	GG	GG	GT	NN	GG	GG	GG	GG	GG	GG	GG	GG	GG	GG	GG	GT	GG	GG	GG	GG	GG	GG	GG	GG	GG	GG	GG	GG	GG	GG
S1_225544	T/G	1	225544	+	NN	TT	TT	NN	NN	NN	NN	NN	NN	NN	NN	NN	NN	NN	NN	NN	NN	NN	NN	NN	NN	NN	NN	NN	NN	NN	TT	NN	NN	NN	NN	NN	NN	NN	GG	NN	NN	NN	NN	NN	NN	NN	NN	NN	NN
S1_226746	T/C	1	226746	+	TT	TT	TT	TT	TT	TT	TT	TT	TT	TT	TT	TT	NN	TT	TT	TT	TT	TT	TT	TT	TT	NN	TT	TT	TT	TT	TT	TT	TT	TT	TT	TT	TT	TT	TT	TT	TT	TT	TT	TT	NN	TT	TT	NN	TT
S1_227259	T/C	1	227259	+	CC	NN	NN	NN	NN	NN	NN	NN	NN	NN	NN	NN	NN	TT	NN	NN	NN	NN	NN	NN	NN	NN	NN	NN	NN	NN	NN	NN	NN	NN	CC	NN	NN	NN	TT	NN	NN	NN	NN	NN	NN	NN	NN	NN	NN
S1_227543	A/G	1	227543	+	AA	AA	AA	AA	AA	AA	AA	AA	AA	AA	AA	NN	AA	AA	AA	AA	NN	AA	AA	AA	AA	AA	AA	NN	AA	AA	AA	AA	AA	AA	AA	AA	AA	AA	AA	AA	AA	AA	AA	AA	NN	NN	AA	AA	AA
S1_227836	G/T	1	227836	+	GG	GG	GG	GG	GG	GG	GG	NN	GG	GG	GG	GG	GG	GG	GG	GG	GG	GG	GG	GG	GG	GG	GG	GG	GG	GG	GG	GG	GT	GG	GG	GG	GG	NN	GG	GG	GG	GG	GG	GG	GG	GG	GG	GG	GT
S1_228131	C/T	1	228131	+	CC	CC	CC	CC	CC	CC	CC	TT	CC	CC	CC	CC	CC	CC	CC	CC	CC	CC	CC	CC	CT	CT	CC	CC	CC	CC	CC	CC	CC	CC	CC	CC	CC	CC	CC	CC	CC	CT	CC	CC	CC	CC	CC	NN	CC
S1_228456	T/G	1	228456	+	NN	NN	NN	NN	TT	NN	GG	NN	TT	TT	NN	TT	NN	NN	NN	NN	NN	NN	NN	NN	NN	NN	NN	NN	TT	NN	NN	TT	NN	NN	NN	NN	NN	NN	NN	GG	NN	NN	NN	NN	NN	NN	NN	NN	NN
S1_228557	G/T	1	228557	+	TG	TG	TG	TG	TG	TG	TG	TG	TG	TG	TG	TG	TG	TG	TG	TG	TG	TG	TG	TG	TG	TG	TG	TG	TG	TG	TG	TG	TG	TG	TG	TG	TG	TG	TG	TG	TG	TG	TG	TG	TG	TG	TG	TG	TG
S1_229158	T/C	1	229158	+	NN	NN	NN	NN	TT	NN	NN	NN	NN	NN	NN	NN	NN	NN	NN	NN	CC	NN	NN	NN	TT	NN	NN	NN	NN	NN	TT	NN	NN	CC	TT	NN	TC	NN	CC	NN	NN	NN	NN	NN	NN	NN	TT	NN	NN
S1_229256	T/G	1	229256	+	NN	NN	NN	NN	TT	NN	NN	NN	TT	NN	TT	NN	TT	NN	NN	TT	GG	NN	NN	TT	NN	NN	NN	NN	NN	NN	NN	NN	NN	NN	NN	NN	TT	TT	NN	NN	NN	NN	NN	NN	TT	NN	NN	NN	NN
S1_229345	A/G	1	229345	+	AA	AA	AA	AA	AA	AA	AA	AG	AA	AA	AA	AA	AA	AA	AA	AA	AG	AA	AA	AA	AA	AA	AA	AA	AA	AA	AA	AA	AA	AA	AA	AA	AA	AA	AA	AA	AA	AA	AA	AA	NN	AA	AA	NN	AA
S1_229564	A/G	1	229564	+	AA	AA	AA	AA	AA	AA	AA	NN	AA	AA	AA	AA	AA	AA	NN	AA	AA	AA	AA	NN	NN	NN	NN	NN	AA	AA	AA	AA	AA	AA	AA	NN	AA	AA	AA	AA	NN	AA	AA	NN	NN	NN	NN	AA	AA
S1_229749	T/C	1	229749	+	TT	TT	TT	TT	TT	TT	TT	TT	TT	TT	TT	TT	TT	TT	TT	TC	TT	TT	TT	TT	TT	NN	TT	TT	TT	TT	TT	TT	TT	TT	TT	TT	TT	TT	TT	TT	TT	TT	TT	TT	TT	NN	TT	NN	TT
S1_229952	A/G	1	229952	+	AA	GG	AA	AA	AA	NN	AA	NN	AA	NN	AA	AA	NN	NN	NN	AA	NN	NN	AA	AA	AA	AA	AG	NN	AA	AA	AG	AG	GG	AG	AA	AA	AA	AA	AA	AA	NN	AG	AA	AA	NN	NN	NN	NN	NN
S1_230152	T/C	1	230152	+	TT	TT	TT	TT	TT	TT	TT	TT	TT	TT	TT	TT	TT	TT	TC	TT	TT	TT	TT	TT	TT	TT	TT	TT	TT	TT	TT	TT	TT	TT	TT	TT	TT	TT	TT	TT	TT	TT	TT	TT	TT	NN	TT	NN	TT
S1_230351	C/T	1	230351	+	CT	CC	CT	CT	CT	CT	CT	CT	CC	CT	CT	CT	CC	CT	CT	CT	CT	CT	CT	CT	CT	NN	CT	CT	CT	CT	CT	CT	CT	CT	CT	CT	CT	CT	CT	CT	CT	CT	CT	CT	CT	CT	CC	CT	CT
S1_230749	T/C	1	230749	+	NN	NN	NN	NN	NN	NN	NN	NN	NN	NN	NN	NN	NN	NN	NN	NN	NN	NN	NN	CC	NN	NN	NN	TT	NN	NN	NN	CC	NN	NN	NN	NN	NN	NN	NN	NN	NN	TT	NN	NN	NN	NN	NN	NN	NN
S1_230822	T/C	1	230822	+	TT	TT	TT	TT	TT	TT	TT	TT	TT	TT	TT	TT	TT	TT	TT	TT	TT	TT	TT	TT	TT	TT	TT	TT	TT	TT	TT	TT	TT	TT	TT	TT	TT	TT	TT	TT	TT	TT	TT	TT	TT	NN	TT	NN	TT
S1_230959	A/C	1	230959	+	AA	AA	AA	AA	AA	AA	AA	AA	AA	AA	AA	AA	AA	CC	AA	AA	AA	AA	AA	NN	AA	AA	AA	AA	AA	AA	AA	AA	AA	AA	AA	AA	AA	AA	AA	AA	NN	AA	AA	AA	AA	NN	NN	AA	AA
S1_231141	A/G	1	231141	+	AA	AA	AA	AA	AA	AA	AA	AA	AA	AA	AA	AA	AA	AA	AA	AA	AA	AA	AA	AA	AA	AA	AA	AG	AA	AA	AA	AA	AA	AA	AA	AA	AA	AA	AA	AA	AA	AA	AA	AA	AA	NN	AA	NN	AA
S1_231664	A/G	1	231664	+	AA	AA	AA	AG	AA	AG	AG	AA	AG	AG	AA	AA	AA	AA	AA	AG	AA	AA	AA	AA	AA	AA	AA	AA	AA	AA	AA	AG	AA	AG	AA	AA	AG	AA	AG	AG	AA	AA	AA	AA	AA	AA	AA	AA	AA
S1_231836	G/T	1	231836	+	GG	GG	GG	GT	GG	GG	GG	NN	GG	GG	GG	GG	GG	GG	NN	GG	GG	GT	NN	GG	GG	GG	GG	GG	GT	GG	GG	GG	GG	GG	GG	GG	GG	GG	GG	GG	GG	GG	GG	GG	NN	GG	NN	GG	GG
S1_232146	G/T	1	232146	+	GG	GG	GG	GT	GG	GG	GG	GG	GG	GG	GG	GG	NN	GG	GG	GG	GT	GT	GG	GG	GG	GG	GG	GG	GG	GG	GG	GG	GG	GG	GG	GT	GG	GG	GG	GG	GG	GG	GG	GG	GG	GG	GG	GG	GG
S1_232328	T/C	1	232328	+	TC	TT	TT	TT	TC	TT	TT	NN	TC	CC	CC	NN	NN	TT	NN	TT	TT	TT	TT	TT	TT	TC	TT	TT	TC	TT	TT	TT	TT	TT	TC	TT	TT	TT	NN	TT	NN	NN	TT	NN	NN	TT	NN	NN	NN
S1_232421	C/T	1	232421	+	CC	CC	CC	CC	CC	CC	CC	CC	CC	CC	CC	CC	NN	NN	CC	CC	NN	NN	CC	CC	NN	NN	CC	NN	CC	CC	CC	CC	CC	CC	CC	CC	CC	CC	CC	CT	CC	CC	CC	CC	NN	NN	CC	NN	CC
S1_232855	T/C	1	232855	+	TT	TT	TT	TT	TT	TT	TT	TT	TT	TT	TT	TT	TT	TT	TT	TT	TT	TT	TT	TT	TT	TT	TT	TT	TT	TT	TT	TT	TT	TT	TT	TT	TT	TT	TC	TT	TT	TT	TT	TT	TT	NN	TT	TT	TT
S1_232936	A/T	1	232936	+	AA	AA	AA	AA	AA	AA	AA	AA	AA	AA	AA	AA	AA	AA	AA	AA	AA	AA	AA	AA	AA	AA	AA	AA	AA	AA	AA	AA	AA	AA	AA	AA	AA	AA	AA	AA	AA	AA	AA	AT	AA	AA	AA	AA	AA
S1_233635	A/T	1	233635	+	AA	AA	AA	AA	AA	AA	AA	NN	AA	AA	AA	AA	AA	AA	AA	AA	NN	AA	AA	AA	AA	AA	AA	AA	AA	AA	AA	AA	AA	NN	AA	AA	NN	NN	AA	AA	NN	AT	AA	AA	NN	NN	NN	AA	NN
S1_234058	G/T	1	234058	+	GT	GT	TT	GG	GT	GT	GT	NN	GT	GG	GG	GT	GG	GG	GG	TT	NN	GT	GT	GT	GT	GG	GG	GG	GT	GG	TT	GT	GT	GT	GG	TT	GT	GT	GT	GT	TT	GT	GT	TT	GT	NN	TT	NN	TT
S1_234228	T/C	1	234228	+	TT	TT	TT	TT	TT	TT	TT	TT	TT	TT	TT	TT	TT	TT	TT	TT	TT	TT	TT	TT	TT	TT	TT	TT	TT	TT	TT	TT	TT	TT	TT	TC	TT	TT	TT	TT	TT	TT	TT	TT	TT	TC	TT	TT	TT
S1_234324	T/C	1	234324	+	TT	TT	TT	TT	TT	TT	TT	TT	TT	TT	TT	TT	NN	TT	TT	TT	NN	TT	TT	TT	TT	TT	TT	TT	TT	TT	TT	TT	TT	TT	TT	NN	TT	TT	TT	TT	TC	TT	TT	TT	NN	NN	NN	TT	TT
S1_234659	G/T	1	234659	+	GG	GG	GG	GG	GG	GG	GG	GG	GG	GG	GG	GG	GG	NN	GG	GG	GG	GG	GG	GG	GG	GG	GG	GG	GG	GG	GG	GG	GG	GG	GG	GG	GG	GG	GG	GG	GG	GG	GG	GG	GG	GG	GG	GG	GT
S1_234844	T/C	1	234844	+	TT	TT	TT	TT	TT	TT	TT	TT	TT	TT	TT	TT	TT	TT	TT	TT	TT	TT	TT	TT	TT	TC	TT	TT	TT	TT	TT	TT	TT	TT	TT	TT	TT	TT	TT	TT	TT	TT	TT	TT	NN	NN	TT	NN	TT
S1_235044	A/G	1	235044	+	AA	AA	AA	AA	AA	AA	AA	AA	AA	AA	AA	AA	AA	AA	AA	AA	AA	AA	AA	AA	AA	AA	AA	AG	AA	AA	AA	AA	AA	AA	AA	AA	AA	AA	AA	AA	AA	AA	AA	AA	AA	AA	AA	AA	AA
S1_235941	A/G	1	235941	+	AA	AA	AA	AA	AA	AA	AA	NN	AA	AA	AA	AA	AA	AA	AA	AA	AA	AA	AA	AA	AA	AA	AA	AA	AA	AA	AA	AA	AA	AA	AA	AG	AA	AA	AA	AG	AA	AA	AA	AA	AA	AA	AA	AA	NN
S1_236158	G/A	1	236158	+	GG	GG	GG	GG	GG	GG	GG	GG	GG	GG	GG	GG	GG	GG	GG	GG	GG	GG	GG	GG	GG	GG	GG	GG	GG	GG	GG	GG	GG	GG	GG	GG	GG	GG	GG	GG	GG	GG	GG	GG	GG	GG	GG	GG	GG
S1_236751	C/T	1	236751	+	NN	CC	NN	NN	NN	CC	TT	NN	NN	CC	NN	TT	TT	NN	NN	NN	NN	NN	CC	NN	NN	NN	NN	NN	NN	NN	NN	NN	NN	NN	NN	NN	NN	NN	NN	NN	TT	CC	NN	NN	NN	NN	NN	NN	TT
S1_236914	C/T	1	236914	+	CC	CC	CC	CC	CT	NN	CC	NN	CC	CC	NN	CC	NN	CC	NN	CC	NN	NN	CC	NN	CC	CC	TT	NN	NN	CC	NN	CC	CC	CC	CC	NN	CC	CC	CC	CC	NN	NN	CC	CC	CC	NN	NN	CC	NN
S1_237331	A/G	1	237331	+	NN	NN	NN	NN	NN	NN	NN	NN	NN	NN	NN	NN	NN	NN	NN	NN	NN	NN	NN	NN	NN	NN	NN	NN	AA	AA	NN	NN	AA	NN	AA	AA	AA	AA	NN	NN	NN	NN	NN	NN	AA	NN	AG	NN	NN
S1_237464	T/A	1	237464	+	TT	TT	TT	TT	TT	TT	TT	TT	TT	TT	TT	TT	TT	TT	TT	TT	TT	TT	TT	TT	TT	TT	TT	TT	TT	TT	TT	TT	TT	TT	TT	TT	TT	TA	TT	TT	TT	TT	TT	TT	TT	NN	TA	NN	TT
S1_238429	A/G	1	238429	+	AA	AA	AA	AA	AA	AA	AA	AA	AA	AA	AA	AA	AA	AA	NN	AA	AA	AA	AA	NN	AA	NN	AA	AA	AA	AA	AA	AG	AA	AA	AA	AA	AA	AA	AA	AA	NN	AA	AA	AA	NN	NN	NN	NN	AA
S1_239159	A/G	1	239159	+	AA	AA	AA	AA	AA	AA	AA	AA	AA	AA	AA	AA	AA	AA	AA	AA	AA	AA	AA	AA	AA	AA	AA	AA	AA	AA	AA	AA	AA	AA	AA	AA	AA	AA	AA	AA	AA	AA	AA	AA	AA	GG	AA	AA	AA
S1_239440	T/G	1	239440	+	TT	TG	TT	NN	TG	TT	TT	TT	TG	TT	TT	TT	NN	TT	NN	TT	NN	GG	TT	NN	NN	TT	NN	NN	TT	TT	NN	TT	TT	TT	TT	TT	NN	TT	TT	TT	NN	TT	TT	NN	NN	NN	TT	NN	TT
S1_239722	A/T	1	239722	+	AA	AA	AA	AA	AA	AA	AA	AA	AT	AA	AA	AA	AA	AA	AA	AA	AA	AA	AA	AA	AA	NN	AA	AA	AA	AA	AA	AA	AA	AA	AA	AA	AA	AA	AA	AA	AA	AA	AA	AA	AA	AA	AA	AA	AA
S1_239844	G/A	1	239844	+	NN	GG	NN	NN	NN	NN	NN	GG	NN	GG	NN	GG	NN	NN	NN	NN	NN	GG	GG	GG	NN	NN	NN	NN	GG	GG	NN	NN	GG	GG	NN	NN	GG	NN	GG	NN	NN	NN	NN	NN	NN	NN	AA	NN	NN
S1_240063	C/T	1	240063	+	NN	NN	NN	NN	NN	NN	NN	NN	NN	NN	NN	NN	NN	NN	NN	NN	NN	NN	NN	NN	NN	NN	NN	NN	NN	TC	NN	NN	CC	NN	CC	NN	NN	NN	NN	NN	NN	TT	NN	NN	TT	NN	TC	CC	NN
S1_240249	A/G	1	240249	+	AA	AA	AA	AG	AA	AA	AA	AA	AA	AA	AA	AA	NN	AA	AA	AA	AA	AA	AA	AA	AA	NN	AA	AA	AA	AA	AA	AA	AA	AA	AA	AA	AA	AA	AA	AA	AA	AA	AA	AA	AA	NN	NN	AA	AA
S1_240343	T/C	1	240343	+	TT	TT	TT	TT	TT	TT	TC	TT	TT	TT	TT	TT	TT	TT	TT	TT	NN	TT	TT	TT	TT	NN	TT	TT	TT	TT	TT	TT	TT	TT	TT	TT	TT	TT	TT	TT	TT	TT	TT	TC	NN	NN	TT	TT	NN
S1_240830	T/G	1	240830	+	NN	NN	NN	NN	NN	NN	NN	TT	NN	TT	NN	GG	NN	NN	NN	TT	NN	NN	TG	NN	NN	NN	NN	NN	NN	NN	NN	NN	NN	NN	GG	NN	NN	NN	NN	NN	GG	NN	NN	NN	NN	NN	NN	TT	TT
S1_240927	G/T	1	240927	+	GG	GT	GG	GG	GG	GG	GG	GG	GG	GG	GG	GG	GG	GG	GG	GG	GG	GG	GG	GG	GG	GG	GG	GG	GG	GT	GG	GG	GG	GG	GG	GG	GG	GG	GG	GG	NN	GG	GG	GG	GG	GG	GT	GG	GG
S1_241131	G/A	1	241131	+	NN	NN	NN	NN	NN	NN	NN	NN	NN	NN	NN	NN	NN	NN	NN	NN	NN	NN	NN	NN	NN	NN	NN	NN	NN	GA	NN	NN	GG	NN	GG	GA	NN	NN	NN	NN	NN	NN	NN	NN	NN	NN	GG	GG	NN
S1_241263	C/T	1	241263	+	CC	CC	CC	CC	CC	NN	CC	NN	CT	CC	NN	NN	NN	NN	NN	NN	NN	NN	NN	NN	NN	CC	NN	NN	CC	NN	CC	NN	CC	NN	CT	CC	NN	NN	NN	CC	NN	NN	CC	NN	NN	NN	NN	NN	NN
S1_241330	A/T	1	241330	+	AA	AA	AA	AA	AA	AA	AA	AA	AA	AA	AA	AA	NN	AA	NN	AA	AA	NN	AA	AA	AA	NN	AA	AA	AA	AA	AA	AA	AA	AA	AA	AA	AA	AA	AA	AA	AA	AA	AA	AA	AA	AA	AA	NN	AA
S1_241435	T/C	1	241435	+	NN	NN	NN	NN	NN	NN	NN	NN	NN	NN	NN	NN	NN	NN	NN	NN	NN	NN	NN	NN	NN	NN	NN	NN	NN	TC	NN	NN	TT	NN	TT	TC	NN	NN	NN	NN	NN	NN	NN	NN	NN	NN	TC	NN	NN
S1_241622	A/G	1	241622	+	AA	AA	AA	AA	AA	AA	AA	AA	AA	AA	AA	AA	AA	AA	NN	AA	AA	AA	AA	AA	AA	AA	AA	AA	AA	AA	AA	AG	AA	AA	AA	AA	AA	AA	AA	AA	AA	AA	AA	AA	AA	NN	AA	AA	AA
S1_241754	T/C	1	241754	+	TT	TT	TT	NN	TT	NN	NN	TC	TT	TT	TT	TT	TT	TT	NN	TT	TT	TT	NN	TT	NN	NN	TT	TT	TT	TT	TT	TT	TT	TT	TT	TT	TT	TT	TT	TT	TT	TT	TT	TT	TT	TT	TT	TT	TT
S1_242247	G/T	1	242247	+	GG	GG	GG	GG	GT	GT	GG	NN	GG	GT	GG	GG	GG	GG	GG	GG	GG	GG	GG	GG	GG	GG	GG	GG	GG	GG	GG	GG	GG	GG	GG	GG	GT	GG	GG	GG	GG	GG	GG	GG	NN	NN	GG	GG	GG
S1_242547	A/C	1	242547	+	AA	AA	AA	AA	AC	AA	AA	NN	AA	AA	AA	AA	NN	AA	AA	AA	AA	NN	AA	NN	AA	AA	AA	AA	AA	AA	AA	AA	AA	AA	AA	AA	AA	AA	AA	AA	AA	AA	AA	AA	NN	NN	NN	NN	NN
S1_242725	T/C	1	242725	+	TT	TT	TT	TT	TT	TT	TT	TT	TT	TT	TT	TT	TT	TT	TT	TT	TT	TT	TT	TT	TT	TT	TT	TT	TT	TT	TT	TT	TT	TT	TT	TT	TT	TT	TT	TT	TT	TT	TT	TT	TT	TT	TT	TT	TT
S1_242864	A/G	1	242864	+	AA	AG	AA	AA	AA	AA	AA	AA	AA	AA	AA	AA	AA	AA	AA	AA	AA	AA	AA	AA	AA	AA	AA	AA	AA	AA	AA	AA	AA	AA	AA	AA	AA	AA	AA	AA	AA	AA	AA	AA	AA	NN	AA	NN	AA
S1_242964	T/C	1	242964	+	TT	TT	TC	TT	TT	TT	TT	TT	TT	TT	TT	TT	TT	TT	TT	TT	TT	TC	TT	TT	TT	TT	TC	TT	TT	TT	TT	TT	TT	TT	TT	TT	TT	TT	TT	TT	TT	TT	TT	TT	TT	TT	TC	TT	TT
S1_243063	T/C	1	243063	+	TT	TT	TT	TT	TT	TT	TT	NN	TT	TT	TT	TT	TT	TT	TT	TT	TT	TT	TT	TT	TT	TT	TC	TT	TT	TT	TT	TT	TT	TT	TT	TC	TT	TT	TT	TT	TT	TT	TT	TT	NN	NN	TT	NN	TT
S1_245056	T/C	1	245056	+	NN	NN	NN	NN	TT	NN	NN	NN	NN	CC	NN	TT	NN	NN	NN	NN	TT	NN	NN	NN	NN	NN	CC	NN	TT	NN	NN	NN	NN	NN	NN	NN	NN	NN	NN	NN	NN	CC	NN	NN	NN	NN	NN	NN	NN
S1_245154	T/G	1	245154	+	NN	NN	NN	NN	TT	NN	NN	NN	NN	TG	NN	NN	NN	TT	NN	NN	NN	TT	NN	NN	NN	NN	NN	NN	TT	NN	NN	TT	GG	NN	TT	NN	NN	NN	TT	NN	NN	TT	NN	NN	NN	NN	NN	NN	NN
S1_245348	A/G	1	245348	+	AA	AA	AA	AA	AA	AA	AA	AA	AA	AA	AA	AA	AA	AA	AA	AA	AA	AA	AA	AG	AA	AA	AA	AA	AA	AA	AA	AA	AA	AA	AA	AA	AA	AA	AA	AA	AA	AA	AA	AA	AA	AA	AA	AA	AA
S1_245859	C/A	1	245859	+	NN	NN	AA	NN	CC	NN	NN	NN	CC	NN	NN	NN	NN	NN	NN	NN	NN	CC	NN	NN	NN	NN	CC	NN	NN	AA	NN	NN	NN	NN	NN	AA	NN	CC	CC	NN	NN	NN	NN	NN	CA	NN	NN	NN	NN
S1_245963	C/T	1	245963	+	CC	CC	CC	CC	CC	CC	CC	CC	CC	CC	CC	CC	CC	CC	CC	CC	CC	CC	CC	CC	CC	CC	CC	CC	CC	CC	CC	CC	CC	CC	CC	CC	CC	CC	CC	CC	NN	CC	CC	CC	CC	CC	CC	CC	CC
S1_246540	A/T	1	246540	+	AA	AA	AA	AA	AT	AA	AA	AA	AT	AT	AA	AA	TT	TT	AA	AT	AA	AA	AT	AA	AA	NN	AA	AA	AT	AA	AT	AA	AA	AA	AA	AA	AA	AA	AA	AA	AT	AA	AA	AA	AA	NN	AA	AA	AA
S1_246616	A/T	1	246616	+	AA	AA	AA	AA	AA	AA	AA	AA	AA	AA	AA	AA	AA	AA	AA	AA	AA	AA	AA	AA	AA	AA	AA	AA	AA	AA	AT	AA	AA	AA	AA	AA	AA	AA	AA	AA	AA	AA	AA	AA	NN	NN	AA	NN	NN
S1_247252	A/G	1	247252	+	AA	AA	AA	AA	AA	NN	AA	AA	AA	AA	AA	AA	NN	AA	AG	AA	AA	AA	AA	AA	AA	NN	AA	AA	AA	AA	AA	AA	AA	AA	AA	AA	AA	AA	AA	AA	AA	AA	AA	AA	AA	AA	AA	NN	AA
S1_247421	C/T	1	247421	+	CC	CC	CC	CC	CC	CC	CC	CC	CC	CC	CC	CC	CC	CC	CC	CC	CC	CC	CC	CC	CC	CC	CC	CC	CC	CC	CC	CC	CC	CC	CC	CC	CC	CC	CC	CC	CC	CC	CC	CC	CC	CC	CT	CT	CC
S1_247518	A/G	1	247518	+	AA	AA	AA	AA	AA	AA	AA	NN	AA	AA	AA	AA	AA	AA	AA	AA	AA	AA	AA	AA	AA	AA	AA	AA	AA	AG	AA	AA	AA	AA	AA	AA	AA	AA	AA	AA	AA	AA	AA	AA	AA	AA	AA	NN	AA
S1_247629	A/G	1	247629	+	AA	AA	AA	NN	GG	AA	AA	NN	NN	AA	NN	NN	NN	NN	AA	NN	NN	NN	AA	AA	NN	NN	NN	NN	NN	NN	GG	NN	AA	NN	NN	NN	AA	AA	NN	AA	AA	NN	AA	NN	NN	NN	NN	NN	NN
S1_247714	G/A	1	247714	+	GG	GG	NN	NN	GG	GG	GG	NN	GG	GG	NN	GG	GG	NN	NN	AA	NN	NN	NN	GG	NN	AA	GG	GG	GG	NN	GG	NN	NN	GG	NN	NN	GG	NN	GG	GG	NN	GG	GG	GG	NN	NN	NN	NN	NN
S1_247857	A/T	1	247857	+	AA	AA	AA	AA	AA	AA	AA	NN	AA	AA	AT	AA	NN	AA	AA	AA	NN	NN	AA	NN	AA	AA	AA	AA	AA	AA	AA	AA	AA	NN	AA	AA	AA	NN	AA	AA	AA	AA	AA	AA	NN	NN	AA	NN	NN
S1_247949	A/G	1	247949	+	AA	AG	AA	AA	AA	AA	AA	AA	AA	AA	AG	AA	NN	AA	AA	AA	AA	AA	AA	AA	AA	AA	AA	AA	AA	AA	AA	AA	AA	AA	AA	AA	AA	AA	AA	AA	AA	AA	AA	AA	NN	AA	NN	AA	AA
S1_248017	A/G	1	248017	+	GG	NN	NN	NN	NN	NN	NN	NN	GG	NN	AA	NN	NN	NN	NN	NN	NN	GG	NN	NN	NN	NN	NN	NN	NN	AA	NN	NN	NN	NN	NN	NN	NN	NN	NN	NN	NN	NN	AA	AA	NN	NN	NN	NN	NN
S1_248324	C/A	1	248324	+	CC	NN	NN	NN	NN	NN	CC	NN	NN	NN	NN	NN	CC	NN	NN	NN	NN	NN	NN	NN	NN	NN	AA	NN	NN	NN	NN	NN	NN	NN	NN	NN	CC	CC	NN	NN	NN	NN	NN	NN	NN	NN	NN	NN	NN
S1_248450	G/A	1	248450	+	GG	GG	GG	GG	GA	GG	GG	GG	GG	GG	GG	GG	GG	GG	GG	GG	GG	GG	GG	GG	GG	GG	GG	GG	GG	GG	GG	GG	GG	GG	GA	GG	GG	GG	GG	GG	GG	GG	GG	GG	GG	GG	GG	GG	GG
S1_248738	G/C	1	248738	+	NN	NN	GG	NN	NN	NN	NN	NN	NN	NN	NN	NN	GG	NN	NN	NN	NN	NN	NN	NN	NN	NN	NN	NN	NN	NN	NN	NN	NN	CC	GG	NN	GG	NN	NN	NN	GG	NN	NN	GG	NN	GG	NN	NN	NN
S1_248836	T/C	1	248836	+	NN	TT	NN	NN	NN	NN	NN	CC	NN	CC	NN	NN	NN	NN	NN	NN	NN	TT	NN	NN	NN	NN	TT	TT	TT	NN	NN	NN	NN	TT	NN	NN	NN	NN	NN	NN	NN	TC	TT	NN	NN	NN	NN	NN	NN
S1_248935	G/T	1	248935	+	GG	GG	GG	GG	GT	GG	GG	GG	GG	GT	GG	GG	GG	GG	NN	GG	GG	GG	GG	NN	GG	GG	GG	GG	GT	GG	GG	GG	GG	GT	GG	GG	GG	GG	GG	GG	GG	GG	GG	GG	NN	GG	GG	GG	TT
S1_249558	T/G	1	249558	+	NN	GG	NN	NN	NN	NN	NN	NN	NN	NN	NN	NN	NN	NN	TT	TT	NN	TT	NN	NN	NN	NN	NN	GG	NN	NN	NN	NN	NN	NN	NN	NN	NN	NN	GG	NN	NN	NN	TT	NN	NN	NN	NN	NN	NN
S1_249652	A/T	1	249652	+	NN	TT	AA	NN	NN	NN	AA	AA	NN	AA	NN	NN	NN	NN	NN	TT	NN	NN	NN	AA	NN	NN	AA	NN	NN	AA	NN	NN	AA	AA	NN	TT	AA	AA	NN	NN	NN	AA	NN	NN	NN	NN	AA	AA	NN
S1_249753	A/T	1	249753	+	AT	AT	AT	AA	AT	AA	AA	AA	AT	AA	AT	AA	AT	AA	TT	AT	AA	AA	AT	AA	TT	AA	AA	TT	AA	AA	AA	AA	AA	AA	AA	AT	AA	AA	AA	AA	AA	AA	AA	AA	AA	TT	AA	AA	AA
S1_250154	T/C	1	250154	+	NN	NN	NN	NN	NN	TT	NN	NN	NN	NN	NN	NN	NN	NN	NN	NN	NN	NN	NN	NN	NN	NN	NN	NN	NN	NN	NN	TT	NN	NN	NN	NN	NN	NN	NN	TT	NN	NN	NN	TT	NN	NN	NN	NN	NN
S1_250252	T/G	1	250252	+	NN	NN	GG	NN	NN	NN	TG	NN	NN	NN	TT	NN	NN	NN	NN	NN	NN	NN	NN	NN	NN	NN	NN	TT	TT	NN	TT	NN	TT	NN	NN	TT	TT	NN	NN	NN	NN	NN	NN	NN	NN	TT	NN	NN	NN
S1_250425	C/A	1	250425	+	CC	NN	NN	NN	NN	NN	CC	NN	NN	NN	NN	NN	NN	AA	NN	NN	CC	CC	CC	CC	CC	NN	NN	NN	NN	CA	CC	NN	NN	NN	NN	NN	NN	NN	CC	NN	NN	CC	NN	NN	NN	NN	NN	NN	NN
S1_250728	G/T	1	250728	+	GG	GG	GG	GG	GT	GG	GG	GG	GT	GG	GG	GG	GG	GG	NN	NN	GG	GG	GG	GG	GT	GG	GG	GG	GG	GG	GG	GG	GG	GG	GG	GG	GT	GG	GG	GT	GG	GG	GG	GG	GG	GG	GG	GG	GG
S1_251048	T/C	1	251048	+	TT	TT	TT	TT	TT	TT	TT	TT	TT	TT	TT	TT	TT	TT	TT	TT	TT	TT	TT	TT	TT	TT	TT	TC	TT	TT	TT	TT	TT	TT	TC	TT	TT	TT	TT	TC	TT	TT	TT	TT	NN	NN	TT	NN	TT
S1_251250	T/C	1	251250	+	TT	TT	TT	TC	TT	TT	TT	TT	TT	TT	TT	TT	TT	TT	TT	TT	TT	TT	TT	TT	TT	TT	TT	TT	TT	TT	TT	TT	TT	TT	TT	TT	TT	CC	TT	TT	TT	TT	TT	TT	TT	TT	NN	NN	TT
S1_251327	A/T	1	251327	+	NN	AA	NN	NN	AA	NN	NN	NN	NN	NN	AA	NN	NN	NN	NN	NN	NN	NN	NN	NN	AA	NN	NN	NN	NN	NN	NN	NN	NN	NN	NN	NN	NN	NN	NN	NN	NN	NN	AA	TT	NN	NN	NN	NN	NN
S1_251862	A/G	1	251862	+	AA	AA	AA	AA	AA	AA	AA	AA	AA	AA	AA	AA	AA	AA	AA	AA	AA	AG	AA	AA	AA	AA	AA	AA	AA	AA	AA	AA	AA	AA	AA	AA	AA	AA	AA	AA	AA	AA	AA	AA	AG	AA	AA	AA	AA
S1_252548	A/C	1	252548	+	NN	NN	NN	AA	NN	NN	AA	NN	AC	AA	NN	NN	NN	NN	NN	NN	NN	CC	NN	AA	CC	NN	NN	NN	NN	NN	NN	NN	NN	NN	NN	NN	NN	NN	NN	NN	NN	NN	NN	AA	NN	NN	NN	AA	NN
S1_252853	T/G	1	252853	+	NN	TG	NN	TT	NN	TT	TT	NN	TT	GG	NN	NN	NN	NN	NN	NN	NN	GG	NN	NN	NN	NN	NN	NN	NN	NN	TT	NN	NN	NN	GG	NN	TT	NN	NN	NN	NN	NN	NN	GG	NN	GG	TT	NN	NN
S1_253046	T/G	1	253046	+	NN	NN	NN	NN	NN	NN	NN	NN	NN	NN	NN	NN	NN	NN	NN	NN	NN	NN	NN	NN	NN	NN	NN	NN	NN	TT	NN	NN	TG	NN	TT	TG	TT	NN	NN	NN	NN	NN	NN	NN	NN	NN	TT	NN	NN
S1_253348	G/A	1	253348	+	NN	AA	NN	NN	NN	NN	GG	NN	NN	NN	GG	NN	NN	NN	NN	NN	AA	NN	NN	GG	NN	NN	NN	NN	NN	NN	NN	GG	NN	NN	GG	GG	NN	NN	GG	NN	NN	NN	NN	NN	NN	NN	NN	NN	NN
S1_253625	C/A	1	253625	+	NN	CC	AA	NN	NN	NN	NN	NN	NN	NN	NN	NN	CC	NN	NN	NN	NN	NN	NN	NN	NN	NN	NN	NN	NN	AA	NN	NN	CC	NN	NN	NN	NN	AA	CC	NN	NN	CC	NN	NN	AA	NN	AA	NN	NN
S1_253828	G/C	1	253828	+	GG	GG	GG	GG	GG	GC	GC	GG	GC	GG	GG	GG	NN	GG	GG	GG	GG	GG	GG	GG	GG	GG	GG	GG	GG	GG	GG	GG	GG	GG	GG	GG	NN	NN	GG	GG	NN	GG	GG	GG	GG	GG	GG	NN	GG
S1_254231	G/T	1	254231	+	GG	GG	GG	GG	GG	GG	GG	GG	GG	GG	GG	GT	GG	NN	NN	GG	GG	GG	GG	GG	GG	GG	GG	GG	TT	GG	GG	GG	GT	GT	GG	GT	GG	TT	GG	GG	NN	GG	NN	GG	GG	TT	GT	GG	NN
S1_254327	T/G	1	254327	+	NN	NN	NN	NN	NN	TT	NN	NN	NN	NN	GG	NN	NN	NN	NN	NN	NN	TT	NN	NN	TT	NN	NN	NN	NN	NN	NN	NN	NN	TT	NN	NN	NN	NN	NN	NN	NN	TT	NN	GG	NN	TT	NN	NN	NN
S1_254638	C/A	1	254638	+	NN	CC	NN	NN	NN	NN	NN	NN	CC	NN	NN	NN	NN	NN	NN	NN	CC	NN	NN	AA	NN	AA	AA	CC	NN	NN	NN	NN	NN	NN	CC	NN	NN	NN	CC	CC	NN	CC	NN	NN	NN	NN	NN	NN	NN
S1_255059	A/G	1	255059	+	AA	AA	AA	AA	AA	AA	AA	AA	AA	AA	AA	AA	AA	AA	AA	AA	AA	NN	AA	AA	AA	AA	AA	AA	AA	AG	AA	AA	AA	AA	AA	AA	AA	AA	AA	AA	AA	AA	AA	AA	AA	AA	AA	NN	AA
S1_255157	C/T	1	255157	+	CC	CC	CT	CC	CC	CC	CC	TT	NN	NN	CC	CC	CC	NN	CC	CT	NN	NN	NN	NN	CC	NN	CC	CC	CC	CC	CC	CC	TT	TT	CC	CC	CC	TT	NN	CT	NN	CC	CT	CC	CC	NN	NN	CC	NN
S1_255537	C/G	1	255537	+	NN	CC	CC	CC	CC	CC	NN	NN	CC	GG	NN	CC	NN	CC	NN	GG	CC	GG	NN	CC	CC	NN	NN	CC	CC	CC	CC	CC	CG	CC	CC	NN	CC	CC	CC	NN	NN	CC	NN	CC	NN	NN	NN	NN	NN
S1_255638	A/T	1	255638	+	NN	AA	NN	NN	TT	NN	NN	NN	AA	NN	NN	NN	NN	NN	NN	NN	NN	TT	NN	NN	AA	NN	NN	NN	AT	AA	AA	NN	AA	AA	NN	NN	AA	NN	AA	AA	AA	NN	TT	NN	NN	NN	NN	AA	NN
S1_256054	A/G	1	256054	+	AA	AA	AA	AA	AA	AA	AA	AA	AA	AA	AA	AA	AA	AA	AA	AA	AA	AA	AA	AA	AA	AA	AA	NN	AA	AA	AA	AA	AA	AA	AA	AA	AA	AA	AA	AA	AA	AA	AA	AA	NN	NN	AA	AA	AA
S1_256328	G/T	1	256328	+	GG	NN	TT	GG	GG	GG	GG	NN	GG	GG	GG	GT	NN	NN	NN	GG	GG	NN	GG	NN	GG	NN	GT	GG	NN	GG	GG	GG	GG	NN	GG	GG	GG	GG	GG	GG	GG	NN	NN	GG	NN	NN	NN	NN	GG
S1_256452	C/G	1	256452	+	CC	CC	NN	CC	CC	CC	CC	NN	CC	CG	CG	CC	NN	CC	NN	CC	NN	CC	CC	NN	CG	NN	NN	NN	CC	CC	CC	CC	NN	NN	NN	NN	CG	CC	NN	NN	NN	NN	NN	CC	NN	NN	CC	NN	CC
S1_256856	T/C	1	256856	+	NN	NN	NN	NN	NN	TC	NN	NN	TT	NN	NN	TT	NN	NN	NN	NN	TT	NN	CC	NN	NN	NN	NN	NN	NN	NN	NN	NN	TT	NN	NN	NN	NN	NN	NN	NN	NN	NN	NN	NN	NN	NN	NN	NN	NN
S1_257131	G/T	1	257131	+	NN	NN	NN	NN	NN	NN	NN	NN	GG	NN	NN	NN	NN	NN	NN	NN	NN	NN	NN	NN	NN	NN	NN	NN	GG	NN	NN	NN	NN	GG	GT	NN	NN	TT	NN	GG	NN	GG	TT	NN	NN	NN	NN	NN	NN
S1_257228	G/T	1	257228	+	GG	GG	NN	GG	GG	NN	GG	NN	GG	GG	GG	GG	NN	GG	GG	NN	GG	GG	NN	NN	GG	GG	GG	GG	GG	NN	NN	NN	GG	NN	NN	GG	GG	GG	NN	GG	GG	NN	GG	GG	NN	NN	GG	NN	NN
S1_257429	A/G	1	257429	+	AA	AA	AA	AA	AA	AA	AA	AA	AA	AA	AA	AA	AA	AA	AG	AA	AA	AA	AG	AA	AA	AA	AA	AG	AA	AA	AA	AA	AA	AA	AA	AA	AA	AA	AA	AA	AA	AA	AA	AA	AA	AA	AA	AA	AA
S1_257949	G/A	1	257949	+	GG	GA	GA	GG	GG	GG	GG	GG	GA	GG	GA	GG	AA	GG	AA	GG	GG	GG	GG	GG	GG	AA	GG	GG	GG	GG	GG	GG	GG	GG	AA	GA	GG	GG	GG	GG	GG	GG	GG	GG	GG	GG	GG	NN	GG
S1_258147	A/G	1	258147	+	AA	AA	AA	AA	AA	AA	AA	AA	AA	AA	AA	AA	AA	AA	AG	AA	AA	AA	AA	AA	AA	AA	AA	AA	AA	AA	AA	AA	AA	AA	AA	AA	AA	AA	AA	AA	AA	AA	AA	AA	AA	AA	AG	AA	AA
S1_258527	T/C	1	258527	+	TT	TT	TT	TT	TT	TT	TT	TC	TT	TT	TT	NN	TT	TT	TT	TT	TT	TT	TT	TC	TT	TT	TT	TT	TT	TT	TT	TT	TT	TT	TT	TT	TT	TT	TT	TT	TT	TT	TT	TT	TT	TT	TT	TT	NN
S1_258647	A/C	1	258647	+	AA	NN	NN	NN	NN	NN	NN	NN	NN	NN	NN	AA	CC	NN	NN	NN	NN	NN	NN	NN	NN	NN	NN	CC	NN	AA	NN	AA	AA	NN	NN	NN	NN	NN	AA	NN	NN	AA	NN	NN	AA	NN	NN	NN	CC
S1_258828	A/T	1	258828	+	AA	AT	AA	AA	AA	AA	AA	AA	AA	AT	AA	AA	AA	AA	AA	AA	AA	NN	AA	AA	AA	NN	AA	AA	AA	AA	AA	AA	AA	AA	AA	AA	AT	AA	AA	AA	AA	AA	AA	AA	NN	AA	AA	AA	NN
S1_259418	A/T	1	259418	+	NN	AA	NN	AA	AA	TT	AA	NN	TT	NN	AA	NN	NN	NN	NN	NN	NN	NN	AA	NN	NN	NN	NN	NN	AA	TT	NN	NN	AA	AT	AA	NN	NN	TT	AA	TT	NN	AA	AA	AA	NN	NN	NN	NN	NN
S1_259662	C/T	1	259662	+	CC	CC	CC	CC	CC	CC	CC	NN	CC	CC	CC	CC	NN	CC	CC	CC	NN	CC	CC	CC	CC	NN	CC	CC	CC	CT	CC	CC	CC	CC	CC	CC	CC	CC	CC	CC	CC	CC	CC	CC	NN	NN	NN	NN	NN
S1_259760	T/C	1	259760	+	TT	TT	TT	TT	TT	TT	TT	TT	TT	TT	TT	TT	TT	NN	TT	TT	TT	TT	TT	TT	TT	TT	TT	TT	TT	TT	TT	TT	TT	TT	TT	TT	TT	TT	TT	TT	TT	TT	TT	TT	TT	TT	TT	TT	TT
S1_260246	T/C	1	260246	+	TT	TT	TT	TT	TC	TT	TC	TT	TT	TT	TT	TT	NN	TT	TT	TT	NN	TT	TT	TT	TT	NN	TT	TT	TT	TT	TT	TT	TT	TT	TT	TT	TT	TT	TT	TT	NN	TT	TT	TT	NN	NN	TT	TT	TT
S1_260356	A/T	1	260356	+	AA	NN	NN	NN	NN	NN	NN	NN	NN	NN	NN	NN	NN	AA	NN	AA	NN	NN	NN	NN	NN	NN	NN	NN	NN	NN	NN	AA	NN	TT	NN	NN	NN	NN	AA	NN	NN	NN	NN	AA	NN	NN	AA	NN	NN
S1_260933	A/C	1	260933	+	NN	NN	CC	NN	NN	CC	NN	NN	AA	AA	NN	NN	NN	NN	NN	NN	NN	NN	NN	NN	AA	NN	NN	NN	NN	NN	NN	NN	NN	AA	NN	NN	NN	NN	NN	NN	NN	NN	NN	NN	NN	NN	AA	NN	NN
S1_261031	G/T	1	261031	+	GG	GG	GG	GG	GG	GG	GG	GG	GT	GG	GG	GG	GG	GT	GG	GG	GG	GG	GG	GG	GG	GG	GG	GG	GG	GG	GG	GT	GT	GT	GT	GG	GG	GG	GG	GG	GG	GG	GG	GG	GG	GG	GG	GG	GG
S1_261130	T/G	1	261130	+	NN	NN	TT	NN	NN	NN	NN	NN	NN	NN	TT	NN	NN	NN	TT	NN	TT	NN	NN	NN	NN	NN	NN	GG	NN	TT	NN	NN	TT	TT	NN	NN	NN	NN	NN	NN	NN	NN	NN	NN	NN	NN	GG	NN	TT
S1_261826	T/C	1	261826	+	NN	NN	NN	TT	NN	CC	NN	NN	CC	NN	TC	NN	NN	NN	NN	NN	NN	NN	NN	NN	NN	NN	NN	NN	TT	TT	TT	NN	TC	CC	NN	CC	NN	NN	NN	NN	NN	NN	NN	NN	NN	NN	NN	TT	NN
S1_261925	G/T	1	261925	+	GG	GG	GG	GT	GG	GT	GG	GG	GG	GG	GT	GG	GG	GT	GG	GG	GG	GG	GG	GG	GG	GG	GG	GG	GT	GT	GG	GG	GG	GG	GG	GG	GG	GG	GG	GG	GG	GG	GG	GG	GG	GG	GG	GG	GG
S1_262334	T/C	1	262334	+	NN	TT	TT	TT	TT	TT	NN	NN	TT	TT	TT	NN	NN	NN	NN	NN	NN	NN	NN	NN	TT	TT	TT	TT	NN	TT	NN	TT	NN	TT	TT	NN	TT	NN	TT	TT	NN	TT	TT	NN	NN	NN	NN	NN	NN
S1_262535	T/C	1	262535	+	TT	TT	TT	TT	TT	TT	TT	TT	TT	TT	TT	TT	TT	TT	TT	TT	TT	TC	TT	TT	TT	NN	TT	TT	TT	TT	TT	TT	TT	TT	TT	NN	TT	TT	TT	TT	TT	TT	TT	TT	NN	TT	TT	TT	TT
S1_263619	C/G	1	263619	+	GG	CC	NN	CG	NN	CC	NN	NN	CC	NN	NN	NN	NN	NN	NN	NN	NN	NN	NN	CC	NN	NN	CC	NN	NN	NN	NN	NN	CC	NN	NN	NN	NN	NN	NN	NN	NN	CC	GG	NN	NN	NN	CC	CC	NN
S1_263823	T/C	1	263823	+	TT	NN	NN	NN	NN	NN	NN	NN	NN	NN	NN	NN	NN	TT	TT	NN	NN	NN	NN	NN	NN	NN	NN	TT	NN	TT	NN	NN	NN	NN	NN	NN	NN	NN	TT	NN	NN	NN	TT	CC	NN	NN	NN	NN	NN
S1_263922	G/T	1	263922	+	GG	GG	GG	GG	GG	GG	GG	NN	GG	GG	NN	GG	GG	GT	GG	GT	GG	GG	GG	GG	GG	GG	GG	GG	GG	GG	GG	GG	GG	GG	GG	GG	GG	GG	GG	GG	GG	GG	GG	GG	GG	GG	GG	GG	NN
S1_264228	T/C	1	264228	+	NN	NN	NN	TT	TT	NN	TC	NN	NN	NN	NN	NN	NN	NN	NN	NN	NN	TT	NN	TT	TT	NN	NN	NN	NN	NN	NN	NN	TT	NN	NN	TT	NN	NN	NN	NN	NN	NN	NN	NN	NN	CC	NN	NN	NN
S1_264563	A/T	1	264563	+	AA	AA	AA	AA	AT	AA	AA	AA	AA	AA	AA	AA	AA	AA	AA	AA	AA	AT	AA	AA	AA	AA	AA	AA	AA	AA	AA	AA	AA	AA	AA	AA	AA	AA	AA	AA	AA	AA	AA	AA	AA	NN	AA	AA	AA
S1_264918	T/C	1	264918	+	TT	TT	TT	TT	TT	TT	TT	TT	TT	TT	TT	TT	TT	TT	TT	TT	TT	TT	TT	TT	TT	TT	TT	TT	TT	TT	TT	TT	TT	TC	TT	TT	TC	TT	TT	TT	NN	TT	TT	TT	TT	NN	TT	TT	TT
S1_265061	T/C	1	265061	+	TT	TT	TT	TT	TT	TT	TT	TT	TT	TT	TT	TT	TT	TT	TT	TT	TT	TT	TT	TT	TT	TT	TT	TT	TT	TT	TT	TT	TT	TT	TT	TT	TT	TT	TT	TT	NN	TT	TT	TT	NN	TT	TT	NN	TT
S1_265628	T/C	1	265628	+	NN	NN	NN	NN	TT	NN	NN	NN	NN	CC	NN	NN	NN	NN	NN	NN	NN	NN	NN	NN	NN	NN	NN	TT	TT	NN	NN	NN	NN	NN	NN	CC	NN	TT	NN	CC	NN	NN	NN	NN	NN	NN	NN	CC	NN
S1_265726	T/G	1	265726	+	TT	TT	TT	NN	NN	NN	TT	NN	NN	NN	GG	NN	NN	NN	TG	NN	NN	NN	NN	NN	TT	NN	NN	NN	NN	NN	NN	NN	NN	NN	TT	TT	TT	TT	TT	TT	NN	NN	NN	NN	NN	NN	NN	NN	NN
S1_265857	G/T	1	265857	+	NN	NN	NN	NN	NN	NN	NN	NN	NN	NN	GG	NN	NN	NN	NN	NN	NN	NN	NN	NN	NN	NN	NN	NN	NN	NN	NN	NN	GG	NN	NN	TT	NN	NN	NN	NN	NN	NN	NN	NN	NN	NN	NN	NN	NN
S1_266063	T/C	1	266063	+	TT	TT	TT	TT	TT	TT	TT	TT	TT	TT	TT	TT	TT	TT	TT	TT	TT	TT	TC	TT	TT	TT	TT	TC	TT	TT	TT	TT	TT	TT	TT	TT	TT	TT	TT	TT	TT	TT	TT	TT	NN	NN	TT	TT	TT
S1_266427	C/T	1	266427	+	CC	NN	NN	NN	CC	CC	CC	NN	TT	NN	TT	TT	CC	NN	NN	NN	NN	NN	CC	NN	NN	NN	TT	NN	NN	NN	NN	NN	CT	CC	NN	NN	NN	NN	NN	NN	NN	CC	NN	CC	NN	NN	NN	NN	NN
S1_266563	A/T	1	266563	+	NN	NN	NN	NN	NN	NN	AA	NN	NN	NN	NN	TT	AA	NN	NN	AA	NN	NN	NN	NN	NN	NN	NN	NN	AA	NN	NN	NN	AT	NN	NN	NN	NN	AA	NN	NN	NN	AA	NN	AA	NN	NN	AA	NN	NN
S1_266627	T/C	1	266627	+	TT	TT	TT	TT	TT	TT	TT	TT	TT	TT	TT	TT	TT	TT	TT	TT	TT	TT	TT	TT	TT	TT	TT	TT	TT	TT	TT	TT	TT	TT	TT	TT	TT	TT	TT	TT	TT	TT	TT	TT	TT	NN	TT	TT	TT
S1_266837	G/T	1	266837	+	NN	NN	GG	NN	GG	NN	NN	NN	NN	NN	GG	NN	NN	NN	GG	NN	GG	GG	GG	GG	NN	NN	GG	GT	NN	NN	NN	NN	NN	NN	GG	GG	NN	NN	NN	NN	NN	GG	NN	NN	NN	NN	NN	NN	GG
S1_267061	T/C	1	267061	+	TT	TT	TT	TT	TT	TT	TT	TT	TT	TT	TT	TT	TT	TT	TT	TC	TT	TT	TT	TT	TT	TT	TT	TT	TT	TT	TT	TT	TT	TT	TT	TT	TT	TT	TT	TT	NN	TT	TT	TT	TT	TT	TT	TT	TT
S1_267241	T/C	1	267241	+	TT	TT	TT	TT	TT	TT	TT	TT	TT	TT	TT	TT	TT	TT	TT	TC	CC	TT	TT	TT	TT	TT	TC	TT	TT	TT	TT	TT	TT	TT	CC	TC	TT	TT	TT	TT	TT	TT	TT	TT	TT	NN	NN	TT	TT
S1_267822	C/A	1	267822	+	NN	NN	NN	NN	NN	NN	AA	NN	NN	NN	NN	NN	NN	NN	NN	NN	NN	NN	NN	AA	NN	NN	CC	CC	NN	CC	NN	NN	NN	CC	AA	NN	NN	NN	NN	NN	NN	NN	NN	CC	NN	NN	NN	NN	NN
S1_267941	T/C	1	267941	+	TT	TT	TT	NN	TT	NN	TT	NN	NN	NN	TT	TT	NN	NN	TT	NN	TT	NN	NN	TT	NN	NN	NN	TT	CC	TT	TT	NN	TC	CC	TT	NN	TT	NN	CC	NN	NN	TT	NN	NN	NN	NN	NN	NN	NN
S1_268027	G/A	1	268027	+	NN	NN	NN	NN	NN	NN	GG	NN	NN	NN	NN	NN	NN	NN	NN	NN	NN	NN	NN	NN	NN	NN	NN	NN	GG	GG	GG	NN	GG	NN	GG	GA	GG	NN	NN	NN	NN	GG	NN	GG	GG	NN	GG	GG	GG
S1_268128	T/G	1	268128	+	NN	NN	GG	GG	NN	GG	TT	TT	TG	NN	NN	NN	NN	NN	NN	TT	NN	NN	NN	NN	NN	NN	NN	NN	NN	NN	NN	TT	NN	NN	NN	TT	NN	NN	NN	NN	NN	TG	NN	GG	NN	NN	NN	GG	NN
S1_268226	T/C	1	268226	+	NN	NN	NN	NN	NN	NN	TT	NN	NN	NN	NN	NN	NN	CC	NN	NN	NN	NN	NN	NN	NN	NN	NN	TT	NN	NN	NN	NN	NN	NN	CC	NN	NN	NN	TT	TT	NN	NN	NN	NN	NN	NN	NN	NN	NN
S1_268325	G/T	1	268325	+	GG	GG	GG	GG	GG	GT	GT	GG	GG	GG	GG	GG	GG	GT	GG	GG	GG	GG	GG	GG	GG	GG	GG	GG	GT	GG	GG	GG	GG	GG	GG	GG	GT	GT	GT	GG	GG	GG	GG	GG	GG	GG	GT	GT	GG
S1_268739	G/A	1	268739	+	NN	NN	NN	NN	NN	NN	NN	NN	NN	NN	NN	NN	NN	NN	NN	NN	NN	NN	NN	NN	NN	NN	NN	NN	GG	GG	NN	NN	NN	NN	GG	GA	GG	NN	NN	NN	NN	NN	NN	NN	NN	GG	GG	NN	NN
S1_269241	C/G	1	269241	+	NN	NN	NN	NN	NN	NN	NN	NN	NN	NN	NN	NN	NN	NN	NN	NN	NN	NN	NN	NN	NN	NN	NN	NN	NN	CC	NN	NN	CG	NN	CG	CG	GG	NN	NN	NN	NN	NN	NN	NN	CC	NN	CG	NN	NN
S1_269331	A/C	1	269331	+	NN	AA	AA	NN	AA	AA	AA	AC	AA	AA	AA	AA	NN	NN	AA	AA	AA	NN	AA	NN	AA	AA	AA	NN	AA	AA	AA	NN	AA	AA	NN	AA	AA	AA	AA	AA	NN	AA	AA	AA	NN	NN	AA	NN	NN
S1_269639	T/A	1	269639	+	TT	TT	TT	TT	TT	TT	TT	TT	TT	TT	TT	TT	TT	TT	TT	TT	TT	TT	TT	TA	TA	TT	TT	TT	TT	TT	TT	TT	TT	TT	TT	TT	TT	TT	TT	TT	TT	TT	TT	TT	TT	NN	TT	TT	TT
S1_269757	T/C	1	269757	+	TT	TT	TT	TT	TT	TT	TT	TT	TT	TT	TT	TT	TT	TT	TT	TT	TT	TT	TT	TT	TT	TT	TT	TT	TT	TT	TT	TT	TT	TT	TT	TT	TT	TT	TT	TT	TT	TT	TT	TT	TT	TT	TT	NN	TT
S1_269833	C/T	1	269833	+	NN	NN	NN	NN	NN	NN	NN	NN	NN	NN	NN	NN	NN	NN	NN	NN	NN	NN	NN	NN	NN	NN	NN	NN	NN	CT	NN	NN	NN	NN	CT	CT	NN	NN	NN	NN	NN	NN	NN	NN	NN	NN	CC	NN	NN
S1_270054	T/C	1	270054	+	TT	TT	TT	TT	TT	TT	TT	TT	TT	TT	TT	TT	TT	TT	TT	TT	TT	TT	TT	TT	TT	TT	TT	TT	TT	TT	TT	TT	TT	TT	TT	TT	TT	TT	TT	TC	TT	TT	TT	TT	TT	NN	TT	NN	TT
S1_270143	T/C	1	270143	+	NN	TT	NN	CC	NN	NN	NN	NN	NN	TT	NN	TT	NN	NN	NN	NN	NN	NN	CC	NN	NN	NN	NN	NN	NN	NN	TC	TT	CC	CC	NN	NN	NN	TT	NN	NN	NN	CC	NN	TT	NN	NN	NN	NN	TT
S1_270264	T/C	1	270264	+	NN	NN	NN	NN	NN	NN	NN	NN	NN	NN	NN	NN	NN	NN	NN	NN	NN	NN	NN	NN	NN	NN	NN	NN	NN	TT	NN	NN	TT	NN	TT	TT	TT	NN	NN	NN	NN	NN	NN	NN	TT	NN	TT	TT	NN
S1_270318	A/C	1	270318	+	NN	NN	AA	NN	NN	AC	AA	NN	AA	AA	AA	AA	NN	NN	NN	AA	NN	NN	NN	NN	NN	NN	NN	AA	AA	AC	AA	NN	NN	NN	AA	NN	AA	NN	NN	AA	NN	NN	NN	AA	NN	NN	NN	NN	NN
S1_270431	T/C	1	270431	+	TT	TT	TT	TT	TT	TT	TT	TT	TT	TT	TT	TT	TT	TT	TT	TT	TT	TT	TT	TT	TT	TT	TT	TT	TT	TT	TT	TT	TT	TT	TT	TT	TT	TT	TT	TT	TT	TT	TT	TT	TT	TT	TT	TT	CC
S1_271039	A/T	1	271039	+	NN	TT	NN	NN	NN	NN	NN	NN	NN	NN	NN	TT	NN	TT	NN	NN	NN	NN	NN	NN	NN	NN	NN	TT	AA	NN	NN	AA	NN	NN	NN	NN	NN	TT	NN	NN	NN	NN	AA	NN	NN	NN	NN	NN	NN
S1_271117	T/G	1	271117	+	TT	TT	TG	TT	TT	TT	TT	TT	TT	TG	TT	TT	TT	TT	NN	TT	TT	TT	TT	GG	TT	TT	TT	TT	TT	TT	TT	TT	TT	TT	TT	TT	TT	TT	TT	TT	TT	TT	TT	TT	TT	TT	TT	TT	TT
S1_271558	G/A	1	271558	+	NN	NN	NN	NN	NN	NN	NN	NN	NN	NN	NN	NN	NN	NN	NN	NN	NN	NN	NN	NN	NN	NN	NN	NN	NN	GG	NN	NN	AA	NN	AA	GA	GG	NN	NN	NN	NN	NN	NN	NN	GA	NN	GA	GG	NN
S1_271829	G/T	1	271829	+	NN	NN	NN	NN	NN	GG	NN	NN	NN	NN	TT	NN	NN	NN	GG	GT	GG	TT	NN	NN	NN	NN	NN	NN	NN	NN	GG	NN	NN	GG	NN	NN	NN	NN	NN	NN	NN	TT	NN	NN	NN	GG	NN	NN	NN
S1_272050	A/T	1	272050	+	NN	NN	NN	AT	AA	NN	AA	NN	NN	AA	NN	NN	AA	NN	AA	NN	NN	NN	NN	NN	AA	NN	NN	NN	NN	NN	NN	NN	NN	NN	NN	AA	NN	AA	TT	NN	NN	NN	NN	AA	NN	NN	NN	NN	NN
S1_272321	C/T	1	272321	+	CC	CC	CC	CC	CC	CC	CC	NN	CC	CC	CC	CC	CC	CC	CC	CC	CC	CT	CC	CC	CC	CC	CC	CC	CC	CC	CC	CC	CC	CC	CC	CC	CC	CC	CC	CC	NN	CC	CC	CC	CC	NN	CC	NN	CC
S1_272426	G/T	1	272426	+	GG	GG	GG	GG	GG	GT	GG	NN	GG	GG	GG	GG	NN	GG	NN	NN	GG	GG	GG	GG	GG	NN	NN	GG	GT	GG	GG	GG	GG	NN	GG	NN	GT	GG	GG	GG	GG	GG	GG	GG	GG	GG	GG	GG	GG
S1_272525	T/G	1	272525	+	NN	NN	NN	NN	NN	NN	NN	NN	NN	NN	NN	NN	NN	NN	NN	NN	NN	NN	NN	NN	NN	NN	NN	NN	NN	NN	NN	NN	NN	NN	NN	NN	NN	NN	TG	GG	NN	NN	NN	TT	NN	NN	NN	TT	NN
S1_272715	A/T	1	272715	+	AA	NN	NN	AA	AA	AA	NN	NN	NN	AA	AA	NN	NN	AA	NN	AA	AA	AA	NN	NN	NN	NN	AA	NN	NN	NN	NN	NN	AA	NN	NN	NN	NN	NN	AT	NN	NN	NN	NN	NN	NN	NN	NN	NN	NN
S1_272826	C/G	1	272826	+	CC	NN	NN	CC	NN	NN	CC	NN	CC	NN	NN	NN	NN	NN	NN	NN	NN	GG	NN	NN	NN	NN	NN	NN	NN	NN	NN	NN	CG	NN	CC	NN	CC	NN	NN	NN	NN	CC	CC	NN	NN	NN	NN	GG	CC
S1_272932	G/T	1	272932	+	NN	NN	NN	NN	TT	NN	GG	NN	NN	TT	NN	NN	NN	NN	NN	NN	NN	NN	NN	NN	NN	NN	NN	NN	NN	NN	NN	NN	NN	NN	NN	NN	NN	NN	NN	NN	NN	NN	NN	NN	NN	NN	NN	NN	NN
S1_273029	G/T	1	273029	+	GG	GG	GG	NN	GG	GG	GG	GG	GG	GG	GG	GG	GG	GG	NN	GG	GG	GG	GG	GG	GG	NN	GG	GG	GG	GG	NN	GG	GG	GG	GG	NN	GG	GG	GG	NN	NN	GG	GG	GG	NN	NN	GG	GG	NN
S1_273254	A/G	1	273254	+	AA	AA	AA	AA	AA	AA	AA	AA	AA	AA	AA	AA	AA	AA	AA	AA	AA	AA	AG	AA	AA	AA	AA	AA	AA	AA	AA	AA	AA	AA	AA	AA	AA	AA	AA	AA	AA	AA	AA	AA	AA	NN	AA	AA	AA
S1_273324	A/T	1	273324	+	AA	AA	AA	AA	AA	AA	AA	TT	AA	AT	AA	AA	NN	AA	NN	AA	NN	AA	AA	NN	AA	AA	AA	AA	AA	AA	AA	AA	AA	AA	AA	AA	AA	AA	AA	AA	AA	AT	AA	AA	NN	NN	NN	NN	NN
S1_273464	C/T	1	273464	+	NN	CC	CC	CC	CT	CC	CC	NN	CC	CC	NN	NN	NN	CC	NN	CC	NN	NN	NN	CC	CC	NN	NN	NN	CC	CC	CC	CC	CC	CC	CT	CC	CC	NN	NN	CC	CC	CC	CC	CC	NN	NN	NN	NN	NN
S1_273932	T/C	1	273932	+	TC	TC	TC	TC	TC	TC	TC	CC	TC	TC	TC	TC	CC	TC	TC	TC	TC	TT	TC	TC	TC	NN	TC	TC	TC	TC	TC	TC	TC	TC	TC	TC	TC	TC	TC	TC	NN	TC	TC	TC	TC	NN	TT	NN	TC
S1_274346	T/C	1	274346	+	TC	TC	TT	TT	TT	TT	TT	TT	TT	TT	TT	TT	TT	TT	TC	TT	TC	TT	TC	TT	TT	TT	TT	TT	TT	TT	TT	TT	TT	TT	TC	TC	TT	TT	TT	TT	TT	TT	TT	TT	TT	TT	TT	TT	TT
S1_274433	A/C	1	274433	+	AA	AC	AA	AA	AA	AA	AA	AA	AA	AA	AA	AA	AA	AA	NN	AA	AA	AA	AA	AA	AA	AA	AA	AA	AA	AA	AA	AA	AA	AA	AA	AA	AA	AA	AA	AA	AA	AA	AA	AA	NN	NN	AA	NN	NN
S1_274934	T/G	1	274934	+	TG	NN	NN	NN	NN	NN	GG	NN	GG	TT	TT	NN	NN	NN	NN	NN	NN	NN	NN	NN	NN	NN	NN	NN	NN	NN	NN	NN	NN	NN	NN	NN	GG	NN	TT	NN	NN	NN	TT	NN	NN	NN	NN	NN	NN
S1_275032	T/C	1	275032	+	NN	TT	NN	CC	NN	NN	NN	NN	NN	NN	NN	CC	NN	NN	NN	TT	NN	NN	NN	NN	NN	NN	NN	NN	NN	TT	NN	NN	NN	NN	NN	NN	NN	NN	NN	NN	NN	NN	NN	NN	NN	NN	NN	NN	NN
S1_275149	T/G	1	275149	+	NN	NN	NN	NN	GG	NN	NN	NN	TT	GG	NN	NN	NN	NN	NN	NN	TT	TT	NN	NN	NN	NN	NN	NN	NN	NN	NN	NN	GG	TT	NN	NN	TT	NN	TT	NN	NN	NN	GG	NN	NN	NN	TT	NN	TT
S1_275247	T/C	1	275247	+	NN	NN	NN	NN	NN	NN	TT	TT	NN	NN	NN	NN	NN	NN	NN	NN	NN	NN	NN	NN	NN	NN	TT	TT	NN	NN	CC	NN	NN	NN	NN	NN	TT	NN	NN	NN	NN	NN	TT	NN	NN	NN	NN	TT	NN
S1_275336	T/C	1	275336	+	TT	TC	TT	TT	CC	TT	TT	NN	CC	CC	TC	CC	NN	NN	NN	NN	NN	NN	NN	NN	TT	NN	NN	CC	NN	TT	NN	NN	TT	CC	TT	TT	CC	NN	NN	TT	NN	TC	TT	TT	NN	NN	NN	NN	NN
S1_275447	T/A	1	275447	+	TT	NN	NN	NN	NN	TT	TT	NN	TT	NN	NN	NN	NN	TT	NN	NN	AA	NN	NN	NN	NN	NN	NN	NN	NN	TT	TT	NN	NN	NN	TT	NN	NN	NN	TA	NN	NN	NN	NN	TT	NN	NN	NN	NN	NN
S1_276128	C/G	1	276128	+	NN	NN	NN	NN	NN	CC	CC	NN	NN	NN	NN	NN	NN	NN	NN	CC	NN	NN	NN	NN	NN	NN	NN	NN	NN	CC	NN	NN	NN	NN	CG	CC	CC	NN	NN	NN	NN	GG	NN	NN	NN	NN	CC	NN	NN
S1_276332	T/C	1	276332	+	TT	NN	NN	NN	TT	TT	NN	NN	NN	NN	NN	NN	NN	NN	NN	NN	NN	NN	NN	NN	NN	NN	NN	NN	NN	NN	NN	NN	NN	NN	NN	NN	CC	NN	NN	NN	NN	NN	TT	CC	NN	NN	NN	NN	NN
S1_276431	G/T	1	276431	+	GG	GG	GT	GG	GT	GG	GG	GG	GT	GT	GG	GG	GG	GG	NN	GG	GG	GG	NN	GG	GG	GG	NN	GG	GG	GG	GG	GG	GG	GG	GG	GG	GG	GG	GG	GG	GG	GG	GG	GG	GG	GG	GG	GG	GG
S1_276614	C/T	1	276614	+	NN	NN	NN	NN	NN	NN	CC	NN	NN	NN	NN	NN	NN	NN	NN	NN	NN	NN	NN	NN	NN	NN	NN	NN	NN	NN	TT	TT	NN	NN	NN	NN	NN	NN	NN	NN	NN	CC	CC	NN	NN	NN	NN	NN	NN
S1_277323	C/T	1	277323	+	CC	CC	CC	CC	CC	CC	CC	NN	CC	CC	CC	CC	CC	CC	CC	NN	NN	NN	CC	CC	CC	NN	NN	CC	CC	CC	CC	CC	CC	CC	CC	CC	CC	CC	CC	CC	CC	CC	CC	CC	NN	CC	CC	NN	CC
S1_277760	T/A	1	277760	+	NN	NN	NN	NN	NN	NN	NN	NN	NN	NN	NN	NN	NN	NN	NN	NN	NN	NN	NN	NN	NN	NN	NN	NN	NN	TA	NN	NN	TT	NN	AA	TA	NN	NN	NN	NN	NN	NN	NN	NN	TA	NN	TA	NN	NN
S1_277924	T/C	1	277924	+	TT	TC	TT	TC	TC	TC	TC	TT	TC	TC	NN	NN	TT	TT	TT	TT	TT	TT	TT	TC	NN	NN	TT	CC	TT	TT	TT	TT	TC	TC	TT	NN	TT	CC	NN	TT	NN	CC	TT	NN	NN	NN	TT	TT	TT
S1_278954	T/G	1	278954	+	TT	TT	TT	TG	TT	TT	TT	TT	TT	TT	TT	TT	TT	TT	TT	TG	TT	TG	TT	TT	TT	TT	TG	TT	TT	TT	TT	TT	TT	TT	TT	TG	TT	TT	TT	TT	TT	TT	TT	TT	TT	GG	TT	TT	TT
S1_279261	C/T	1	279261	+	CC	CC	CC	CC	CC	CC	CC	CC	CC	CC	CC	CC	CC	CC	CT	CC	CC	CC	CC	CC	CC	CC	CC	CC	CC	CC	CC	CC	CC	CC	CC	CC	CC	CC	CC	CC	NN	CC	CC	CC	CC	NN	CC	CC	CC
S1_279360	T/C	1	279360	+	TT	TT	TT	TT	TT	TT	TT	NN	TT	TT	TT	TT	NN	TT	TT	TT	TT	NN	TT	TT	TT	NN	TT	NN	TT	TT	TT	TT	TT	TT	TT	TT	TT	TT	TT	TT	NN	TT	TC	TT	TC	NN	TT	NN	NN
S1_279457	T/A	1	279457	+	TT	TT	TT	TT	TT	TT	TT	TT	TT	TT	TT	TT	TT	TT	TT	AA	TA	TT	TT	TT	TT	TT	TT	NN	TT	TT	TT	TT	TT	TT	TT	TT	TT	TT	TT	TT	TT	TT	TT	TT	TT	TT	TT	TT	TT
S1_279756	A/T	1	279756	+	TT	AA	AA	NN	AA	NN	AA	NN	AA	AT	AA	NN	NN	NN	NN	NN	NN	NN	NN	NN	NN	NN	NN	NN	AA	AA	NN	NN	AT	TT	NN	NN	NN	NN	AA	NN	NN	AA	NN	NN	NN	NN	NN	NN	NN
S1_280839	T/G	1	280839	+	NN	TT	NN	NN	NN	NN	NN	GG	NN	NN	NN	NN	NN	GG	NN	NN	NN	GG	NN	TT	NN	NN	NN	NN	NN	TT	NN	NN	NN	NN	NN	NN	NN	NN	NN	NN	NN	NN	NN	NN	NN	NN	TT	NN	NN
S1_280936	G/T	1	280936	+	GT	GT	GG	GG	GG	GT	GG	GG	GG	GG	GG	GG	NN	GG	GG	GT	GG	GG	GT	NN	GG	NN	GG	NN	GG	GG	NN	GG	GG	GG	GG	GT	GG	GG	GG	GG	GT	GG	GG	GG	GG	GG	GG	NN	GG
S1_281033	C/A	1	281033	+	CC	CC	CC	NN	NN	NN	NN	NN	CA	NN	NN	NN	CC	NN	CC	NN	NN	NN	NN	CC	CC	NN	NN	NN	CC	CC	CC	NN	NN	NN	NN	NN	CC	NN	NN	AA	AA	NN	NN	CC	NN	NN	NN	CC	NN
S1_281246	C/T	1	281246	+	CC	CC	CC	CC	CC	CC	CC	CC	CC	CC	CC	CC	CC	CC	CC	CC	CC	CC	CC	CC	CC	CC	CC	CC	CC	CC	CC	CC	CC	CC	CC	CC	CC	CC	CC	CC	CC	CC	CC	CC	CC	CC	CT	NN	CC
S1_281657	T/C	1	281657	+	NN	NN	TT	TC	NN	TT	NN	NN	TT	NN	TT	TT	NN	NN	NN	NN	NN	TT	CC	NN	CC	NN	CC	CC	NN	NN	TT	NN	NN	TT	NN	NN	NN	NN	NN	NN	NN	NN	TT	CC	NN	NN	NN	TT	NN
S1_282163	A/G	1	282163	+	AA	AA	AA	AA	AG	AA	AA	NN	AA	AA	AA	AA	NN	AA	AA	AA	AA	AA	AA	AA	AA	NN	AA	NN	AG	AA	AA	AA	AA	AA	AA	AA	AA	AA	AA	AA	NN	AA	AA	AA	NN	NN	AA	NN	NN
S1_282217	A/G	1	282217	+	AG	AA	AA	AA	AA	AA	AA	AA	AA	AA	AA	AG	AA	NN	AA	AA	AA	AA	AA	AA	AA	AA	AA	AA	AA	AA	AA	AA	AA	AA	AA	AA	AA	AA	AA	AA	NN	AA	AA	AA	NN	NN	AA	AA	AA
S1_282423	C/A	1	282423	+	NN	NN	NN	NN	NN	NN	NN	NN	NN	NN	NN	NN	NN	NN	NN	NN	NN	NN	NN	NN	NN	NN	NN	NN	CC	NN	NN	NN	NN	NN	NN	NN	NN	NN	NN	NN	NN	NN	CC	NN	NN	CC	NN	NN	CC
S1_282746	G/T	1	282746	+	NN	NN	NN	NN	NN	NN	NN	NN	TT	GG	NN	NN	NN	NN	NN	NN	NN	NN	NN	NN	NN	NN	NN	NN	NN	NN	NN	NN	NN	NN	NN	NN	NN	GT	NN	NN	NN	TT	GG	NN	NN	NN	NN	NN	NN
S1_282849	G/T	1	282849	+	NN	NN	NN	NN	GG	NN	NN	NN	NN	NN	NN	NN	NN	GG	NN	GG	NN	NN	NN	NN	NN	NN	NN	NN	NN	TT	TT	NN	NN	NN	TT	NN	NN	NN	NN	NN	NN	NN	NN	NN	NN	NN	NN	TT	NN
S1_283126	T/C	1	283126	+	TT	TT	TT	TT	TT	TC	TT	TT	TT	TT	TT	TT	NN	TT	NN	TT	TT	NN	TT	NN	TT	NN	NN	NN	TT	TT	TT	TT	TT	TT	TT	TT	TT	TT	TT	TT	NN	TT	TT	TT	NN	NN	NN	NN	TT
S1_283859	C/T	1	283859	+	TT	NN	NN	NN	NN	NN	NN	NN	NN	NN	NN	NN	NN	NN	NN	NN	NN	NN	NN	NN	NN	NN	NN	NN	NN	CC	NN	NN	CT	NN	NN	NN	NN	NN	CC	NN	NN	TT	NN	NN	NN	NN	NN	NN	NN
S1_283925	C/T	1	283925	+	NN	NN	NN	NN	NN	NN	CC	NN	CC	NN	NN	NN	NN	NN	NN	NN	NN	NN	NN	NN	CC	NN	NN	NN	CC	NN	NN	CC	CC	CC	NN	CC	CC	CC	NN	NN	NN	CC	NN	NN	NN	NN	NN	CC	NN
S1_284448	G/A	1	284448	+	NN	GG	GG	NN	GG	NN	GG	NN	GG	GG	NN	NN	NN	NN	NN	NN	NN	GG	GG	NN	GG	NN	NN	NN	NN	NN	NN	NN	NN	NN	GG	NN	GG	NN	GG	GA	NN	NN	NN	GA	NN	NN	NN	GG	NN
S1_284541	T/G	1	284541	+	NN	NN	NN	NN	NN	NN	NN	NN	NN	NN	NN	NN	NN	NN	NN	NN	NN	NN	NN	NN	NN	NN	NN	NN	TT	NN	NN	TT	NN	NN	GG	NN	NN	NN	GG	NN	NN	NN	NN	NN	NN	TT	TT	NN	NN
S1_284862	A/G	1	284862	+	AA	AA	AA	AA	AA	AA	AA	AA	AA	AA	AA	AA	AA	AG	AA	AA	AA	AA	AA	AA	AA	AA	AA	AA	AA	AA	AA	AA	AA	AA	AA	AA	AA	AA	AA	AA	AA	AA	AA	AG	AA	NN	NN	AA	AA
S1_285159	A/G	1	285159	+	AA	AA	AA	AA	AA	AA	AA	AA	AA	AA	AA	AA	AA	AA	AA	AA	NN	AA	AA	AA	AG	AA	AA	AA	AA	AA	AA	AA	AA	AA	AA	AA	AA	AA	AA	AA	AA	AA	AA	AA	AA	NN	AA	NN	AA
S1_285264	A/T	1	285264	+	AA	AA	AA	AA	AA	AA	AA	NN	AA	AA	AA	AA	NN	AA	NN	NN	NN	AA	AA	AA	AA	NN	AA	AA	AA	AA	AA	AA	AA	AA	AA	NN	AA	AA	AA	AA	NN	AT	AA	AA	AA	NN	NN	AA	AA
S1_285443	A/G	1	285443	+	AA	AA	AA	AA	AA	AA	AA	AA	AA	AA	AA	AA	AA	AA	AA	AA	AA	AA	AA	AA	AG	AA	AA	AA	AA	AA	AA	AA	AA	AA	AA	AA	AA	AA	AA	AA	AA	AA	AA	AA	AA	AA	AA	AA	AA
S1_285564	A/G	1	285564	+	NN	NN	NN	NN	NN	NN	AA	NN	NN	NN	NN	NN	NN	NN	NN	NN	NN	NN	NN	NN	NN	NN	NN	NN	NN	AG	NN	NN	NN	NN	AA	AA	NN	NN	NN	NN	NN	NN	NN	NN	AG	NN	AG	AA	NN
S1_285626	A/G	1	285626	+	AA	AA	AA	AA	AA	AA	AA	AG	AA	AA	AA	AA	AA	AA	AA	AA	AA	AA	AA	AA	AA	AA	AA	AA	AA	AA	AA	AA	AA	AA	AA	AA	AA	AA	AA	AA	AA	AA	AA	AA	AA	NN	AA	NN	NN
S1_285835	C/A	1	285835	+	NN	NN	NN	NN	NN	NN	NN	NN	NN	NN	NN	NN	NN	NN	NN	NN	NN	NN	NN	NN	NN	NN	NN	NN	CC	CC	NN	NN	CC	NN	CA	CA	CC	NN	NN	NN	NN	NN	NN	NN	CC	NN	CC	CC	NN
S1_285954	C/A	1	285954	+	NN	NN	NN	NN	NN	NN	NN	NN	NN	NN	NN	NN	NN	NN	NN	NN	NN	NN	NN	NN	NN	NN	NN	NN	CC	CA	NN	NN	NN	NN	CA	CA	CC	NN	NN	NN	NN	NN	NN	NN	CC	AA	CA	NN	NN
S1_286135	T/C	1	286135	+	TC	TT	TT	TC	TT	TT	TT	TT	TT	TT	TT	TT	TT	TT	TT	TT	TT	TT	TT	TT	TT	TT	TT	TT	TT	TT	TT	TT	TT	TT	TT	TT	TT	TT	TT	TT	TT	TT	TT	TT	TT	NN	NN	NN	TT
S1_286242	C/T	1	286242	+	CC	CC	CC	CT	CC	CC	CC	CC	CC	CC	CC	CC	CC	CC	CC	CT	CC	CC	CC	CC	CC	CC	CC	CC	CC	CC	CC	CC	CC	CC	CC	CC	CC	NN	CC	CC	CC	CC	CC	CC	NN	CC	CC	NN	NN
S1_286653	T/C	1	286653	+	TT	TT	TT	TT	TT	TT	TT	TT	TT	TT	TT	TT	TT	TT	TT	TT	TC	TT	TT	TT	TT	TT	TT	TT	TT	TT	TT	TT	TT	TT	TT	TT	TT	TT	TC	TT	TT	TT	TT	TT	TT	NN	TT	TT	TT
S1_286719	T/C	1	286719	+	TT	TT	TT	TT	TT	TT	TT	NN	TT	TT	TT	TT	TT	TC	TT	TT	TT	TT	TT	TT	TT	TT	TC	TT	TT	TT	TT	TT	TT	TT	TT	TT	TT	TT	TT	TT	TT	TT	TT	TT	TT	TT	TT	TT	NN
S1_286842	A/G	1	286842	+	AA	AA	AA	AA	AA	AA	AA	AA	AA	AA	AA	AA	AA	AA	AA	AA	AA	AA	AA	AA	AA	AA	AA	AA	AA	AA	AA	AA	AA	AG	AA	AA	AA	AA	AA	AA	AA	AA	AA	AA	AA	AA	AA	AA	AA
S1_287064	T/C	1	287064	+	TT	TT	TT	TT	TT	TT	TT	TT	TT	TT	TT	TT	TT	TT	TT	TT	TT	TT	TT	TT	TT	NN	TT	TT	TT	TT	TT	TT	TT	TT	TT	TT	TT	TT	TT	TT	TT	TT	TT	TT	TT	TT	TT	TT	TT
S1_287161	T/C	1	287161	+	TT	TT	TT	TT	TT	TC	TC	TT	TT	TT	TT	TT	TT	TT	TT	TT	TT	TT	TT	TT	TT	TT	TT	TT	TT	TT	TT	TT	TT	TT	TC	TT	TC	TT	TT	TT	TT	TT	TT	TT	TT	TT	TT	TT	TT
S1_287257	C/T	1	287257	+	CT	CT	CT	CT	CT	CT	CT	CT	CT	CT	CT	CT	CT	CT	CT	CT	CT	CT	CT	CT	CT	CT	CT	CT	CT	CT	CT	CT	CT	CT	CT	CT	CT	CT	CT	CT	CT	CT	CT	CT	CT	CT	CT	CT	CT
S1_287535	T/C	1	287535	+	NN	NN	NN	CC	NN	NN	NN	NN	NN	NN	TT	NN	NN	NN	NN	NN	NN	NN	NN	NN	NN	NN	CC	NN	NN	NN	NN	NN	NN	NN	NN	NN	NN	NN	NN	NN	NN	NN	NN	CC	NN	NN	NN	NN	NN
S1_287634	G/T	1	287634	+	GG	GG	GG	GG	GG	GG	GG	GG	GT	GG	GG	GG	GG	GG	NN	GG	GG	GG	GG	GG	GG	GG	GG	GG	GG	GG	GG	GG	GG	GG	GG	GG	GG	GG	GG	GG	GG	GG	GT	GG	NN	GG	GG	NN	GG
S1_287730	T/G	1	287730	+	NN	NN	NN	TT	NN	NN	NN	NN	NN	NN	GG	TT	NN	NN	NN	NN	TT	NN	NN	NN	NN	NN	NN	NN	NN	NN	NN	NN	TT	NN	TT	NN	NN	TT	GG	GG	NN	NN	NN	NN	NN	NN	NN	NN	NN
S1_287843	C/T	1	287843	+	NN	NN	NN	NN	NN	NN	NN	NN	NN	NN	NN	NN	NN	NN	NN	NN	NN	NN	NN	NN	NN	NN	NN	NN	NN	CT	NN	NN	CT	NN	CT	CT	NN	NN	NN	NN	NN	NN	NN	NN	CC	NN	CT	NN	NN
S1_287927	A/G	1	287927	+	AA	AA	AA	AA	AA	AA	AA	AA	AA	AA	AA	AA	AA	AA	AA	AA	AA	AA	AA	AA	AG	AA	AA	AA	AA	AA	AA	AA	AA	AA	AG	AA	AA	AA	AA	AA	AA	AA	AA	AA	AA	NN	NN	NN	AA
S1_288149	A/G	1	288149	+	AA	AA	AA	AA	AA	AA	AA	AA	AA	AA	AA	AA	AA	AA	AA	AA	AA	AA	AA	AA	AA	AA	AA	AA	AA	AG	AA	AA	AA	AG	AA	AA	AA	AG	AA	AG	GG	AA	AA	AG	AA	AA	AA	GG	AA
S1_288955	G/C	1	288955	+	NN	NN	NN	NN	NN	GG	GG	GG	CC	NN	NN	GG	NN	NN	NN	NN	NN	NN	NN	NN	NN	NN	NN	NN	NN	NN	NN	CC	NN	NN	NN	NN	NN	NN	NN	NN	NN	NN	NN	NN	CC	NN	NN	NN	NN
S1_289055	G/C	1	289055	+	NN	NN	NN	GG	GG	GG	NN	NN	NN	GG	NN	NN	NN	NN	NN	NN	NN	NN	NN	NN	NN	GG	NN	NN	CC	GG	CC	NN	NN	NN	NN	NN	NN	NN	NN	CC	NN	NN	NN	NN	NN	NN	NN	NN	NN
S1_289156	G/C	1	289156	+	GG	GC	GC	GG	GC	GG	GG	GG	GC	GG	GG	GG	GG	GG	GG	GG	GG	GG	GG	GG	GC	GG	GG	GG	GC	GG	GC	GC	GC	GC	GG	GG	CC	CC	CC	CC	CC	GC	GG	CC	CC	GG	CC	CC	CC
S1_289448	C/A	1	289448	+	NN	NN	NN	CC	NN	NN	CC	NN	NN	CC	NN	CC	NN	NN	CC	NN	NN	NN	CC	NN	NN	NN	NN	CC	NN	NN	NN	CC	NN	CC	NN	NN	NN	NN	NN	CC	NN	NN	CC	NN	NN	NN	AA	NN	NN
S1_289531	A/T	1	289531	+	NN	NN	NN	NN	NN	NN	NN	NN	AA	NN	NN	NN	NN	AA	NN	NN	NN	AT	NN	NN	NN	NN	NN	NN	NN	NN	NN	NN	NN	NN	NN	NN	NN	NN	NN	NN	NN	TT	NN	NN	NN	NN	NN	NN	NN
S1_289841	T/C	1	289841	+	NN	CC	NN	NN	NN	NN	NN	NN	NN	NN	NN	NN	NN	NN	NN	NN	NN	NN	NN	NN	NN	NN	NN	NN	NN	NN	NN	CC	NN	NN	NN	TT	TT	NN	NN	NN	NN	TT	NN	NN	NN	NN	NN	NN	NN
S1_289940	G/T	1	289940	+	GG	GT	GT	GG	GG	GT	GG	GG	GG	GG	GG	GG	GG	GG	GG	NN	GG	GT	GG	GG	GG	GG	GG	GG	GG	GG	GG	GG	GG	GG	GG	GG	GG	GG	GG	GG	NN	GG	GG	GG	NN	GG	GG	GG	GG
S1_290313	A/G	1	290313	+	AA	AA	AA	AA	AA	AA	AA	AA	AA	AA	AA	AA	AG	AA	AA	AA	AA	AA	AA	AA	AA	AA	AA	AA	AA	AA	AA	AA	AA	AA	AA	AA	AA	AA	AA	AA	AA	AA	AA	AA	AA	AA	AA	AA	AA
S1_290518	A/G	1	290518	+	AA	AG	AA	AA	AA	AA	AA	NN	AA	AA	AA	AA	AA	AA	AA	AA	AA	NN	AA	AA	AA	AA	AA	NN	AA	AA	AA	AA	AA	AG	AA	AA	AA	AA	AA	AA	AA	AA	AA	AA	NN	NN	AA	AA	NN
S1_290722	A/T	1	290722	+	NN	NN	NN	NN	NN	NN	NN	NN	NN	NN	NN	NN	NN	NN	NN	NN	NN	NN	NN	NN	NN	NN	NN	NN	NN	AT	NN	NN	AA	NN	AA	AA	NN	NN	NN	NN	NN	NN	NN	NN	AA	NN	AT	AA	NN
S1_290853	A/G	1	290853	+	AA	AA	AA	AA	AA	AA	AA	AA	AA	AA	AA	AA	AA	AA	AA	AA	AA	AA	AA	AA	AA	AA	AA	AA	AA	AA	AA	AA	AA	AA	AA	AA	AA	AA	AA	AA	AA	AA	AA	AA	AA	AA	AA	AG	AA
S1_291748	G/T	1	291748	+	GT	GG	GG	GG	GG	GT	GG	GG	GG	GT	GG	GG	GG	GG	GG	GG	GG	GG	GG	GG	GG	GG	GT	GG	GG	GG	GG	GG	GG	GG	GG	GG	GG	GG	GG	GG	GG	GG	GG	GG	GG	GG	GG	GG	GG
S1_291832	T/C	1	291832	+	TT	TT	TT	NN	TT	TT	TT	NN	TT	TT	NN	NN	TT	TT	TT	TT	TT	CC	TT	TT	NN	NN	TT	TT	TT	TT	TT	TT	TT	TT	TT	NN	TT	TT	TT	TC	NN	NN	TT	TT	TT	NN	NN	NN	NN
S1_291954	A/T	1	291954	+	AA	AA	AA	AA	AA	AA	AA	AA	AT	AA	AT	NN	AA	AT	AA	AA	AA	AA	AA	AA	AA	AA	AA	AA	AA	AA	AA	AA	AA	AA	AA	NN	AA	AA	AA	AA	AA	AA	AA	AA	AA	NN	NN	AA	AA
S1_292027	G/A	1	292027	+	GA	GA	GG	GA	GA	GA	GA	AA	AA	GA	GA	GA	GA	AA	AA	GG	GA	GG	GA	GG	GA	GG	GG	GA	GA	GG	GG	GG	GG	GG	AA	AA	GG	GG	GG	GG	GG	GA	GG	GG	GG	GG	GG	GG	GG
S1_292240	A/C	1	292240	+	AA	AA	AA	AC	AA	AA	AA	AA	AA	AA	AA	AA	AA	AA	AA	AA	AA	AA	AA	AA	AA	AA	AA	AA	AA	AA	AA	AA	AA	AA	AA	AA	AA	AA	AA	AA	AA	AA	AA	AA	NN	AA	NN	AA	NN
S1_292422	G/A	1	292422	+	NN	NN	NN	NN	NN	AA	NN	GG	GG	GG	AA	NN	NN	AA	GG	NN	NN	NN	GG	NN	NN	NN	NN	NN	GG	GA	NN	NN	GG	NN	NN	NN	NN	NN	GG	AA	NN	GG	GG	NN	NN	NN	NN	NN	GG
S1_292714	A/T	1	292714	+	AA	AA	AA	AA	AA	AA	AA	NN	AA	AA	AA	AA	AA	AA	AA	AA	NN	AA	AA	AA	AT	AA	AA	AA	AA	AA	AA	AA	AA	AA	AA	AA	AA	AA	AA	AA	AA	AT	AA	AA	AA	AA	AA	AA	AA
S1_293059	T/C	1	293059	+	NN	NN	NN	NN	NN	NN	NN	NN	TC	NN	NN	NN	NN	TT	NN	TT	NN	NN	NN	NN	NN	NN	TT	NN	NN	NN	NN	NN	CC	NN	NN	NN	NN	NN	NN	NN	NN	NN	NN	NN	NN	NN	NN	NN	NN
S1_293157	T/G	1	293157	+	NN	NN	NN	TT	NN	NN	TT	NN	TT	NN	NN	NN	NN	NN	NN	NN	NN	NN	NN	NN	NN	NN	NN	TT	NN	NN	NN	NN	TT	NN	NN	NN	TT	NN	NN	NN	GG	NN	NN	NN	NN	NN	NN	NN	NN
S1_293350	G/T	1	293350	+	GG	NN	NN	NN	NN	NN	NN	NN	GG	NN	NN	NN	NN	NN	NN	NN	NN	NN	NN	TT	NN	TT	GG	GG	NN	NN	NN	NN	NN	GG	NN	NN	NN	NN	NN	GG	NN	TT	NN	NN	NN	NN	NN	NN	NN
S1_293447	G/C	1	293447	+	GG	GG	GG	GG	GG	GG	GG	NN	GG	GG	GG	GG	GG	GG	GG	GG	GG	GG	GG	NN	GG	GG	GG	GG	GG	GG	GG	GG	GG	GG	GG	GG	GC	GC	GG	GG	GG	GG	GG	GG	GG	GG	GG	GG	GG
S1_293561	G/T	1	293561	+	GG	GT	GG	NN	GG	GG	GG	GG	GG	GT	NN	GG	GG	GG	GG	GT	GG	NN	GG	GT	GG	TT	GG	GG	GG	GG	NN	GG	GG	NN	GG	NN	GG	GG	NN	GG	GG	GG	GG	GG	NN	NN	GG	NN	GG
S1_294826	T/C	1	294826	+	NN	CC	NN	NN	NN	NN	NN	NN	NN	NN	NN	NN	CC	NN	NN	NN	NN	NN	NN	NN	NN	NN	NN	NN	NN	TT	NN	NN	TT	CC	NN	NN	NN	NN	NN	TT	NN	NN	NN	NN	NN	NN	NN	NN	NN
S1_294925	G/T	1	294925	+	GG	GG	GG	GG	GG	GG	GT	GG	GG	GG	GG	GG	GG	GG	GG	GG	GG	GG	GG	NN	GG	NN	GG	GT	GG	GG	GG	GG	GG	GG	GG	GG	GG	GG	GT	GG	GG	GG	GT	GT	NN	GG	GG	GG	NN
S1_295126	A/G	1	295126	+	AG	AA	AA	AA	AA	AA	AA	AA	AA	AA	AA	AA	AA	AA	AA	AA	AA	AA	AA	AA	AA	NN	AA	AA	AA	AA	AA	AA	AA	AA	AA	AA	AA	AA	AA	AA	AA	AA	AA	AA	NN	NN	AA	NN	NN
S1_295355	A/G	1	295355	+	AA	AA	NN	NN	AA	AA	AA	NN	AA	AA	AA	AA	NN	AA	AA	AA	NN	AA	AA	AA	AA	AA	AA	AA	AA	NN	AA	AA	AA	AA	AA	AA	AA	AA	AA	AG	NN	AA	AA	AA	AA	NN	NN	AA	NN
S1_295948	A/G	1	295948	+	AA	AA	AA	AA	AA	AA	AG	AA	AA	AA	AA	AA	AA	AA	AA	AA	AA	AA	AA	AA	AA	AA	AA	AG	AA	AA	AA	AA	AG	AA	AA	AA	AA	AA	AA	AG	AA	AA	AA	AA	NN	AA	AA	AA	AA
S1_296858	T/A	1	296858	+	NN	NN	NN	NN	NN	NN	TT	NN	NN	NN	NN	NN	NN	NN	NN	NN	NN	NN	NN	NN	NN	NN	NN	NN	NN	TA	NN	NN	TT	NN	TT	TT	NN	NN	NN	NN	NN	NN	NN	NN	TT	NN	TA	NN	NN
S1_297063	A/G	1	297063	+	AA	AA	AA	AA	AA	AA	AA	AA	AA	AA	AA	AA	AA	AA	AA	AA	AA	AA	AG	AA	AA	NN	AA	AA	AA	AA	AA	AA	AA	AA	AA	AA	AA	AA	AA	AA	AA	AA	AA	AA	AA	AA	AA	NN	AA
S1_297539	A/T	1	297539	+	NN	AA	AA	NN	AA	AA	AA	NN	AA	NN	AA	AA	AA	AA	AA	AA	AA	NN	TT	NN	AA	NN	AA	AA	AA	AA	NN	AA	AA	AA	NN	NN	AA	AA	AA	AA	AA	AA	AA	AA	NN	AA	AA	NN	NN
S1_297640	A/G	1	297640	+	AG	AA	AA	AA	AA	AA	AA	AA	AA	AA	AA	AA	AA	AA	AA	AA	AA	AA	AA	AG	AA	AA	AA	NN	AA	AA	AA	AA	AA	AA	AA	AA	AA	AA	AA	AA	AA	AA	AA	AA	AA	AA	AA	NN	AA
S1_299228	T/C	1	299228	+	NN	TT	NN	NN	NN	NN	NN	NN	TT	TT	NN	NN	TT	NN	NN	NN	CC	NN	NN	NN	NN	NN	NN	NN	NN	TT	TT	NN	NN	NN	TT	NN	TT	CC	CC	CC	NN	TC	NN	NN	NN	NN	NN	NN	NN
S1_299326	T/G	1	299326	+	TT	NN	TT	TT	NN	NN	NN	NN	TT	NN	NN	NN	NN	TT	NN	NN	NN	NN	NN	NN	NN	NN	NN	GG	TT	TT	NN	TT	TT	NN	NN	NN	NN	NN	NN	NN	TT	NN	GG	NN	TT	GG	NN	NN	NN
S1_299653	T/G	1	299653	+	NN	NN	NN	NN	GG	NN	NN	NN	NN	NN	NN	NN	NN	NN	NN	NN	NN	NN	NN	NN	NN	TT	NN	NN	GG	NN	NN	NN	NN	GG	NN	NN	GG	NN	GG	NN	NN	GG	NN	TT	NN	NN	GG	NN	NN
S1_299851	C/T	1	299851	+	NN	NN	CC	NN	CC	NN	CC	NN	CC	NN	NN	NN	NN	CC	NN	CC	NN	NN	CC	NN	CC	NN	NN	CC	NN	CC	NN	CC	CC	NN	TT	CC	NN	NN	CC	CC	NN	CC	TT	CC	NN	NN	NN	CC	NN
S1_299928	A/G	1	299928	+	AA	AA	AA	AA	AA	AA	AA	AA	AA	AA	AA	AA	AA	AA	AA	AA	AA	AA	AA	AA	AA	AA	AA	AA	AA	AA	AA	AA	AA	AA	AA	AA	AA	AA	AA	AA	AA	AA	AA	AA	AA	NN	AA	AA	AA
S1_300247	T/C	1	300247	+	NN	NN	TT	NN	TT	NN	NN	NN	NN	NN	NN	NN	NN	NN	CC	NN	NN	NN	NN	NN	NN	NN	NN	NN	NN	TT	NN	NN	NN	NN	NN	NN	NN	NN	NN	NN	NN	NN	NN	NN	NN	NN	NN	NN	NN
S1_300346	G/T	1	300346	+	GG	GG	GG	GG	GG	GT	GG	GG	GG	GG	GG	GG	NN	GG	GG	GG	GG	GG	GG	GG	GG	GG	GG	GG	GG	GG	GG	GG	GG	GG	GG	GG	GT	GG	GG	GG	GG	GT	GT	GG	GG	GG	GG	GG	GG
S1_300633	T/C	1	300633	+	TT	TT	TT	TC	TT	TT	TT	TT	TT	TT	TT	TT	TT	TC	TT	TC	TT	TT	TT	TT	TT	TT	TT	TT	TT	TT	TT	TT	TT	TT	TT	TT	TT	TT	TT	TT	TT	TT	TT	TT	TT	NN	TT	NN	TT
S1_300828	A/T	1	300828	+	AA	AA	AA	AA	AA	AA	AA	NN	NN	AA	AA	NN	NN	AA	NN	AA	AA	AA	AA	AA	AA	AA	AA	AA	AA	AA	AA	AA	AA	NN	AA	AA	AA	NN	AA	AA	AA	AA	AT	AA	NN	NN	NN	NN	NN
S1_301361	A/G	1	301361	+	AA	AA	AA	AG	AA	AA	AA	NN	AA	AA	AA	AA	AA	AA	AA	AA	AA	AA	AA	AA	AA	AA	AA	AA	AA	AA	AA	AA	AA	AA	AA	AA	AA	AA	AA	AA	AA	AA	AA	AA	AA	NN	AA	AA	AA
S1_301658	A/G	1	301658	+	AA	AA	AA	AA	AA	AA	AA	AA	AA	AA	AA	AA	AA	AA	AG	AA	AA	NN	AA	NN	AA	AA	AA	AA	AA	AA	AA	AA	AA	AA	AA	AA	AA	AA	AA	AA	AA	AA	AA	AA	NN	AA	AA	NN	AA
S1_301738	G/C	1	301738	+	GC	GG	GG	GG	GG	GG	GG	GG	GG	GG	GG	GG	GG	GG	GG	GG	GG	GG	GG	GG	GG	GG	GG	GG	GG	GG	GG	GG	GG	GG	GG	GG	GG	GG	GG	GG	GG	GG	GG	GG	GG	GG	GG	GG	GG
S1_302261	C/T	1	302261	+	CC	CT	CC	CC	CC	CC	CC	CC	CC	CC	CC	CC	NN	CC	NN	CC	CC	CC	CC	CC	CC	NN	CC	CC	CT	CC	CC	CC	CC	CC	CC	CC	CC	CC	CC	CC	CC	CC	CC	CC	CC	NN	NN	NN	NN
S1_302539	A/T	1	302539	+	AA	AA	AA	AA	AA	AA	AA	NN	AA	AA	AA	AA	AA	AA	AA	AA	NN	AA	AA	AA	AA	AA	AA	AA	AA	AA	AA	AA	AA	AA	AA	AA	AA	AA	AA	AA	AA	AA	AA	AA	AA	AA	AT	AA	AA
S1_302923	T/C	1	302923	+	NN	NN	NN	NN	NN	NN	NN	NN	NN	NN	NN	NN	NN	NN	NN	NN	NN	NN	NN	NN	NN	NN	NN	NN	NN	TC	NN	NN	TC	NN	TT	TC	NN	NN	NN	NN	NN	NN	NN	TT	TT	NN	TC	NN	NN
S1_303022	C/A	1	303022	+	NN	NN	NN	NN	NN	NN	AA	NN	NN	NN	NN	NN	NN	NN	NN	NN	NN	NN	NN	NN	NN	NN	NN	NN	NN	CA	NN	NN	CA	AA	CA	CA	CC	NN	NN	NN	NN	NN	NN	NN	CC	NN	CA	NN	NN
S1_303445	A/G	1	303445	+	AA	AA	AA	AA	AA	AA	AA	AA	AA	AA	AA	AA	AA	AA	AA	AA	AA	AA	AA	AA	AA	AA	AA	AA	AA	AA	AA	AA	AA	AA	AA	AA	AA	AA	AA	AA	AA	AA	AA	AA	AA	AA	AA	AA	AA
S1_303631	C/T	1	303631	+	CC	CT	CC	CC	CC	CC	CC	NN	CC	CC	CT	CC	CC	CC	CC	CC	CC	CC	CC	CC	CC	CC	NN	CC	CC	CC	CC	CC	NN	CC	CC	CC	CC	CC	CC	CC	CC	CC	CC	CC	CC	NN	CC	NN	CC
S1_304134	T/G	1	304134	+	TT	NN	NN	NN	NN	NN	NN	NN	NN	TG	NN	NN	NN	NN	TT	NN	TT	NN	NN	TT	TT	NN	NN	NN	TT	NN	NN	NN	NN	NN	NN	GG	NN	NN	TT	TT	NN	NN	NN	TT	NN	NN	NN	NN	NN
S1_304339	T/C	1	304339	+	TC	TT	TT	TT	TC	TT	TT	TT	TT	TT	TT	TT	TT	TT	TT	TT	TT	TT	TT	TT	TT	TT	TT	TT	TT	TT	TT	TT	TT	TT	TC	TC	TT	TT	TT	TT	TT	TT	TT	TT	TT	NN	TT	TT	TT
S1_304463	A/C	1	304463	+	AA	AA	AA	AA	AA	AA	AA	AA	AA	AA	AA	AA	AA	AA	AA	AA	NN	AA	AA	AA	AA	AA	AA	AA	AA	AA	AA	AA	AA	AA	AA	AA	AA	AA	AA	AA	AA	AA	AA	AA	AA	AA	AA	AA	NN
S1_304550	G/A	1	304550	+	NN	GG	GG	GG	GG	NN	GG	NN	GG	GG	NN	GG	NN	GG	GG	GG	NN	GG	GG	GG	GG	NN	GG	NN	GG	GG	GG	GG	NN	NN	GG	GG	GG	NN	GG	GG	GG	NN	GG	GG	NN	NN	GG	NN	GG
S1_304731	A/T	1	304731	+	AA	AA	AA	AA	AA	AA	AA	AA	AA	AA	AA	AA	AA	AA	AA	AA	AA	AA	AA	AA	AA	AA	AA	AA	AA	AA	AA	AA	AA	AA	AA	AA	AA	AA	AA	AA	AA	AA	AA	AA	AA	AA	AA	NN	AA
S1_305061	A/G	1	305061	+	AA	AA	AA	AA	AA	AA	AA	AA	AA	AG	AA	AA	AA	AA	AA	AA	AA	AA	AA	AA	AA	AA	AA	AA	AA	AA	AA	AA	AA	AA	AA	AA	AA	AA	AA	AA	AA	AG	AA	AA	AA	AA	AA	AA	AA
S1_305160	A/G	1	305160	+	AA	AA	AA	NN	NN	AA	AA	NN	AA	AG	AA	NN	NN	AA	NN	AA	AA	AA	AA	NN	AA	NN	AA	NN	AA	AA	AA	AA	NN	AA	AA	NN	AA	NN	AA	AA	NN	NN	AA	NN	NN	NN	NN	NN	NN
S1_305648	C/A	1	305648	+	CC	NN	NN	NN	CC	CC	CC	CC	CC	CC	NN	CC	NN	NN	NN	CC	NN	AA	NN	NN	NN	AA	CC	CA	CC	CC	CC	CC	CC	CC	CC	CC	CC	CC	CC	NN	CC	CC	CC	CC	NN	NN	NN	CC	CC
S1_305749	A/T	1	305749	+	NN	NN	NN	NN	NN	NN	AA	NN	NN	NN	NN	NN	AA	NN	NN	NN	NN	NN	NN	NN	AA	TT	NN	AA	NN	NN	NN	NN	NN	NN	AA	NN	NN	NN	NN	NN	AA	NN	AA	NN	TT	NN	AA	NN	NN
S1_306147	T/G	1	306147	+	TT	TT	NN	NN	NN	NN	TT	NN	NN	NN	NN	TT	NN	NN	NN	NN	TT	TT	NN	NN	NN	NN	NN	NN	TT	TT	TT	NN	TT	NN	NN	NN	TG	NN	TT	NN	NN	NN	NN	NN	NN	TT	NN	NN	NN
S1_306237	C/G	1	306237	+	NN	NN	GG	NN	GG	GG	CC	NN	GG	CG	NN	NN	NN	NN	NN	NN	CC	NN	NN	NN	NN	NN	NN	NN	NN	NN	CC	NN	CC	NN	CC	NN	CG	NN	NN	NN	NN	NN	NN	NN	NN	NN	NN	NN	CC
S1_306343	G/T	1	306343	+	NN	NN	NN	NN	GG	NN	GG	NN	NN	NN	NN	NN	NN	TT	NN	NN	NN	TT	NN	NN	GG	NN	NN	TT	NN	NN	NN	NN	NN	GG	NN	NN	NN	NN	NN	NN	NN	NN	NN	NN	NN	NN	NN	NN	NN
S1_306447	A/C	1	306447	+	AA	AA	AA	AA	AA	AA	AC	AA	AA	AA	AA	AA	AA	AA	AA	AA	AA	NN	AA	AA	AA	AA	AA	AA	AA	AA	AA	AA	AA	AA	AA	AA	AA	AA	AA	AA	AA	AA	AA	AA	NN	AA	AA	NN	AA
S1_306561	A/G	1	306561	+	AA	AA	AA	AA	AA	AA	AA	AA	AA	AA	AA	AA	AA	AA	AA	AA	AG	AA	AA	AA	AA	AA	AA	AA	AA	AA	AA	AA	AA	AA	AA	AA	AA	AA	AG	AA	AA	AA	AA	AA	AG	NN	AA	AA	AA
S1_306847	A/T	1	306847	+	NN	AA	AT	NN	NN	NN	NN	AA	NN	AT	AA	NN	NN	NN	NN	NN	AA	NN	TT	NN	AA	AA	AA	AA	NN	AA	NN	NN	AA	NN	AA	NN	TT	NN	NN	NN	NN	NN	NN	NN	NN	NN	NN	NN	NN
S1_306942	T/C	1	306942	+	TT	TT	TT	TT	TT	TT	TT	TT	TT	TT	TT	TT	TC	TT	TT	TT	TT	TT	TT	TT	TT	TT	TT	TT	TT	TT	TT	TT	TT	TC	TT	TT	TT	TT	TT	TT	TT	TT	TT	TT	TT	TT	TT	NN	TT
S1_307033	G/A	1	307033	+	NN	NN	NN	NN	NN	NN	NN	NN	NN	AA	NN	NN	NN	GG	NN	NN	NN	AA	NN	NN	NN	NN	NN	NN	NN	GG	NN	NN	NN	NN	NN	NN	GG	NN	NN	NN	NN	NN	NN	NN	NN	NN	AA	NN	NN
S1_307231	G/T	1	307231	+	GG	GG	GT	GG	GG	GT	GG	NN	GG	GG	GG	GG	TT	NN	GG	NN	NN	NN	TT	NN	NN	GG	NN	GT	GG	NN	NN	GG	NN	GG	NN	GT	NN	GG	GG	GG	NN	GG	GG	NN	NN	GG	GG	GG	NN
S1_307314	C/A	1	307314	+	NN	NN	NN	NN	NN	NN	NN	NN	NN	NN	NN	NN	NN	NN	NN	NN	NN	NN	NN	NN	NN	NN	NN	NN	NN	CA	NN	NN	NN	NN	CC	CC	CC	NN	NN	NN	NN	NN	NN	NN	CC	NN	CA	NN	NN
S1_307518	C/A	1	307518	+	CC	NN	CC	CC	CC	NN	CC	NN	NN	CC	NN	CC	NN	NN	NN	NN	NN	NN	CC	NN	NN	NN	NN	NN	NN	NN	NN	CC	NN	CC	NN	NN	CC	NN	CC	CC	CC	CC	NN	CC	NN	NN	CC	NN	NN
S1_308133	A/G	1	308133	+	AA	AA	AA	NN	AA	AA	AA	AA	AA	AA	AA	AA	AA	AA	AA	AA	AA	AA	AA	AA	AA	NN	AA	AA	AA	AA	AA	AA	AA	AA	AA	AA	AA	AA	AA	AA	AA	AA	AA	AA	AA	AA	AA	NN	NN
S1_308349	A/T	1	308349	+	NN	AA	NN	AA	AA	NN	AA	NN	NN	NN	AA	NN	NN	NN	NN	TT	AA	TT	NN	NN	NN	NN	NN	NN	NN	NN	NN	NN	NN	NN	NN	NN	NN	NN	AA	NN	NN	NN	NN	AA	NN	NN	NN	AT	AA
S1_308541	A/G	1	308541	+	AA	AA	AA	AA	AA	AA	AA	AA	AA	AA	AA	AA	NN	AA	AA	AA	AA	AA	AA	AA	AA	AA	AA	AA	AA	AA	AA	AA	AA	AA	AA	AA	AA	AA	AA	AA	AA	AA	AA	AA	AA	NN	AA	AA	AA
S1_308858	A/T	1	308858	+	AT	NN	NN	NN	NN	NN	NN	NN	NN	NN	NN	NN	NN	TT	NN	NN	AA	AA	NN	NN	NN	NN	NN	AA	TT	NN	AA	NN	NN	NN	NN	NN	NN	NN	NN	NN	NN	AA	NN	NN	NN	NN	NN	NN	NN
S1_309052	A/C	1	309052	+	AA	AA	AA	AC	AA	AA	AA	NN	AA	AA	AA	AC	NN	AA	AA	AA	NN	AA	AA	AA	NN	AA	AA	AA	AA	AA	AA	AA	AA	NN	AA	AA	NN	AA	AA	AA	NN	AA	AA	AA	NN	NN	NN	NN	AA
S1_309160	A/T	1	309160	+	AA	AA	AA	AA	AA	AA	AA	AA	AA	AA	AA	AA	NN	AA	AA	AA	AA	AA	AA	NN	AA	NN	AA	AA	AA	AA	AA	AA	AA	AA	AA	AA	AA	AA	AA	AA	NN	AA	AA	AA	NN	NN	AA	NN	NN
S1_309219	C/T	1	309219	+	CT	CC	CC	CT	CT	CC	CC	CC	CT	CC	CC	CT	CC	CT	CC	CC	CT	CT	CT	CT	CT	CT	CT	CC	CT	CT	CT	CT	CT	CT	CT	CT	CC	CT	CT	CC	CC	CC	CC	CC	CT	CT	CC	CT	CT
S1_309338	C/T	1	309338	+	CC	CC	CC	CC	CC	CC	CC	CC	CC	CC	CC	CC	CC	CC	CC	CC	CC	CC	CC	CT	CC	CC	CC	CC	CC	CC	CC	CC	CC	CC	CC	CC	CC	CC	CC	CC	CC	CC	CC	CC	CC	CC	CC	NN	CC
S1_309462	A/G	1	309462	+	AA	AA	AA	AA	AA	AA	AA	AA	AA	AA	AG	AA	AA	AA	AA	AA	AA	AA	AA	AA	AA	AA	AA	AA	AA	AA	AG	AA	AA	AA	AA	AA	AA	AA	AA	AA	AA	AA	AA	AA	AA	AA	AA	AA	AA
S1_309547	A/T	1	309547	+	NN	NN	AA	NN	AA	NN	NN	AA	NN	NN	NN	NN	NN	NN	NN	AA	NN	AA	NN	NN	NN	NN	NN	NN	NN	NN	NN	AA	TT	NN	NN	NN	AA	NN	NN	NN	AA	TT	AA	NN	NN	NN	NN	AA	NN
S1_309646	T/C	1	309646	+	NN	NN	NN	NN	NN	NN	NN	NN	NN	NN	NN	NN	NN	NN	NN	NN	NN	NN	NN	NN	TT	NN	NN	CC	NN	NN	NN	NN	CC	NN	NN	TC	NN	NN	NN	NN	NN	NN	NN	NN	NN	NN	NN	NN	NN
S1_309757	C/T	1	309757	+	CC	CC	CC	CC	CC	CC	CC	CC	CC	CC	CC	CC	CC	CC	NN	CC	CC	CC	CC	CC	CC	CC	CC	CC	CT	CC	CC	CC	CC	NN	CC	CC	CC	CC	CC	CC	CC	CC	CC	CC	NN	NN	CC	NN	CC
S1_310518	A/G	1	310518	+	AA	AA	AA	AA	AA	AA	AA	AA	AA	AA	AA	AA	AA	NN	AA	AA	AA	AA	AA	AA	AA	AA	AA	AA	AA	AA	AA	AG	AG	AA	AA	AA	AA	AA	AA	AA	AA	AA	AA	AA	AA	NN	AA	AA	AA
S1_310650	G/C	1	310650	+	CC	GC	CC	GG	GC	CC	GG	NN	CC	CC	GG	CC	GG	GC	GG	GC	GG	GG	GG	GG	GG	CC	GC	GC	GG	GG	GG	GC	GG	GG	GG	GC	GG	GC	GG	GC	CC	GC	GG	GG	NN	NN	GG	GG	GG
S1_310728	A/G	1	310728	+	NN	NN	NN	NN	NN	NN	NN	NN	NN	NN	NN	NN	NN	NN	NN	NN	NN	NN	NN	NN	NN	NN	NN	NN	NN	AG	NN	NN	AA	NN	AG	AA	AA	NN	NN	NN	NN	AA	NN	NN	AG	NN	AG	AA	GG
S1_310936	T/C	1	310936	+	TT	TT	CC	TC	TT	TT	TC	NN	CC	TT	TT	TT	CC	CC	TT	TC	TT	TC	TT	CC	NN	NN	TT	NN	TT	TT	TT	TT	TT	TT	TT	TT	TT	TT	TT	TT	NN	TT	TT	TT	TT	CC	NN	NN	TT
S1_311044	A/G	1	311044	+	AA	AA	AA	AA	AA	AA	AA	AA	AA	AA	AA	AA	AA	AA	AA	AA	AA	AA	AA	AA	AA	AA	AA	AA	AA	AA	AA	AA	AA	AA	AA	AG	AA	AA	AA	AA	AA	AA	AA	AA	NN	AA	AA	AA	AA
S1_311159	A/G	1	311159	+	AA	AA	AA	AA	AA	AA	AA	AA	AA	AA	AA	AA	AA	AA	AA	AA	AA	AA	AA	AA	AG	AG	AA	NN	AA	AA	NN	AA	AA	AG	AA	AA	AA	AA	AA	AA	AA	AG	NN	AA	AA	NN	AA	AA	AA
S1_311462	T/C	1	311462	+	TT	TT	TT	TT	TT	TT	TT	NN	TT	TT	TC	TT	NN	TT	TT	TT	TT	NN	TT	TT	TT	TT	TT	TT	TT	TT	TT	TT	TT	TT	TT	TT	TT	TT	TT	TT	TT	TT	TT	TT	TT	NN	TT	TT	TT
S1_311544	C/A	1	311544	+	CC	CC	CC	CC	CC	CC	CC	CC	CC	CC	CC	CC	CC	NN	CC	CC	NN	NN	CC	NN	CC	NN	CA	CC	CC	CC	CC	CC	CC	CC	CC	CC	CC	CC	CC	CC	CC	CC	CC	CC	NN	CC	CC	NN	NN
S1_311751	A/T	1	311751	+	AA	AA	AA	AA	AA	AA	AA	AA	AA	AA	AA	AA	AA	AA	AA	AA	NN	AA	AA	AA	AA	AA	AA	AA	AA	AA	AA	AA	AA	AA	AA	AA	AA	AA	AA	AA	AA	AA	AA	AA	AA	AA	AA	NN	AA
S1_311817	T/C	1	311817	+	TT	TT	TT	TT	TT	CC	TT	TT	TT	NN	TT	TT	NN	TT	TT	TT	NN	NN	TT	TT	TT	TT	TT	NN	TT	TT	TT	TT	TT	TT	TT	TT	TT	TT	TT	TT	TT	TT	TT	TT	NN	NN	TT	NN	NN
S1_312362	A/G	1	312362	+	AA	AA	AA	AA	AA	AA	AA	AA	AA	AA	AA	AA	AA	AA	AA	AA	AG	AA	AA	AA	AA	AG	AA	AA	AA	AA	AA	AA	AA	AA	AA	AG	AA	AA	AG	AA	AA	AA	AA	AA	AA	AA	AA	AA	AA
S1_312413	G/A	1	312413	+	GA	GG	GG	NN	GG	NN	GG	NN	GG	AA	NN	GG	NN	GG	NN	NN	GG	NN	AA	GG	GG	AA	GG	NN	GG	GG	NN	NN	GG	GG	GG	GG	GG	GG	GG	GG	GG	GG	GG	GG	NN	NN	NN	NN	NN
S1_312535	A/T	1	312535	+	NN	NN	NN	NN	NN	NN	NN	NN	NN	NN	NN	NN	NN	NN	NN	NN	NN	NN	NN	NN	NN	NN	NN	NN	NN	AT	NN	NN	TT	NN	TT	AT	NN	NN	NN	NN	NN	NN	NN	AA	NN	NN	AT	NN	NN
S1_313064	C/T	1	313064	+	CC	CC	CC	CC	CC	CC	CC	CC	CC	CC	CT	CC	CC	CT	CC	CC	CC	CC	CC	CC	CC	CC	CC	CC	CC	CC	CC	CC	CC	CC	CC	CC	CC	CC	CC	CC	CC	CC	CC	CC	CC	CC	CC	CC	CC
S1_313152	C/A	1	313152	+	AA	NN	NN	NN	NN	NN	NN	NN	CC	NN	NN	NN	NN	CC	NN	CC	NN	NN	NN	CC	NN	NN	NN	NN	NN	NN	NN	NN	CC	NN	NN	NN	CC	NN	NN	AA	CC	NN	NN	NN	NN	NN	NN	NN	NN
S1_313260	C/T	1	313260	+	CC	NN	CC	CC	CC	CC	CC	CC	TT	CC	CC	NN	NN	CC	NN	CC	CC	NN	CC	NN	CC	NN	TT	CC	CC	NN	CC	NN	NN	CC	CC	CC	CC	NN	CC	CC	NN	CC	CC	NN	NN	NN	NN	NN	NN
S1_313314	C/T	1	313314	+	NN	NN	NN	NN	NN	NN	NN	NN	CC	NN	NN	CC	NN	CC	NN	NN	NN	NN	NN	NN	NN	NN	NN	NN	NN	NN	NN	NN	NN	TT	NN	NN	TT	NN	NN	NN	NN	CC	NN	NN	NN	NN	NN	NN	NN
S1_313863	T/A	1	313863	+	TT	TT	TT	TT	TT	TT	TT	NN	TT	TT	TT	TT	NN	TT	TT	TT	TT	TT	TT	TT	TT	TT	TT	TT	TT	TT	TT	TT	TT	TT	TT	TT	TT	TT	TT	TT	TT	TT	TT	TT	TT	TT	TT	NN	NN
S1_314058	A/G	1	314058	+	AA	AA	AA	AA	AA	AA	AA	AA	AA	AA	AA	AA	NN	AA	AA	AA	AA	AA	AA	AA	AA	AA	AA	AG	AA	AA	AA	AA	AA	AA	AA	AA	AA	AA	AA	AA	AA	AA	AA	AA	AA	AA	AA	NN	AA
S1_314137	T/C	1	314137	+	TT	TT	TT	TC	TT	TT	TT	TT	TT	TT	TT	TT	TT	TT	TT	TT	TT	TT	TT	TT	TC	TT	TT	TT	TT	TT	TT	TT	TT	TT	TT	TT	TT	TT	TT	TT	TT	TT	TT	TT	TT	TT	NN	TT	TT
S1_314649	A/G	1	314649	+	AA	AA	AA	AA	AA	AA	AA	AA	AA	AA	AA	AA	AA	AA	AG	AA	AA	AA	AA	AA	AA	AA	AA	AA	AA	AA	AA	AA	AA	AA	AA	AA	AA	AG	AA	AA	AA	AA	AA	AA	AA	AA	AA	AA	AA
S1_315248	T/C	1	315248	+	NN	NN	NN	NN	NN	NN	NN	NN	NN	NN	NN	NN	NN	TT	NN	NN	NN	NN	CC	NN	NN	NN	NN	NN	NN	TT	NN	NN	NN	NN	NN	NN	NN	NN	NN	TT	NN	TT	NN	NN	NN	NN	NN	NN	NN
S1_315352	C/T	1	315352	+	CC	CC	CC	CC	CT	CC	CC	CC	CC	CC	CC	CC	CC	CC	CC	CC	CC	CC	CC	CC	CC	CC	CC	CC	CC	CC	CC	CT	CC	CC	CC	CC	CC	CC	CC	CC	NN	CC	CC	CC	CC	NN	NN	CC	CC
S1_315853	A/G	1	315853	+	NN	GG	NN	NN	NN	NN	AA	NN	NN	AA	NN	NN	NN	NN	NN	NN	NN	NN	AA	NN	NN	NN	GG	AA	NN	AG	NN	NN	NN	NN	NN	NN	NN	NN	NN	NN	NN	GG	GG	NN	NN	NN	NN	NN	NN
S1_317763	G/T	1	317763	+	GG	GG	GG	GG	GG	GG	GG	GG	GG	GG	GG	NN	GG	GG	GG	NN	GG	GG	NN	GG	GG	GG	GT	GG	GG	NN	GG	GG	NN	GG	GG	GG	GG	GG	TT	GG	NN	GG	GG	GG	NN	GG	NN	GG	NN
S1_318035	A/G	1	318035	+	AA	AA	AA	AA	AA	AA	AA	AA	AA	AA	AA	AA	AA	AA	AA	AA	AA	AA	AA	AA	AG	AA	AG	AA	AA	AA	AA	AA	AA	AA	AA	AA	AA	AA	AA	AA	AA	AA	AA	AA	AA	AA	AA	NN	NN
S1_318862	A/G	1	318862	+	AA	AG	AA	AA	AA	AA	AA	AA	AA	AA	AA	AG	AA	AA	AA	AA	AA	AA	AA	AA	AA	AA	AA	AA	AA	AA	AA	AA	AA	AA	AA	AA	AA	AA	AA	AA	AA	AA	AA	AA	AA	AA	AA	AA	AA
S1_319457	A/G	1	319457	+	AA	AA	AA	AA	AA	AA	AA	AA	AA	AA	AA	AA	AA	AA	AA	AA	AA	AA	AA	AG	AA	AA	AA	AA	AA	AA	AA	AA	AA	AA	AA	AA	AA	AA	AA	AA	AA	AA	AA	AA	AA	AA	AA	AA	AA
S1_319952	T/C	1	319952	+	NN	NN	NN	NN	NN	NN	TT	NN	TT	NN	NN	NN	CC	NN	NN	NN	NN	NN	NN	CC	TT	NN	NN	NN	NN	TC	NN	NN	TT	CC	NN	NN	TT	NN	NN	NN	NN	NN	NN	NN	NN	NN	NN	NN	NN
S1_320051	G/T	1	320051	+	GG	GG	GT	GG	GG	GG	GG	GG	GG	GG	GG	GG	GG	GG	GG	GG	GG	GG	GG	GG	GG	GG	GT	GG	GG	GG	GG	GG	GG	GG	GG	GG	GG	GG	GG	GG	GG	GG	GG	GG	GG	GG	GG	GG	GG
S1_320150	T/G	1	320150	+	NN	GG	NN	NN	GG	TT	TT	NN	TT	TT	NN	NN	NN	NN	NN	NN	NN	NN	NN	NN	NN	NN	NN	NN	NN	NN	NN	NN	NN	TT	NN	GG	NN	NN	NN	NN	NN	NN	NN	NN	NN	NN	NN	NN	NN
S1_320333	G/T	1	320333	+	GT	GT	GG	GG	GG	GG	GT	GG	GG	GG	GG	GG	GG	GG	GG	GG	GG	GG	GG	GG	GG	GG	GG	GG	GG	GG	GG	GG	GT	GG	GG	GG	GG	GG	GG	GG	GG	GG	GT	GG	GG	GG	GT	GG	GG
S1_320434	T/C	1	320434	+	NN	CC	NN	NN	CC	TT	NN	NN	NN	NN	NN	NN	NN	NN	NN	NN	CC	NN	NN	NN	NN	NN	NN	NN	TT	NN	NN	NN	TT	NN	NN	NN	NN	NN	TT	NN	NN	TT	NN	NN	NN	NN	NN	NN	NN
S1_320532	T/G	1	320532	+	NN	NN	NN	TT	NN	NN	GG	NN	NN	NN	NN	NN	NN	NN	NN	NN	NN	NN	NN	TT	GG	NN	NN	NN	TT	NN	NN	NN	NN	NN	NN	NN	NN	TT	NN	TT	TT	TT	NN	NN	NN	TT	NN	NN	NN
S1_320755	A/G	1	320755	+	AA	AA	AA	AA	AA	AA	AA	AA	AA	AA	AA	AA	AA	AA	AA	AA	AA	AA	AA	AA	AA	AA	AG	AA	AA	AA	AA	AA	AA	AA	AA	AA	AA	AA	AA	AA	AA	AA	AA	AA	AA	AA	AA	AA	AA
S1_320949	A/G	1	320949	+	AA	AA	AA	AA	AA	AA	AA	AG	AA	AA	AA	AA	AA	AA	AG	AA	AA	AA	AA	AA	AA	AA	AA	AA	AA	AA	AA	AA	AA	AA	AA	AA	AA	AA	AA	AA	AA	AA	AA	AA	AA	AA	AA	NN	AA
S1_321945	T/C	1	321945	+	TT	TT	TT	TT	TT	TT	TT	TT	TT	TC	TT	TT	TT	TT	TT	TT	TT	TT	TT	NN	TT	TT	TT	TT	TT	TT	TT	TT	TT	TT	TT	TT	TT	TT	TT	TT	TT	TT	TT	TC	TT	NN	TT	NN	TT
S1_322119	C/T	1	322119	+	CC	CC	CC	CC	CC	CC	CC	CC	CC	CC	CC	CC	CC	CC	CC	CC	CC	CC	CC	CC	CC	CC	CC	CC	CC	CC	CC	CC	CT	CC	CT	CC	CC	CC	CC	CC	CC	CC	CC	CC	CC	CC	CC	CC	CC
S1_322626	T/C	1	322626	+	NN	TT	NN	NN	NN	NN	NN	NN	TT	NN	TT	TT	NN	NN	NN	NN	NN	NN	NN	TT	NN	NN	NN	NN	NN	NN	NN	TC	NN	CC	TT	NN	NN	NN	NN	NN	NN	TT	NN	NN	NN	NN	NN	NN	NN
S1_322725	G/T	1	322725	+	NN	NN	NN	NN	NN	NN	NN	GG	NN	NN	NN	NN	NN	NN	NN	NN	NN	NN	GG	NN	NN	NN	NN	NN	NN	NN	NN	NN	NN	NN	NN	NN	NN	NN	NN	NN	NN	NN	NN	GG	NN	NN	TT	NN	NN
S1_323239	T/C	1	323239	+	TT	TT	TT	TT	TT	TT	TT	TC	TT	TT	TT	TT	TT	TT	TT	TT	TT	TT	TT	TT	TT	TT	TT	TT	TT	TT	TT	TT	TT	TT	TT	TT	TT	TC	TT	TT	TT	TT	TT	TT	TT	TT	TT	NN	TT
S1_324347	T/C	1	324347	+	TT	TT	TT	NN	TT	TT	TT	TT	TC	TT	TT	TT	TT	TT	TT	TT	TT	TT	TT	TT	TT	TT	TT	TT	TT	TT	TT	TT	TT	TT	TT	TT	TT	TC	TT	TT	TT	TT	TT	TT	TT	TT	TT	NN	TT
S1_324742	C/A	1	324742	+	CC	NN	CC	CC	NN	NN	CC	NN	CC	AA	NN	NN	NN	CC	NN	CC	CA	CC	CC	NN	CC	NN	CC	NN	CC	CC	NN	AA	CA	AA	CA	CC	NN	NN	CC	NN	CC	CC	CC	NN	CC	NN	NN	NN	NN
S1_324847	A/T	1	324847	+	NN	NN	TT	NN	NN	NN	NN	NN	NN	NN	NN	AA	NN	NN	NN	AA	NN	NN	NN	NN	TT	NN	NN	NN	NN	NN	NN	NN	AA	AA	NN	NN	NN	NN	NN	NN	NN	NN	AA	NN	AA	NN	AA	NN	NN
S1_325045	G/T	1	325045	+	GG	GG	GT	GG	GG	GG	GG	GG	GG	GG	GG	GG	GG	GG	GG	GG	GG	GG	GG	GG	GG	GG	GT	GG	GT	GG	GG	GG	GG	GG	GG	GG	GG	GG	GG	GG	GG	GG	GG	GG	GG	GG	GG	GG	GT
S1_325144	T/G	1	325144	+	NN	NN	NN	TT	NN	NN	NN	NN	NN	TT	NN	NN	NN	NN	TT	NN	NN	NN	NN	NN	NN	NN	NN	TT	NN	TT	NN	NN	NN	NN	NN	NN	NN	NN	NN	NN	TT	NN	TT	TT	GG	NN	NN	NN	NN
S1_325548	C/G	1	325548	+	NN	CC	GG	CC	CC	NN	CG	CC	NN	CC	CC	NN	NN	CC	NN	NN	NN	CC	NN	NN	CC	NN	NN	CG	CC	CC	NN	CC	CC	NN	NN	NN	CC	NN	CC	NN	NN	CC	NN	NN	NN	NN	CC	NN	CC
S1_325917	A/G	1	325917	+	AA	NN	AA	NN	NN	NN	AA	NN	AA	NN	AA	AG	NN	NN	NN	NN	NN	NN	GG	NN	NN	NN	AA	NN	GG	NN	AA	NN	NN	GG	AA	NN	NN	NN	NN	NN	NN	NN	NN	NN	NN	NN	NN	NN	NN
S1_326633	A/T	1	326633	+	NN	NN	NN	NN	NN	AA	NN	NN	AA	NN	NN	NN	NN	NN	NN	NN	NN	NN	AA	AA	NN	NN	NN	AA	AA	NN	NN	NN	AT	NN	NN	NN	AA	NN	NN	NN	NN	TT	NN	NN	NN	NN	NN	NN	NN
S1_326732	T/C	1	326732	+	NN	NN	NN	NN	TT	NN	TT	NN	NN	NN	NN	NN	NN	NN	NN	NN	NN	NN	TC	TT	NN	CC	TT	NN	NN	NN	NN	NN	TT	NN	NN	TT	NN	NN	NN	NN	NN	NN	NN	NN	NN	NN	NN	NN	NN
S1_326830	T/G	1	326830	+	NN	NN	NN	NN	NN	TG	TT	NN	TT	NN	NN	NN	NN	NN	NN	NN	NN	NN	TT	TT	NN	NN	NN	NN	NN	TT	NN	TT	NN	NN	NN	NN	NN	NN	NN	NN	NN	NN	NN	NN	NN	NN	NN	NN	NN
S1_326946	T/A	1	326946	+	NN	NN	NN	NN	NN	NN	TT	NN	NN	TT	NN	NN	NN	TT	NN	NN	NN	NN	NN	NN	NN	NN	NN	NN	NN	NN	TT	TT	NN	TT	NN	TT	TT	TT	TT	TT	NN	AA	NN	NN	NN	NN	TT	TT	NN
S1_327343	C/T	1	327343	+	NN	NN	CC	NN	NN	NN	CC	NN	NN	NN	TT	NN	NN	NN	NN	NN	NN	NN	NN	CC	NN	NN	CC	NN	NN	TT	CC	NN	NN	NN	CC	CC	NN	NN	NN	NN	NN	NN	NN	NN	NN	NN	CC	NN	NN
S1_327742	A/G	1	327742	+	AA	AA	AA	AA	AG	AA	AA	AA	AA	AA	AA	AA	NN	AA	NN	AA	NN	AA	AA	AA	AA	AA	AA	AA	AA	AA	AA	AG	AA	AA	AA	AA	AA	AA	AA	AA	NN	AG	AA	AA	AA	NN	AA	AA	NN
S1_328439	C/T	1	328439	+	NN	NN	NN	NN	NN	CC	NN	NN	NN	NN	NN	NN	NN	NN	NN	NN	NN	NN	CC	NN	NN	NN	NN	NN	NN	TT	NN	NN	NN	CC	NN	CC	NN	NN	CC	NN	NN	NN	NN	NN	NN	NN	NN	NN	TT
S1_328541	T/C	1	328541	+	TT	TT	TT	TT	TT	TT	TT	TT	TT	TT	TT	TT	TT	TT	TT	TT	TT	TT	TT	TC	TT	TT	TT	TT	TT	TT	TC	TT	TT	TT	TT	TT	TT	TT	TT	TT	TT	TT	TC	TT	NN	NN	TT	NN	TT
S1_330215	A/G	1	330215	+	AA	AA	AA	AG	AG	AA	AA	AG	AA	AA	AG	AG	AA	AG	AG	AA	AG	AG	AA	AA	AA	AA	AA	AA	AG	AG	AA	AG	AG	AG	AA	AG	AG	AG	AA	AG	AA	AG	AA	AA	GG	AA	GG	AA	AA
S1_330813	C/G	1	330813	+	CG	CC	CC	CG	CC	CC	CC	NN	CC	CC	CC	CC	NN	CG	CC	CC	CC	CC	CC	CC	CC	CC	CC	CC	CC	CC	CC	CC	CC	CC	CC	CC	CC	CC	CC	CC	CC	CC	CC	CC	CC	CC	CC	CC	CC
S1_332251	G/T	1	332251	+	NN	NN	NN	GG	NN	NN	NN	NN	NN	NN	GG	GG	NN	NN	NN	GG	NN	NN	TT	NN	NN	NN	NN	NN	NN	NN	TT	GG	NN	NN	NN	NN	TT	TT	NN	NN	NN	NN	NN	NN	NN	TT	GG	GG	NN
S1_332348	G/T	1	332348	+	GT	GG	GG	GG	GG	GG	GG	GG	GG	GG	GG	GG	GG	GG	GG	GG	GG	GG	GG	GG	GG	GG	GG	GG	GG	GG	GG	GG	GG	GG	GG	GG	GG	GG	GG	GG	GT	GT	GG	GG	GT	GG	GG	GG	GG
S1_332851	T/C	1	332851	+	TT	TT	TT	TT	TT	TT	TT	TT	TT	TT	TT	TT	TT	TC	TT	TT	TT	NN	TT	TT	TT	TT	TT	TT	TT	TT	TT	TT	TT	TT	TT	NN	TC	TT	TT	TT	TT	TT	TT	TT	TT	NN	TT	TT	TT
S1_332958	C/T	1	332958	+	CT	CC	CC	TT	CC	CC	CC	CC	CC	CC	CT	CC	CC	CC	CC	CT	CT	CC	CC	CC	CC	CC	CC	CT	CT	CC	CC	CC	CC	CC	CC	TT	CT	CC	CC	CC	CC	CC	CC	CC	CC	NN	CC	CC	CC
S1_333015	A/G	1	333015	+	AA	AA	AA	AA	AA	AA	AA	AA	AA	AA	AA	AA	AA	NN	AA	AA	AA	AA	AA	AA	AA	NN	AA	AA	AA	AA	AA	AG	AA	AG	AA	AA	AA	AA	AA	AA	AA	AA	AA	AA	AA	AA	NN	NN	AA
S1_333238	T/C	1	333238	+	TC	TT	TT	TT	TC	TT	TT	TC	TT	TT	TT	TC	TT	TT	TT	TC	TT	TT	TT	TT	TC	TT	TT	TT	TT	TT	TT	TT	TT	TT	TC	TC	TC	TT	TT	TT	TT	TT	TT	TT	TT	TT	TT	TT	TT
S1_333419	A/T	1	333419	+	AA	AA	AA	AA	AA	AA	AA	NN	AT	AA	AA	AA	NN	AA	AA	AA	AA	AA	AA	AA	AA	TT	AA	AA	AA	AA	AA	AA	AA	AA	AA	AA	AA	AA	AA	AA	AA	AA	AA	AA	AA	NN	AA	NN	AA
S1_334359	T/C	1	334359	+	TT	TT	TT	TT	TT	TT	TT	TT	TC	TT	TT	TT	TT	TT	TT	TT	TT	TT	TT	TT	TT	TT	TT	TT	TT	TT	TT	TT	TT	TT	TT	TT	TT	TT	TT	TT	TT	TT	TT	TT	TT	TT	CC	NN	TT
S1_335055	A/G	1	335055	+	AA	AA	AA	AA	AA	AA	AA	AG	AA	AA	AA	AA	AA	AA	AA	AA	AA	AA	AA	AA	AA	AA	AA	AG	AA	AA	AA	AA	AA	AA	AA	AA	AA	AA	AA	AA	AA	AA	AA	AA	AA	AA	AA	AA	AA
S1_335137	G/A	1	335137	+	NN	NN	GG	NN	NN	NN	NN	NN	GG	NN	NN	NN	NN	NN	NN	NN	GG	NN	NN	NN	NN	NN	NN	NN	NN	NN	NN	NN	NN	NN	NN	NN	NN	GG	AA	NN	NN	NN	NN	NN	NN	NN	NN	NN	NN
S1_335242	T/C	1	335242	+	TT	TT	TT	TT	TT	TT	TT	TT	TT	TT	TT	TT	TT	TT	TT	TT	TT	TT	TT	TT	TC	TT	TT	TT	TT	TT	TT	TT	TT	TT	TT	TT	TT	TT	TT	TT	TC	TT	TT	TT	TT	TT	TT	TT	TT
S1_335644	A/G	1	335644	+	AA	AA	AA	AG	AG	AA	AA	AA	AG	AG	AG	AA	NN	AA	AA	AA	GG	AA	AA	AA	AG	GG	AA	AA	AA	AA	AA	AA	AA	AA	AA	AA	AA	AA	AA	AA	AA	AA	AA	AA	AA	AA	NN	NN	AA
S1_335930	T/G	1	335930	+	NN	NN	NN	GG	NN	NN	NN	NN	GG	NN	TT	NN	NN	NN	NN	NN	NN	TT	NN	NN	GG	NN	NN	NN	TT	NN	NN	NN	TT	NN	NN	NN	NN	NN	TT	NN	NN	NN	NN	TT	NN	NN	NN	NN	NN
S1_336524	A/T	1	336524	+	AA	AA	AA	AA	AA	AA	AA	AA	AA	AA	AA	AT	AA	AA	AA	AA	AA	AA	AA	AA	AA	AA	AA	AA	AA	AA	AA	AA	AA	AA	AA	AA	AA	AA	AA	AA	AA	AA	AA	AA	NN	AA	AA	AA	AA
S1_336757	T/C	1	336757	+	TT	TT	TT	TT	TT	TT	TT	TT	TT	TT	TT	TT	TT	TT	NN	TT	NN	TT	TT	TT	TT	NN	TT	TT	TC	TT	TT	TT	TC	TT	TC	NN	TT	TT	TT	TT	TT	TT	TT	TT	NN	NN	NN	TT	NN
S1_337125	T/C	1	337125	+	TT	TT	TT	TT	TT	TT	TT	TT	TT	TT	TT	TT	TT	TT	TT	TT	TT	TT	TT	TT	TT	TT	TT	TT	TT	TT	TT	TT	TT	TT	TT	TT	TT	TT	TT	TT	TT	TT	TT	TT	TT	NN	TT	TT	TT
S1_337347	G/T	1	337347	+	NN	NN	NN	NN	NN	NN	NN	NN	NN	NN	NN	NN	NN	NN	NN	NN	NN	NN	NN	NN	NN	NN	TT	NN	NN	NN	NN	GG	NN	NN	NN	NN	TT	NN	NN	NN	NN	NN	NN	NN	NN	GG	GT	NN	NN
S1_337420	A/G	1	337420	+	AA	AA	AA	AA	AA	AA	AA	AA	AA	AG	AA	AA	AA	NN	AA	AA	AA	AA	AA	AA	AA	AA	AA	AA	AA	AA	AA	AA	AA	AA	AA	AA	AA	AA	AA	AA	AA	AA	AG	AA	AA	AA	AA	AA	AA
S1_337722	T/C	1	337722	+	NN	TT	TT	TT	TT	TT	TC	TT	NN	TT	TT	TT	TT	TT	TC	TT	NN	TT	TT	TT	NN	TT	TT	NN	TT	TT	TT	TT	TT	NN	NN	TT	TT	TT	TT	TT	TT	TT	TT	TT	TT	NN	NN	TT	TT
S1_337959	T/C	1	337959	+	TT	TT	TT	TT	TC	TT	TT	TT	TT	TT	TT	TT	TT	TT	TT	TT	TT	TT	TT	TT	TT	TT	TT	TT	TT	TT	TT	TT	TT	TT	TT	TT	TT	TT	TT	TT	TT	TT	TT	TC	TT	TT	TT	TT	TT
S1_338452	T/G	1	338452	+	NN	NN	NN	NN	NN	NN	NN	NN	NN	NN	NN	NN	NN	NN	NN	NN	NN	TT	NN	GG	NN	GG	TT	GG	NN	NN	NN	NN	NN	NN	GG	NN	NN	GG	NN	NN	NN	NN	TT	NN	NN	NN	NN	NN	NN
S1_338649	G/T	1	338649	+	GT	GG	GG	GG	GG	GG	GG	GG	GT	GG	GG	GG	GG	GG	GG	GG	GG	GG	GG	GG	GG	GG	GG	GG	GG	GG	GG	GG	GG	GG	GG	GG	GG	GG	GG	GG	GG	GG	GG	GG	GG	GG	GG	GG	GG
S1_339341	A/G	1	339341	+	AA	AA	AA	AA	AA	AA	AA	AA	AA	AA	AA	AA	AA	AA	AA	AA	AA	AA	AA	AA	AA	AA	AA	AA	AA	AA	AA	AA	AA	AA	AA	AA	AA	AA	AA	AA	AA	AA	AA	AA	AG	AA	AA	AA	AA
S1_339852	A/G	1	339852	+	AA	AA	AA	AA	AA	AA	AA	AA	AA	AA	AA	AA	NN	AA	NN	AA	AA	AA	AA	AA	AG	AA	AA	AA	AA	AA	AA	AA	AA	AA	AA	AA	AA	NN	AA	AA	NN	AA	AA	AA	NN	NN	NN	NN	AA
S1_339938	A/T	1	339938	+	AA	AA	AA	AA	AA	AA	AA	AA	AT	AT	AA	AA	AA	AA	AA	AA	NN	AA	AT	AA	AA	AA	AA	AA	AA	AA	AA	AA	AA	AA	AA	AA	AA	AA	AA	AA	AA	AA	AA	AA	AA	NN	AA	AA	AA
S1_340050	A/T	1	340050	+	AA	AA	AA	AA	AA	AA	AA	AA	AA	AA	AA	AA	AA	AA	AA	AA	AA	AA	AA	AT	AA	NN	AA	AA	AA	AA	AA	AA	AA	AA	AA	AA	AA	AT	AA	AA	AA	AA	AA	AA	AA	AA	AA	NN	AA
S1_346229	A/G	1	346229	+	AA	AA	AA	AA	AA	AA	AA	AA	AA	AA	AA	AA	NN	AA	AA	AA	AA	AA	AA	AA	AA	AA	AA	AA	AA	AA	AA	AA	AA	AA	AA	AA	AA	AA	AA	AA	AA	AA	AA	AA	AA	NN	AA	AA	AA
S1_346716	G/T	1	346716	+	NN	NN	NN	GG	NN	NN	GG	NN	NN	NN	NN	GG	GG	NN	NN	NN	NN	NN	NN	NN	NN	NN	GG	GG	TT	NN	NN	NN	NN	NN	NN	NN	NN	NN	NN	NN	NN	NN	NN	NN	NN	NN	NN	NN	NN
S1_346843	A/G	1	346843	+	AA	AA	AA	AA	AA	NN	AA	AA	AA	AA	AA	AA	AA	AA	AA	AA	AA	AA	AA	AA	AA	AA	AA	AA	AA	AA	AA	AA	AA	AA	AA	AA	AA	AA	AA	AA	AA	AG	AA	AA	AA	AA	AA	AA	AA
S1_347036	A/G	1	347036	+	AA	AA	AA	AA	AA	AA	AA	AA	AA	AA	AA	AA	AA	AA	AA	AA	AA	AA	AA	AA	AA	AA	AG	AA	AA	AA	AA	AA	AA	AA	AA	AA	AA	AA	AA	AA	NN	AA	AA	AA	NN	NN	AA	NN	AA
S1_347537	G/T	1	347537	+	NN	NN	NN	NN	NN	NN	NN	NN	NN	NN	NN	TT	NN	GG	NN	NN	NN	NN	GG	NN	TT	NN	TT	NN	NN	NN	NN	NN	NN	NN	NN	NN	NN	NN	NN	NN	NN	NN	NN	NN	NN	NN	NN	NN	NN
S1_347634	G/T	1	347634	+	GG	GG	GG	GG	GG	GG	GG	GG	GG	GG	GG	GG	GG	NN	NN	GT	GT	GG	NN	GG	GT	GG	GG	GG	GG	GT	GG	GG	GG	GG	GG	GG	GG	GG	GG	GG	NN	GG	GG	GG	GG	GG	GG	NN	GG
S1_347721	A/C	1	347721	+	NN	AA	NN	AA	NN	NN	NN	NN	NN	NN	NN	NN	NN	NN	NN	NN	NN	NN	NN	NN	NN	AA	NN	NN	NN	NN	NN	NN	NN	NN	NN	NN	NN	NN	NN	NN	NN	NN	NN	NN	NN	NN	NN	NN	NN
S1_347839	C/T	1	347839	+	CC	CC	CC	CC	CC	CC	CC	NN	CC	CC	CC	CC	NN	CC	NN	CC	CC	CC	CC	CC	CC	CC	CC	NN	CC	CC	CC	CC	CC	CC	CC	CC	CC	CC	CC	CC	CC	CC	CT	CC	NN	CC	NN	CC	CC
S1_348042	A/T	1	348042	+	AT	AT	AT	AT	AT	AT	AT	AA	AT	AT	AT	AA	AT	AT	AT	AT	AT	AT	AT	AA	AT	AT	AT	AT	AT	AT	AT	AT	AT	AT	AT	AT	AT	AT	AT	AT	AT	AT	AT	AT	AT	AT	AT	AT	AT
S1_348241	A/T	1	348241	+	AA	NN	NN	NN	TT	AA	AT	NN	NN	NN	NN	AA	TT	NN	NN	NN	NN	NN	NN	NN	TT	NN	NN	NN	NN	NN	NN	NN	NN	NN	NN	NN	AA	NN	NN	TT	NN	NN	NN	NN	NN	NN	NN	NN	NN
S1_348558	A/T	1	348558	+	NN	NN	NN	NN	NN	NN	AA	NN	NN	NN	NN	NN	NN	NN	NN	TT	NN	NN	NN	NN	NN	NN	NN	NN	NN	NN	TT	NN	NN	NN	NN	NN	NN	NN	NN	AA	NN	NN	NN	NN	NN	NN	NN	NN	NN
S1_349522	G/T	1	349522	+	GG	NN	GG	GT	NN	GG	GG	NN	NN	GG	GG	GG	GG	NN	GG	GG	GG	GT	GG	GG	GG	GG	GG	GG	GG	GG	GG	GG	GG	GG	GG	GG	GG	NN	GG	GG	GG	GG	GG	GG	NN	NN	GG	GG	NN
S1_350562	T/C	1	350562	+	TT	TT	TT	TT	TT	TT	TT	TT	TT	TT	TT	TT	TT	TT	TT	TT	TT	TT	TT	TT	TT	TT	TT	TT	TT	TT	TT	TT	TT	TT	TT	TC	TT	TT	TT	TT	TT	TT	TT	TT	TT	TT	TT	TT	TT
S1_350636	T/A	1	350636	+	TT	TT	NN	NN	AA	NN	TT	NN	NN	TT	NN	TT	NN	NN	NN	NN	TT	NN	NN	NN	NN	NN	NN	AA	TT	NN	TT	NN	NN	NN	TT	NN	TT	NN	TT	NN	TT	NN	NN	NN	NN	NN	NN	NN	NN
S1_350833	A/T	1	350833	+	AA	AA	AA	AA	AA	AA	AA	AA	AA	AA	AA	AA	AA	AA	AA	AA	AA	AA	AA	AA	AA	AA	AA	AA	AA	AA	AA	AA	AA	AA	AA	AT	AA	AA	AA	AA	NN	AA	AT	AA	AA	NN	NN	NN	NN
S1_351130	A/G	1	351130	+	AA	AA	AA	AA	AG	AA	AA	AA	AA	AA	AA	AA	AA	AA	AG	AA	AA	AA	AA	AA	AA	AA	AA	AA	AA	AA	AA	AA	AG	AA	AA	AA	AA	AA	AA	AA	AA	AA	AA	AA	AA	NN	AA	NN	AA
S1_351246	T/C	1	351246	+	TT	TT	TT	TT	TT	TT	TT	TT	TT	TT	TT	TT	TT	TT	TT	TT	TT	TT	TT	TT	TT	TT	TC	TT	TT	TT	TT	TT	TT	TT	TT	TT	TT	TT	TT	TT	TT	TT	TT	TT	TT	TT	TT	TT	TT
S1_351631	C/T	1	351631	+	NN	NN	TT	NN	CT	NN	NN	NN	NN	NN	NN	CC	NN	NN	NN	CC	NN	CT	NN	NN	NN	NN	NN	CC	NN	NN	NN	NN	NN	CC	NN	NN	NN	NN	NN	NN	NN	NN	CC	CC	NN	NN	NN	NN	NN
S1_351842	C/T	1	351842	+	NN	NN	CC	NN	TT	CC	NN	NN	NN	CC	NN	NN	NN	NN	NN	NN	CC	NN	NN	NN	CC	NN	NN	CC	NN	NN	NN	NN	NN	NN	NN	NN	CC	NN	NN	NN	NN	CC	NN	TT	NN	NN	NN	CC	NN
S1_352561	A/G	1	352561	+	AA	AA	AA	AA	AA	AA	AA	AA	AA	AA	AA	AA	AA	AA	AA	AA	AA	AA	AA	AA	AA	NN	AA	AA	AA	AA	AA	AA	AA	AA	AA	AA	AA	AA	AA	AA	AA	AA	AA	AA	AA	AA	NN	NN	AA
S1_353227	C/A	1	353227	+	NN	NN	CC	NN	NN	NN	NN	NN	NN	CC	CC	NN	NN	NN	NN	NN	NN	NN	NN	NN	NN	NN	NN	NN	NN	NN	NN	CC	NN	NN	NN	NN	NN	NN	NN	NN	NN	NN	NN	NN	NN	NN	NN	CC	NN
S1_353346	A/C	1	353346	+	AA	AA	AA	AA	AC	AA	AA	NN	AA	AA	AA	NN	AA	AA	AA	NN	AA	NN	AA	NN	AA	AA	NN	AA	AA	AA	AA	AA	AA	AA	AA	AA	AA	AA	AA	AA	AA	AA	AA	AA	AA	AA	AA	NN	AC
S1_353664	A/C	1	353664	+	AA	AA	AA	AA	AA	AA	AA	AA	AA	AA	AC	AA	AA	AA	AA	AA	AA	AA	AA	AA	AA	AA	AA	AA	AA	AA	AA	AA	AC	AA	AC	AA	AA	AA	AA	AA	AA	AA	AC	AA	AA	NN	AA	NN	AA
S1_353933	A/G	1	353933	+	AA	AA	AA	AG	AA	AA	AA	AA	AA	AA	AA	AA	AA	AA	AA	AA	AA	AA	AA	AA	AA	AA	AA	AA	AA	AA	AA	AA	AA	AA	AA	AG	AA	AA	AA	AA	AA	AA	AA	AA	AA	NN	AA	NN	AA
S1_354050	A/T	1	354050	+	NN	NN	NN	NN	AA	AA	TT	NN	AA	NN	NN	NN	AA	NN	NN	AA	NN	NN	NN	NN	NN	NN	NN	AA	TT	NN	TT	AA	NN	NN	NN	NN	AA	AA	NN	NN	NN	AA	NN	NN	NN	AA	NN	NN	NN
S1_354149	T/C	1	354149	+	TT	NN	CC	NN	NN	CC	NN	NN	NN	NN	NN	TT	NN	NN	NN	NN	NN	NN	NN	NN	TT	NN	NN	NN	NN	NN	TC	NN	NN	CC	NN	TT	NN	NN	NN	NN	NN	NN	NN	NN	NN	NN	NN	NN	NN
S1_354914	A/G	1	354914	+	AA	AA	AA	AA	AA	NN	AA	NN	AA	AG	AA	AA	AA	AA	AA	AA	AA	AA	AA	NN	AA	AA	NN	NN	AA	AA	AA	AA	AA	AA	AA	AA	AA	NN	AG	AA	NN	AA	AG	AA	AA	NN	AA	AA	AA
S1_355062	A/G	1	355062	+	AA	AA	AA	AA	AA	AG	AA	AA	AG	AA	AA	AA	AA	AA	AA	AA	AA	AA	AA	AA	AA	AA	AA	AG	AA	AA	AA	AA	AG	AA	AA	AA	AA	AA	AA	AA	AA	AA	AA	AA	AA	AA	AA	NN	AA
S1_355233	C/T	1	355233	+	NN	NN	NN	NN	CC	NN	NN	NN	NN	NN	NN	NN	NN	NN	NN	NN	NN	TT	NN	NN	NN	NN	NN	NN	NN	NN	CC	NN	NN	NN	NN	NN	NN	NN	NN	NN	NN	NN	NN	NN	NN	NN	NN	NN	NN
S1_355955	C/A	1	355955	+	NN	CC	CC	CC	CC	NN	AA	NN	CC	NN	NN	NN	NN	NN	NN	NN	NN	NN	CC	NN	CC	NN	NN	NN	CC	CA	NN	NN	CC	NN	CC	CC	CC	NN	NN	CC	NN	CC	CC	CC	NN	NN	NN	NN	NN
S1_357344	A/G	1	357344	+	GG	GG	AA	AG	AA	AA	AA	AA	AA	AA	AA	AA	AA	AA	AA	AG	AA	NN	AA	AG	AA	AA	AA	AA	AA	AA	AA	AA	AA	AA	AG	AG	AA	AA	AA	AG	AA	AA	AG	AA	AA	AA	NN	NN	NN
S1_357421	A/C	1	357421	+	AC	AA	AA	AA	AC	AA	AA	AA	AA	AA	AA	AA	AA	AA	AA	AA	AA	AA	AA	AA	AC	AA	AA	AA	AA	AA	AA	AA	AA	AA	AC	AA	AA	AA	AA	AA	AA	AA	AA	AA	AA	AA	AA	AA	AA
S1_357548	G/T	1	357548	+	NN	NN	NN	NN	NN	NN	NN	NN	NN	NN	NN	NN	NN	NN	NN	NN	NN	NN	NN	NN	NN	NN	NN	NN	NN	NN	NN	NN	NN	NN	NN	GG	NN	NN	NN	NN	NN	NN	NN	GG	NN	NN	NN	NN	NN
S1_357645	T/C	1	357645	+	TT	TT	TT	TT	TT	TT	TT	TT	TT	NN	TT	TT	TT	TC	NN	TT	TT	TT	TT	TT	TT	TT	TT	NN	TT	TT	TT	TT	TT	TT	TT	TT	TT	TT	TT	TT	TT	TT	TT	TT	NN	NN	TT	NN	TT
S1_357722	T/C	1	357722	+	TT	TT	TT	TT	TT	TT	TT	TT	TT	TT	TT	TT	NN	TT	TT	TT	TT	NN	TT	TT	TT	TT	TC	TT	TT	TT	TT	TT	TT	TT	TT	TT	TT	TT	TC	TT	TT	TT	TT	TT	TT	NN	NN	NN	TT
S1_357862	T/G	1	357862	+	TG	TT	TG	TG	TT	TT	TT	TT	TG	GG	GG	TG	TT	GG	TG	TG	TT	TG	TG	GG	TG	TT	TG	TG	TT	TT	TT	TT	TT	TT	TT	TT	TT	TG	TT	TG	TT	TG	TG	TT	TT	TT	TT	NN	TT
S1_358562	A/G	1	358562	+	AA	AA	AA	AA	AA	AA	AA	AA	AA	AA	AA	AA	AA	AA	AA	AA	AA	AA	AA	AA	AA	AA	AA	AA	AA	AA	AA	AA	AA	AA	AA	AA	AA	AA	AG	AG	AA	AA	AA	AA	AA	NN	AA	NN	AA
S1_359552	T/C	1	359552	+	TT	TT	TT	TT	TT	TT	TT	TT	TT	TT	TT	TT	TT	TT	TT	TT	TT	TT	TT	TT	TT	TT	TT	TT	TT	TT	TT	TT	TT	TT	TT	TT	TT	TT	TT	TT	TT	TT	TT	TT	TT	NN	TC	TT	TT
S1_359729	C/A	1	359729	+	NN	NN	CC	CA	CA	NN	CC	NN	NN	NN	NN	CC	NN	NN	NN	NN	CA	CC	NN	CC	CC	CC	CC	NN	NN	NN	AA	NN	NN	NN	CC	NN	NN	CC	CC	NN	CC	CC	AA	NN	CC	CC	NN	NN	NN
S1_359830	A/T	1	359830	+	NN	TT	NN	AA	NN	NN	TT	NN	NN	NN	NN	NN	NN	NN	NN	NN	NN	NN	NN	NN	NN	NN	NN	NN	NN	NN	NN	AA	AA	NN	NN	NN	NN	NN	NN	AA	AA	NN	NN	NN	NN	AA	NN	TT	TT
S1_360358	C/T	1	360358	+	CC	CC	CC	CC	CC	CC	CC	CC	CC	CC	CC	CC	CC	CC	CC	CC	CC	CC	CC	CC	CC	CC	CC	CC	CC	CC	CC	CC	CC	CC	CC	CC	CC	CC	CC	CC	CC	CC	CC	CC	NN	CC	NN	NN	CC
S1_360551	T/C	1	360551	+	TT	TT	TT	TT	TT	TT	TT	TT	TT	TT	TT	TT	TT	TT	TT	TT	TT	TT	TT	TT	TT	TT	TT	TT	TT	TT	TT	TT	TT	TT	TT	TT	TT	TT	TT	TT	TT	TT	TT	TT	TT	TT	TT	TT	TT
S1_360626	T/C	1	360626	+	NN	NN	NN	NN	NN	NN	NN	NN	NN	NN	NN	NN	NN	NN	NN	NN	NN	NN	NN	NN	NN	NN	NN	NN	NN	TC	NN	NN	TT	NN	TT	TT	TT	NN	NN	NN	NN	NN	NN	NN	TT	NN	TC	NN	NN
S1_361162	C/G	1	361162	+	CC	CC	CC	CC	CC	CC	CC	CC	CC	CC	CC	CC	CC	CC	CC	CC	CC	CC	CC	CC	CC	CC	CC	CC	CC	CC	CC	CC	CC	CC	CC	CC	CC	CC	CC	CC	CC	CC	CC	CC	NN	CC	CC	NN	CC
S1_361634	A/G	1	361634	+	NN	NN	AA	NN	AG	AA	NN	NN	NN	AA	GG	NN	NN	NN	NN	NN	NN	NN	NN	NN	AG	NN	NN	NN	AG	AG	NN	AA	NN	NN	NN	NN	GG	GG	NN	NN	GG	NN	NN	NN	NN	NN	NN	NN	NN
S1_361825	C/A	1	361825	+	NN	NN	NN	NN	CC	NN	NN	NN	CC	NN	NN	NN	NN	NN	NN	NN	NN	NN	NN	NN	NN	NN	CC	NN	NN	NN	NN	NN	NN	CC	NN	NN	NN	NN	CC	CC	NN	NN	NN	NN	NN	NN	NN	CC	CC
S1_362224	T/G	1	362224	+	NN	NN	NN	TT	NN	GG	NN	NN	GG	NN	NN	NN	NN	NN	NN	TT	NN	NN	NN	NN	NN	NN	NN	NN	NN	NN	NN	NN	TT	TT	NN	NN	TT	NN	NN	NN	NN	NN	NN	NN	NN	NN	NN	NN	NN
S1_362335	T/A	1	362335	+	NN	NN	NN	NN	TT	NN	TA	NN	TT	TT	NN	TA	NN	NN	NN	TT	NN	NN	TT	NN	NN	NN	NN	NN	NN	NN	NN	TT	NN	NN	NN	TT	AA	NN	TT	NN	NN	NN	NN	NN	NN	NN	NN	NN	NN
S1_362757	T/G	1	362757	+	NN	TT	NN	NN	NN	NN	TT	NN	NN	NN	TG	NN	NN	NN	NN	NN	NN	NN	NN	NN	GG	NN	NN	TT	NN	NN	NN	NN	NN	NN	NN	GG	GG	NN	TT	TT	NN	NN	TT	TT	NN	NN	NN	NN	NN
S1_362819	G/T	1	362819	+	NN	NN	NN	GG	TT	NN	NN	NN	NN	NN	NN	NN	NN	NN	NN	NN	GG	NN	NN	NN	TT	NN	NN	NN	NN	NN	NN	GG	GG	NN	NN	NN	GG	GG	NN	GG	TT	GG	NN	TT	NN	NN	NN	NN	NN
S1_362939	A/T	1	362939	+	AA	AA	TT	NN	AA	TT	NN	NN	NN	TT	NN	TT	NN	NN	NN	NN	NN	TT	NN	NN	NN	NN	TT	AT	NN	NN	AA	NN	TT	NN	AA	NN	AA	NN	AA	TT	NN	NN	AA	AA	NN	NN	NN	NN	NN
S1_363039	T/A	1	363039	+	NN	NN	NN	NN	TT	AA	NN	NN	NN	NN	NN	NN	NN	NN	TT	NN	TT	NN	NN	NN	AA	NN	NN	NN	TT	NN	NN	NN	NN	NN	NN	NN	NN	NN	NN	NN	NN	NN	NN	NN	NN	NN	NN	NN	NN
S1_363140	T/A	1	363140	+	TT	NN	NN	NN	NN	NN	TT	NN	NN	NN	NN	NN	NN	AA	NN	NN	NN	NN	NN	TT	NN	NN	NN	NN	NN	AA	TT	AA	NN	AA	TT	NN	TT	TT	NN	AA	NN	NN	NN	NN	NN	TT	NN	NN	NN
S1_363452	A/G	1	363452	+	AA	AA	AA	AA	AA	AA	AA	AA	AA	AA	AA	AA	AA	AA	AA	AA	AA	AA	AA	AA	AA	AA	AA	AA	AA	AA	AA	AA	AA	AA	AG	AA	AA	AA	AA	AA	AA	AA	AA	AA	AA	AA	AA	AA	AA
S1_364032	A/G	1	364032	+	AA	AA	AA	AA	AA	AA	AA	AG	AA	AA	AA	AA	AA	AA	AA	AA	AA	AA	AG	AA	AA	AA	AA	AA	AA	AA	AA	AA	AA	AA	AA	AA	AA	AA	AA	AA	AA	AA	AA	AA	AA	AA	AA	NN	AA
S1_364153	C/T	1	364153	+	TT	NN	TT	TT	CC	NN	TT	CT	CC	CT	NN	NN	NN	NN	NN	CC	NN	NN	CC	NN	NN	CT	NN	TT	CC	TT	CC	TT	TT	NN	CC	NN	CC	NN	CC	CT	NN	NN	CT	TT	NN	NN	CC	TT	NN
S1_364738	G/T	1	364738	+	GG	GG	GT	GG	GG	GG	GG	GG	GG	GG	GG	GT	GT	GG	GG	GG	GT	GG	GG	GG	GG	GG	GG	GG	GG	GG	GG	GG	GG	GG	GG	GG	GG	GG	GG	GG	GG	GG	GG	GG	GG	GG	GG	GG	GG
S1_364863	G/T	1	364863	+	GG	GG	GG	GT	GT	GG	GT	NN	GG	GG	GT	GT	GG	GG	GG	GG	GT	GT	GG	GG	GG	GG	GT	GT	GT	GG	GT	GG	GG	GG	GG	GT	GG	GT	GG	GT	GG	GG	GG	GG	GG	GG	NN	NN	TT
S1_365526	G/T	1	365526	+	GG	GT	GG	GG	GT	GG	GG	GG	GG	GG	GG	GG	GG	GG	GG	GG	GG	GG	GG	GG	GT	GT	GG	GG	GG	GG	GT	GG	GG	GG	GG	GT	GG	GG	GG	GG	GG	GG	GG	GG	GG	GG	GG	GG	GG
S1_365625	T/G	1	365625	+	NN	NN	NN	NN	NN	NN	NN	NN	NN	GG	NN	NN	NN	NN	GG	NN	NN	NN	NN	NN	NN	NN	NN	NN	NN	NN	NN	NN	NN	NN	NN	NN	TT	TT	NN	NN	GG	GG	TT	TT	NN	NN	NN	NN	NN
S1_366733	T/A	1	366733	+	AA	NN	NN	NN	NN	TT	NN	NN	AA	NN	NN	NN	NN	NN	NN	NN	NN	NN	NN	TT	NN	NN	NN	NN	NN	NN	NN	NN	TT	NN	TT	NN	TT	NN	NN	NN	NN	NN	NN	NN	NN	TT	NN	NN	NN
S1_366838	T/C	1	366838	+	NN	NN	NN	NN	NN	NN	NN	NN	NN	NN	NN	NN	NN	NN	NN	NN	TT	NN	NN	NN	NN	NN	NN	NN	NN	NN	NN	NN	TT	NN	TT	NN	NN	NN	NN	NN	NN	NN	TT	NN	TT	NN	NN	NN	NN
S1_366937	G/T	1	366937	+	GG	GG	GG	GG	GG	GG	GG	GG	GG	GG	GG	GG	GG	GG	GG	GT	GT	GG	GG	GG	GG	NN	GG	GG	GG	GT	GG	GG	GG	GG	GG	GG	GG	GG	GG	GG	GT	GG	GG	GG	GG	GG	GG	GG	GG
S1_367239	A/G	1	367239	+	AA	AA	AA	AA	AG	AA	AA	NN	AA	AA	AA	AA	AA	AA	AA	AA	AA	AA	AA	AA	AA	NN	AA	AA	AA	AA	AA	AA	AA	AA	AA	NN	AA	AA	AA	AA	AA	AA	AA	AG	AA	AA	AA	NN	AA
S1_367449	A/G	1	367449	+	AG	AA	AA	AA	AA	AA	AA	NN	AA	AA	AA	AA	NN	AA	AA	AA	AA	AA	AA	NN	AA	AA	AA	AA	AA	AA	AA	AA	AA	AA	AA	AA	AA	AA	AA	AA	AA	AA	AA	NN	AA	NN	NN	NN	NN
S1_367650	C/T	1	367650	+	CC	CC	CC	CC	CT	CC	CC	CT	CC	CT	CC	CC	CC	CT	CC	CT	CT	CC	CT	CT	CC	CC	TT	CC	CC	CC	CC	CC	CC	CC	CT	CC	CC	CC	CC	CC	CC	CC	CC	CC	CC	CT	CC	NN	CC
S1_367722	A/G	1	367722	+	AA	AA	AG	AA	AA	AA	AA	AA	AA	AA	AA	AG	AA	AA	AA	AA	AA	AA	AA	AA	AA	AA	AA	AA	AA	AA	AA	AA	AA	AA	AA	AA	AA	AA	AA	AA	AA	AA	AA	AA	AA	NN	AA	NN	AA
S1_367825	A/G	1	367825	+	AA	AA	AA	AA	AA	AA	AA	NN	AA	AA	NN	AA	AA	NN	AA	AA	NN	NN	NN	AA	AA	AA	AA	AA	AG	GG	AA	AA	AA	AA	AA	AA	AA	AA	AA	AA	NN	AA	NN	AA	AA	AA	NN	AA	AA
S1_367912	T/C	1	367912	+	TT	TT	TT	TT	TT	TT	TT	TT	TT	TT	TT	TT	TT	TT	TT	TT	TT	TT	TT	TC	TT	TT	TT	TT	TT	TT	TT	TT	TT	TT	TT	TT	TT	TT	TT	TT	TT	TT	TT	TT	TT	TT	TT	NN	TT
S1_368122	A/G	1	368122	+	AA	AA	AA	AA	AA	AA	AA	AA	AA	AA	AA	AA	AA	AA	AA	AA	NN	AA	AA	AA	AA	AA	AA	AA	AA	AA	AA	AA	AA	AA	AA	AA	AA	AA	AA	AA	AA	AA	AA	AA	AA	AA	AA	NN	AA
S1_368217	T/A	1	368217	+	TT	TA	TT	TT	TT	AA	TA	TA	TT	TA	AA	TA	TT	TT	TA	TT	TT	TT	AA	AA	TA	TT	TT	TT	TT	TT	TT	TT	TT	TT	TA	TA	TT	TT	TT	TT	TT	TT	TT	TT	TT	TA	TT	TT	TT
S1_368541	A/G	1	368541	+	AA	NN	AA	NN	AA	NN	NN	NN	NN	NN	NN	NN	NN	NN	NN	AA	NN	NN	NN	AG	NN	NN	NN	AA	NN	NN	NN	NN	AA	NN	NN	NN	AA	NN	AA	AA	NN	NN	AA	AA	NN	NN	NN	NN	NN
S1_368660	T/C	1	368660	+	TT	TT	TT	TC	TT	CC	CC	TC	TC	NN	NN	TT	NN	CC	CC	CC	NN	TT	CC	TC	TT	CC	CC	NN	TT	TT	TT	TC	TT	TT	TC	NN	TT	CC	TT	TC	TT	TT	TC	TT	NN	NN	NN	NN	NN
S1_369455	A/T	1	369455	+	AA	AA	AA	AA	AT	AA	AT	AA	AA	AA	AA	AA	AA	AA	AA	AA	AA	AA	AA	AA	AA	AA	AA	AA	AA	AA	AA	AA	AA	AA	AA	AA	AA	AA	AA	AA	AA	AA	AT	AA	AA	NN	NN	NN	AA
S1_369528	A/C	1	369528	+	CC	NN	NN	AA	NN	AA	NN	NN	NN	NN	AA	AA	NN	CC	AA	AA	NN	NN	AA	NN	NN	NN	NN	CC	NN	AA	NN	AC	NN	AA	CC	NN	NN	CC	AA	NN	NN	NN	AC	NN	NN	NN	NN	NN	NN
S1_369711	G/T	1	369711	+	TT	NN	TT	NN	NN	NN	NN	NN	GG	NN	NN	NN	NN	NN	TT	GG	NN	GG	NN	NN	NN	NN	NN	NN	TT	NN	NN	GG	NN	NN	NN	NN	NN	NN	NN	NN	TT	NN	NN	NN	NN	NN	NN	NN	NN
S1_370142	T/C	1	370142	+	NN	NN	TT	TT	NN	NN	NN	NN	CC	NN	NN	NN	NN	NN	NN	NN	NN	NN	NN	NN	NN	NN	NN	NN	TT	NN	TT	NN	CC	TT	CC	TT	NN	NN	CC	NN	NN	TC	NN	NN	NN	NN	NN	NN	NN
S1_370226	T/G	1	370226	+	NN	NN	NN	NN	NN	NN	NN	NN	NN	NN	NN	NN	NN	NN	NN	NN	NN	NN	NN	NN	NN	NN	NN	NN	NN	TT	NN	NN	GG	NN	TG	TG	TT	NN	NN	NN	NN	NN	NN	NN	GG	NN	TT	NN	NN
S1_370463	C/A	1	370463	+	CC	CC	CC	CC	CC	CC	CC	CC	CA	CC	CC	CC	CC	CC	CC	CC	CC	CC	CC	CC	CC	CC	CC	CC	CC	CA	CC	CC	CC	CC	CC	CC	CC	CC	CC	CC	CC	CC	CC	CC	CC	NN	NN	NN	NN
S1_370524	T/A	1	370524	+	NN	NN	NN	NN	NN	NN	NN	NN	NN	NN	NN	NN	NN	NN	NN	NN	NN	NN	NN	NN	NN	NN	NN	NN	NN	TA	NN	TT	NN	NN	TA	AA	NN	NN	NN	NN	NN	NN	NN	NN	NN	NN	TA	TT	NN
S1_371017	T/C	1	371017	+	TT	NN	TT	TT	NN	NN	TT	TT	NN	TT	NN	NN	TT	TT	NN	TT	TT	TT	NN	NN	NN	TT	NN	NN	NN	TT	NN	TT	TT	NN	NN	NN	TT	NN	TC	NN	NN	TC	TT	TT	NN	CC	NN	NN	NN
S1_371128	T/G	1	371128	+	NN	NN	NN	NN	NN	NN	NN	NN	GG	NN	NN	NN	NN	GG	NN	NN	TT	NN	NN	TT	NN	NN	NN	NN	NN	NN	NN	NN	NN	NN	GG	NN	NN	GG	TT	NN	NN	NN	NN	NN	NN	NN	TT	NN	NN
S1_371520	T/C	1	371520	+	TC	TT	TT	TT	TT	TT	TT	TT	TT	TT	TT	TT	NN	TC	TT	TT	TT	TT	TT	TT	TT	NN	TT	TT	TT	TT	TT	TT	TT	TT	TC	TT	TT	TT	TT	TT	TT	TT	TT	TC	TT	TT	TT	TT	TT
S1_371652	A/G	1	371652	+	AA	AA	AA	AA	AA	AA	AA	AA	AA	AA	AA	AA	NN	AA	AA	AA	NN	NN	AA	NN	AA	AA	AA	AA	AA	AA	AA	AA	AA	AA	AA	AA	AA	AA	AA	AA	AA	AA	AA	AA	AA	AA	AA	AA	AA
S1_371748	A/T	1	371748	+	AA	AA	AA	AA	AT	AA	AA	AA	AT	AT	AA	AA	AT	AT	AA	AT	AA	AA	AT	AA	AT	AA	AA	AA	AT	AA	AT	AA	AA	AA	AA	AA	AA	AA	AA	AA	AT	AA	AA	AA	AA	AA	AA	AA	AA
S1_371834	A/G	1	371834	+	AA	AA	AA	AA	AA	AA	AA	AA	AA	AA	AA	AG	AA	AA	AA	AA	AA	AA	AA	AA	AA	AA	AA	AG	AA	AA	AA	AA	AA	AA	AA	AA	AA	AA	AA	AA	AA	AA	AA	AA	AA	NN	AA	AA	AA
S1_372118	G/T	1	372118	+	NN	GG	TT	NN	TT	NN	NN	NN	NN	NN	NN	NN	NN	NN	NN	NN	NN	NN	GG	GG	NN	NN	GG	NN	TT	GG	NN	NN	GG	NN	NN	NN	NN	NN	NN	NN	GG	NN	NN	NN	NN	NN	NN	NN	NN
S1_372242	C/T	1	372242	+	NN	CC	CC	CC	NN	CC	CC	NN	CT	CC	CC	CC	NN	NN	NN	NN	NN	NN	NN	NN	CC	NN	NN	NN	NN	CC	CC	CC	NN	CC	CC	NN	NN	NN	CC	TT	CC	CC	TT	CC	NN	NN	CC	NN	NN
S1_372449	A/G	1	372449	+	AA	AG	AA	AG	AA	AA	AA	NN	AA	AA	AA	AA	NN	AA	AA	AA	AA	AA	AA	AA	AA	NN	AA	NN	AA	AA	AG	AA	AA	AA	AA	NN	AA	AA	AA	AA	AA	NN	AA	AA	NN	AA	NN	AA	NN
S1_372649	G/T	1	372649	+	NN	NN	NN	NN	NN	NN	GG	NN	NN	NN	NN	NN	NN	NN	NN	NN	NN	NN	NN	NN	NN	NN	NN	NN	GG	GG	NN	NN	GT	NN	GT	GT	GT	NN	NN	NN	NN	NN	NN	NN	GT	NN	GT	NN	NN
S1_372727	A/C	1	372727	+	AA	AA	AC	AA	AA	AA	AA	AA	AA	AA	NN	AA	AA	AA	AA	AA	NN	AA	AA	AA	AA	AA	AA	NN	AA	AC	AA	AA	AA	AA	AA	AA	AA	NN	AA	AA	NN	AA	AA	AA	NN	NN	NN	NN	NN
S1_372842	A/G	1	372842	+	GG	NN	NN	NN	NN	AA	NN	NN	NN	GG	NN	NN	NN	NN	AA	AA	NN	NN	NN	NN	NN	NN	NN	NN	NN	NN	NN	NN	NN	NN	NN	NN	NN	NN	NN	NN	NN	NN	NN	NN	NN	NN	NN	NN	NN
S1_373064	T/C	1	373064	+	NN	NN	NN	NN	NN	NN	TT	NN	NN	NN	NN	NN	NN	NN	NN	NN	NN	NN	NN	NN	NN	NN	NN	NN	TT	TT	NN	NN	CC	NN	TT	TC	TT	NN	NN	NN	NN	NN	NN	NN	TT	NN	TT	NN	NN
S1_373361	A/G	1	373361	+	AA	AA	AA	AA	AA	AA	AA	NN	AA	AA	AA	AA	AA	AA	AA	AA	AA	AA	AA	AA	AA	AA	AA	AA	AA	AA	AA	AA	AA	AA	AG	AA	AA	AA	AA	AA	AA	AA	AA	AA	NN	AA	AA	NN	AA
S1_373652	T/A	1	373652	+	NN	NN	NN	NN	TT	NN	NN	NN	NN	TT	NN	NN	NN	NN	NN	NN	NN	NN	NN	NN	NN	NN	NN	NN	NN	NN	NN	NN	AA	NN	TT	TT	NN	NN	TT	NN	NN	NN	TT	NN	NN	NN	NN	NN	NN
S1_373831	A/G	1	373831	+	NN	AA	AA	AA	AA	AG	AA	NN	AA	AA	AA	GG	AA	AA	AA	AA	AA	AA	AA	AA	NN	AA	AA	AA	AA	AA	AA	AA	AA	AA	AA	AA	AA	AA	AG	AA	AA	AA	AA	AA	NN	AA	NN	NN	AA
S1_373960	C/T	1	373960	+	CC	CC	CC	CC	CC	CC	CT	NN	CC	CC	CC	CC	CC	CC	CC	CC	NN	CC	CC	NN	CC	NN	CC	CC	CC	CC	CC	CC	CC	CC	CC	CC	CC	NN	CC	CC	CC	CC	CC	CC	NN	NN	NN	CC	CC
S1_374124	T/A	1	374124	+	TT	TT	TT	NN	TT	AA	TT	NN	TT	NN	NN	TT	NN	NN	TT	TT	TT	TT	NN	TT	TT	NN	TT	TT	TT	TT	TT	TT	NN	TT	TT	TT	TT	NN	TT	TT	TT	TT	TT	NN	NN	NN	NN	NN	TT
S1_374546	T/C	1	374546	+	TT	NN	NN	CC	NN	TT	NN	NN	NN	NN	NN	NN	NN	NN	NN	NN	NN	NN	NN	NN	NN	NN	NN	NN	NN	NN	NN	NN	NN	NN	NN	NN	NN	NN	NN	NN	NN	NN	NN	NN	NN	NN	NN	NN	NN
S1_374642	G/T	1	374642	+	NN	NN	TT	NN	NN	NN	NN	NN	NN	NN	NN	NN	GG	NN	NN	NN	NN	NN	NN	NN	NN	NN	NN	NN	GG	NN	NN	NN	NN	NN	GG	GG	NN	NN	NN	NN	NN	NN	NN	NN	NN	NN	NN	NN	NN
S1_374838	C/G	1	374838	+	CC	CC	CG	CC	CC	CG	CG	CG	CG	CC	CC	CG	CC	CC	CC	CC	CC	CC	CG	CC	CC	CC	CC	CC	CC	CC	CC	CC	CC	CC	CC	CC	CC	CC	CC	CC	CC	CC	CC	CC	CC	CC	CC	CC	CC
S1_374931	T/A	1	374931	+	TT	NN	NN	NN	NN	TT	NN	NN	NN	NN	TT	NN	TT	NN	NN	NN	NN	TT	NN	TA	NN	NN	NN	TT	TT	NN	TT	NN	TT	AA	TT	NN	NN	NN	NN	NN	NN	TT	NN	NN	NN	NN	NN	NN	TT
S1_375163	T/C	1	375163	+	TT	TT	TC	TT	TT	TT	TT	NN	TT	TT	TT	TT	NN	TT	NN	TT	TT	TT	TT	TT	TT	TT	NN	TT	TT	TT	TT	TT	TT	TT	TT	TT	TT	TT	TT	TT	TT	TT	TT	TT	NN	NN	TT	TC	TT
S1_375326	A/G	1	375326	+	AA	AA	AA	AA	AA	AA	AA	AA	AA	AG	AA	AA	AA	AA	AA	AA	AA	AA	AA	AA	AA	AA	AA	AA	AA	AA	AA	AA	AG	AA	AA	AA	AA	AA	AA	AA	AA	AA	AA	AA	AA	NN	AA	AA	AA
S1_375945	A/C	1	375945	+	AC	AA	AA	AA	AA	AA	AA	AA	AA	AA	AA	AA	NN	AA	AA	AA	AA	AA	AA	AA	AA	AA	AC	AA	AA	AA	AA	AA	AA	AA	AA	AA	AA	AA	AA	AA	AA	AA	AA	AA	AA	AA	NN	AA	AA
S1_376030	A/T	1	376030	+	AA	AA	AA	AA	AA	AA	AA	AA	AA	AT	AA	AA	AA	AA	AA	AA	AA	AA	AA	AA	AA	AA	AA	AA	AA	AA	AT	AA	AA	AA	AA	AA	AA	AA	AA	AA	AA	AA	AA	AA	AA	AA	AT	AA	AA
S1_377146	A/T	1	377146	+	NN	AA	NN	NN	AA	NN	AA	AA	NN	NN	NN	NN	NN	AA	NN	NN	TT	NN	AA	NN	NN	NN	NN	NN	NN	NN	NN	NN	AA	AA	NN	NN	NN	AA	NN	AA	NN	NN	NN	NN	NN	NN	NN	NN	NN
S1_377245	T/C	1	377245	+	NN	NN	NN	NN	NN	NN	NN	NN	NN	NN	NN	TT	NN	CC	TT	NN	TT	NN	NN	NN	CC	NN	NN	NN	NN	NN	NN	NN	TC	NN	NN	NN	NN	TT	NN	TT	NN	TT	NN	TC	NN	NN	NN	TT	NN
S1_377322	A/G	1	377322	+	AA	AA	AA	AA	AA	AA	AA	AA	AA	AA	AA	AA	AA	AA	AA	AA	AA	AA	AA	AA	AA	AA	AA	AA	AA	AA	AA	AA	AA	AA	AA	AA	AA	AA	AA	AA	AA	AA	AA	AA	AA	NN	AA	NN	AA
S1_377514	T/C	1	377514	+	TT	TT	TT	TT	TT	TT	TT	TT	TT	TT	TT	TT	TT	TT	TT	TT	TT	TT	TT	TT	TT	TT	TT	TT	TT	TT	TT	TT	TT	TT	TT	TT	TT	TT	TT	TT	TT	TT	TT	TT	TT	TT	TT	NN	TT
S1_377845	A/T	1	377845	+	AA	AA	AA	NN	AA	AA	AA	AA	AA	AA	AA	AA	NN	AA	AA	AA	AA	AA	AA	AA	AA	AA	AA	AA	AA	AA	AA	AA	AA	AA	AA	AA	AA	AA	AA	AA	AA	AA	AA	AT	AA	AA	AA	NN	AA
S1_378144	T/C	1	378144	+	TT	TT	TT	TT	TT	TT	TT	TT	TT	TT	TT	TT	TT	TT	TT	TT	TT	TT	TT	TT	TT	TT	TT	TT	TC	TT	TT	TT	TT	TT	TT	TT	TT	TT	TT	TT	TT	TT	TT	TC	NN	TT	TT	NN	NN
S1_378363	A/T	1	378363	+	AA	AA	AA	AA	AA	AA	AA	NN	AT	AA	AA	AA	AA	AA	AA	AA	AA	AA	AA	AA	AA	AA	AA	AA	AA	AA	AA	AA	AA	AA	AA	AA	AA	AA	AA	AA	AA	AA	AA	AA	AA	NN	AA	NN	AA
S1_378763	G/A	1	378763	+	NN	NN	NN	NN	NN	NN	GG	NN	NN	NN	NN	NN	NN	NN	NN	NN	NN	NN	NN	NN	NN	NN	NN	NN	GG	GA	NN	NN	GA	NN	GG	GG	NN	NN	NN	NN	NN	NN	GG	NN	AA	NN	GG	NN	NN
S1_378938	T/G	1	378938	+	NN	TT	NN	NN	NN	TT	NN	NN	NN	GG	NN	NN	NN	NN	NN	NN	NN	NN	NN	TT	NN	NN	NN	TG	NN	NN	GG	NN	NN	NN	NN	NN	NN	NN	NN	NN	NN	NN	NN	NN	NN	NN	NN	NN	NN
S1_379035	G/T	1	379035	+	GG	GG	GG	GG	GG	GG	GG	GT	GG	GG	GG	GG	GG	GG	GG	GG	GG	GG	GG	GG	GG	GT	GG	GG	GG	GG	GG	GG	GG	GG	GG	GG	GG	GG	GG	GG	GG	GG	GG	GG	GG	GG	NN	GG	NN
S1_379133	A/T	1	379133	+	NN	NN	NN	AA	TT	NN	NN	NN	NN	NN	NN	NN	NN	NN	NN	NN	NN	NN	NN	NN	NN	NN	NN	NN	NN	AA	NN	AA	NN	NN	TT	AA	AA	NN	NN	NN	AA	NN	NN	NN	NN	AA	AA	NN	NN
S1_379353	A/G	1	379353	+	NN	NN	NN	AA	NN	NN	NN	NN	NN	NN	NN	NN	NN	NN	AA	GG	NN	NN	NN	NN	NN	AA	NN	NN	NN	NN	NN	NN	NN	NN	NN	NN	NN	NN	NN	NN	NN	NN	AA	NN	NN	NN	AA	NN	NN
S1_379559	A/C	1	379559	+	AA	NN	NN	NN	NN	NN	NN	NN	NN	AA	NN	NN	NN	NN	NN	NN	NN	NN	NN	NN	NN	NN	AA	AA	NN	NN	NN	NN	AA	NN	AA	NN	NN	NN	CC	NN	NN	NN	AA	CC	NN	NN	NN	NN	NN
S1_379664	T/C	1	379664	+	TT	TT	TT	TT	TT	TT	TT	TT	TT	TT	TT	TT	TT	TT	TT	TT	TT	TT	TT	TT	TT	TT	TT	TT	TT	TT	TT	TT	TT	TT	TT	TT	TT	TT	TT	TT	TT	TT	TC	TT	TT	TT	TT	NN	TT
S1_379964	T/C	1	379964	+	TT	TT	TT	TT	TT	TT	TT	TT	TT	TT	TT	TT	TT	TT	TT	TT	TT	NN	TT	TT	TT	TT	TT	TT	TT	TT	TT	TT	TT	TT	TT	TT	TT	TC	TT	TT	TT	TT	TT	TT	TT	TT	TT	NN	TT
S1_380235	A/C	1	380235	+	NN	CC	NN	NN	NN	NN	NN	NN	NN	NN	NN	AA	NN	NN	NN	NN	NN	NN	NN	NN	NN	NN	CC	NN	NN	NN	AA	NN	NN	NN	NN	CC	NN	NN	NN	NN	NN	NN	NN	NN	NN	NN	NN	NN	NN
S1_380334	G/T	1	380334	+	NN	TT	NN	NN	NN	NN	GG	NN	NN	NN	NN	NN	NN	NN	GG	NN	NN	NN	NN	GG	NN	NN	NN	NN	NN	NN	NN	NN	NN	GG	NN	NN	NN	TT	GG	NN	NN	NN	NN	NN	NN	NN	TT	NN	NN
S1_380432	T/C	1	380432	+	NN	NN	CC	NN	NN	NN	NN	NN	NN	NN	NN	NN	NN	NN	NN	NN	NN	NN	TT	NN	NN	NN	NN	NN	CC	NN	NN	TT	NN	NN	NN	TT	NN	NN	CC	NN	NN	NN	NN	NN	NN	NN	NN	NN	TT
S1_380531	G/T	1	380531	+	GT	GG	GG	GG	GG	GG	GT	GG	GT	GG	GG	GG	GG	GG	GG	GG	GG	GG	GG	GG	GG	GG	GG	GG	GG	GG	GG	GG	GG	GG	GG	GG	GG	GG	GG	GG	NN	GG	GG	GG	GG	NN	GG	GG	GT
S1_380630	T/G	1	380630	+	NN	NN	NN	NN	NN	NN	NN	NN	NN	NN	NN	NN	NN	NN	NN	NN	NN	NN	NN	NN	NN	GG	NN	NN	NN	NN	NN	NN	NN	NN	NN	NN	NN	NN	TT	NN	NN	NN	NN	NN	NN	NN	NN	NN	NN
S1_380727	T/G	1	380727	+	NN	NN	NN	NN	NN	NN	NN	GG	NN	NN	NN	NN	NN	NN	NN	NN	NN	GG	NN	TT	NN	NN	NN	NN	GG	NN	NN	NN	NN	NN	NN	NN	NN	NN	NN	GG	TT	NN	NN	NN	NN	NN	NN	NN	NN
S1_380848	A/G	1	380848	+	AA	AA	AA	AA	AA	AA	AA	AA	AA	AA	AA	AA	AA	AA	AA	AG	AA	AA	AA	AA	AA	NN	AA	AA	AA	AA	AA	AA	AG	AA	AA	AA	AA	AA	AA	AA	AA	AA	AA	AA	NN	AA	NN	NN	AA
S1_381046	A/G	1	381046	+	NN	NN	NN	NN	NN	AA	GG	NN	NN	NN	NN	GG	AG	GG	NN	GG	NN	AA	NN	NN	NN	NN	NN	NN	NN	NN	NN	NN	NN	NN	NN	NN	NN	NN	NN	GG	NN	AA	NN	NN	NN	NN	NN	AA	NN
S1_381158	C/A	1	381158	+	NN	CC	CC	NN	CA	CC	CA	AA	CA	AA	AA	CA	NN	NN	NN	CA	CC	NN	CC	NN	CA	CC	CC	AA	AA	CC	CC	CC	CC	CC	CC	NN	CC	NN	CC	NN	NN	CC	CC	CC	NN	NN	NN	NN	CC
S1_381739	A/G	1	381739	+	AA	AA	AA	AA	AA	AA	AA	AA	AA	AA	AA	AG	AA	AA	AA	AG	NN	NN	AA	AA	AA	AA	AA	AA	AA	AA	AA	AA	AA	AA	AG	AA	AA	AA	AA	AA	AA	AA	AA	AA	NN	AA	AA	NN	AA
S1_382347	G/T	1	382347	+	GG	GG	GG	GG	GG	GG	GG	GG	GG	GG	GG	GG	GG	GG	GG	GG	GG	GG	GG	GG	GG	GG	GT	GG	GG	GG	GG	GG	GG	GG	GT	GG	GG	GG	GG	GT	GG	GG	GG	GG	GG	NN	GG	GG	GG
S1_382851	A/C	1	382851	+	NN	AC	AA	AA	CC	AA	AA	NN	AA	AA	NN	CC	NN	AA	AA	CC	NN	NN	NN	AA	CC	NN	NN	AA	CC	AA	NN	AA	CC	NN	NN	AA	AA	AA	NN	NN	AA	AA	AC	AC	NN	CC	AA	NN	NN
S1_383039	C/T	1	383039	+	CT	CC	CT	CT	CC	CT	TT	CT	CC	CT	CT	CT	CT	CC	CT	CT	CT	CT	CT	CT	CT	CT	CT	TT	CC	CC	CC	CC	CC	CC	TT	CC	CC	CC	CC	CC	CC	CC	CC	CC	CC	CT	CC	CC	CC
S1_383161	A/G	1	383161	+	AA	AA	AA	AA	AA	AA	AA	NN	AA	AA	AA	AA	AA	AA	AA	AA	AA	NN	AA	AA	AA	AA	AA	AA	AA	AA	AA	AA	AA	AA	AA	AA	AA	AA	AA	AA	AA	AA	AA	AA	NN	NN	AA	AA	AA
S1_384041	T/C	1	384041	+	TT	TT	TT	TT	TT	TT	TT	TT	TT	TT	TT	TT	TT	TT	TT	TT	TT	TT	TT	TT	TT	TT	TT	TT	TT	TT	TT	TT	TT	TT	TT	TT	TT	TT	TT	TT	TT	TT	TT	TT	TT	TT	TT	NN	TT
S1_384125	C/G	1	384125	+	CC	CC	CC	CC	CC	NN	CC	CC	NN	CC	NN	NN	CC	NN	NN	CC	NN	CC	NN	CC	NN	NN	NN	GG	GG	GG	NN	NN	CC	NN	NN	GG	CC	NN	NN	NN	NN	NN	CG	NN	NN	NN	NN	NN	NN
S1_384428	G/T	1	384428	+	GT	GG	GG	GG	GG	GG	GG	GG	GG	GG	GG	GG	GG	GG	GT	GG	GG	GG	GG	GG	GG	GG	GG	GG	GG	GG	GG	GT	GG	GG	GG	GG	GG	GT	GG	GG	GG	GG	GG	GG	GG	GG	GG	GG	GG
S1_384560	T/C	1	384560	+	NN	NN	NN	TT	NN	NN	NN	NN	NN	NN	NN	NN	NN	TT	NN	NN	NN	NN	NN	NN	NN	NN	NN	NN	CC	NN	NN	NN	NN	CC	NN	NN	NN	NN	NN	NN	NN	NN	NN	NN	NN	NN	NN	CC	NN
S1_384737	C/T	1	384737	+	NN	NN	NN	TT	NN	NN	CC	NN	NN	NN	NN	CC	NN	NN	NN	NN	NN	NN	NN	NN	NN	NN	NN	NN	NN	NN	CT	NN	NN	NN	NN	NN	NN	TT	NN	NN	NN	TT	NN	NN	NN	NN	NN	NN	NN
S1_384828	A/C	1	384828	+	AA	NN	AC	AA	AA	AA	AA	NN	AA	AA	NN	AA	AA	AA	NN	AA	AA	NN	AA	NN	AA	NN	AA	NN	NN	AA	AA	NN	NN	AA	AA	AA	AA	NN	AA	AA	NN	AC	AA	AA	NN	NN	AA	NN	NN
S1_385224	A/G	1	385224	+	AA	AA	AA	AA	AA	AG	AA	AA	AA	AA	AA	AA	AA	AA	AA	AA	AA	AA	AA	AA	AA	AA	AA	AA	AA	AA	AA	AG	AA	AA	AA	AA	AA	AA	AA	AA	AA	AA	AA	AA	AA	AA	AA	NN	NN
S1_385313	A/T	1	385313	+	AA	AA	AA	AA	AA	AA	AA	AA	AA	AA	AA	AA	AA	AA	AA	AA	AA	AA	AA	AA	AA	AA	AA	AA	AA	AA	AA	AA	AA	AA	AA	AA	AA	AA	AA	AA	AA	AA	AA	AA	NN	NN	AA	AA	AA
S1_385837	G/T	1	385837	+	GG	GG	GG	GG	GT	GG	GT	GG	GG	GG	GG	GG	GG	GG	GG	GG	GG	GG	GT	GG	GG	GG	GG	GG	GG	GG	GG	GG	GG	GG	GG	GG	GG	GT	GG	GG	GG	GG	GT	GG	GG	GG	GG	GG	GG
S1_385957	G/A	1	385957	+	GG	GG	GG	GG	GG	GG	GG	GG	GG	GG	GG	GG	GG	GG	GG	GA	GG	GG	GG	GG	GG	GG	GG	GG	GG	GG	GG	GG	GG	GG	GG	GG	GG	GG	GG	GG	GG	GG	GG	GG	GG	GG	GG	GG	GG
S1_386620	A/G	1	386620	+	AA	AA	AA	AA	AA	AA	AA	AA	AA	AA	AA	AA	NN	AA	AA	AA	AA	AA	AA	AA	AA	AA	AA	AA	AA	AA	AA	AA	AA	AA	AA	AA	AA	AA	AA	AA	AA	AA	AA	AA	AA	AA	AA	AA	AA
S1_386959	G/C	1	386959	+	GG	GG	GG	CC	GC	GG	GC	GG	GC	GC	GC	GG	NN	GG	CC	GG	GC	NN	GG	GG	GG	NN	GC	GC	CC	CC	GG	GG	GC	GC	GC	GC	GC	GG	GG	CC	CC	GG	GC	GG	GG	GG	NN	GG	NN
S1_388161	A/G	1	388161	+	AA	AA	AA	AA	AA	AA	AA	AA	AA	AA	AA	AA	NN	AA	AG	AA	AA	AA	AA	AA	AA	AA	AA	AA	AA	AA	AA	AA	AA	AA	AG	AA	AA	AA	AA	AA	AA	AA	AA	AA	AA	NN	NN	NN	AA
S1_388337	A/C	1	388337	+	AA	AA	AA	AA	AA	AA	AA	AA	AA	AA	AA	AA	AA	AA	AA	AC	AA	AA	AA	AA	AA	AA	AA	AA	AA	AA	AA	AA	AA	AA	AA	AA	AA	AA	AA	AA	AA	AA	AA	AA	AA	NN	AA	NN	AA
S1_388515	C/A	1	388515	+	NN	NN	NN	NN	CC	NN	NN	NN	NN	NN	NN	NN	NN	NN	NN	AA	NN	NN	NN	CC	NN	NN	NN	NN	NN	CC	NN	AA	NN	NN	NN	NN	AA	NN	CC	NN	NN	NN	NN	NN	NN	NN	NN	NN	NN
S1_388747	A/C	1	388747	+	AA	AA	AA	AA	AA	AA	AA	AA	AA	AA	AA	AA	NN	AA	AA	AA	NN	AA	AA	AA	AA	NN	AA	AA	AA	AA	AA	AC	AA	AA	AA	AA	AA	AA	AA	AA	NN	AA	AA	CC	NN	NN	AA	AA	AA
S1_388923	G/T	1	388923	+	GG	NN	TT	NN	NN	NN	NN	NN	NN	GG	GG	NN	NN	NN	GG	TT	NN	NN	NN	NN	NN	NN	NN	NN	NN	NN	NN	GG	NN	GG	NN	NN	GT	NN	GG	GG	NN	TT	NN	GG	NN	NN	GG	NN	NN
S1_389018	T/C	1	389018	+	TC	TC	CC	TC	TT	TT	TC	TT	TT	TT	TT	TC	TC	TC	TT	TC	TC	TT	TC	TT	TT	TC	TT	TT	TT	TT	TT	TC	TC	TC	TT	TC	CC	TC	CC	TT	CC	TT	TT	CC	CC	TC	TC	TT	TT
S1_389223	T/C	1	389223	+	CC	TT	NN	NN	NN	NN	TC	NN	TC	TT	NN	NN	NN	CC	NN	NN	TC	TT	NN	CC	NN	NN	TT	NN	NN	NN	NN	NN	NN	NN	TT	CC	CC	NN	NN	NN	NN	NN	NN	TT	NN	NN	NN	NN	NN
S1_389348	T/C	1	389348	+	NN	NN	NN	NN	TT	NN	NN	NN	TT	NN	TT	NN	NN	NN	NN	TT	NN	NN	NN	NN	TT	NN	TT	NN	NN	NN	CC	NN	NN	NN	NN	NN	TT	NN	CC	NN	NN	TT	TT	NN	NN	CC	NN	NN	NN
S1_389847	T/C	1	389847	+	NN	NN	CC	NN	NN	NN	NN	NN	NN	NN	NN	TT	NN	NN	NN	NN	NN	NN	NN	NN	NN	NN	TT	NN	NN	NN	NN	NN	NN	TT	NN	NN	NN	NN	NN	NN	NN	NN	NN	NN	NN	NN	TT	NN	NN
S1_390031	T/C	1	390031	+	TT	NN	NN	NN	TT	NN	TT	NN	TT	NN	NN	NN	NN	TT	TC	NN	NN	NN	NN	NN	NN	NN	TT	NN	NN	NN	NN	NN	NN	NN	TT	NN	TT	NN	NN	NN	NN	NN	NN	TT	NN	NN	NN	NN	NN
S1_390146	C/A	1	390146	+	NN	CC	CC	CC	CC	CC	NN	NN	NN	CC	NN	NN	NN	NN	NN	NN	CC	NN	CC	NN	CC	AA	NN	CA	NN	NN	CC	CC	NN	NN	NN	NN	AA	CC	NN	CC	NN	CC	NN	CC	NN	NN	NN	NN	NN
S1_390252	G/T	1	390252	+	NN	NN	NN	NN	NN	NN	GG	NN	GG	NN	TT	GG	NN	NN	NN	NN	NN	NN	GG	NN	NN	NN	NN	TT	GG	NN	NN	NN	NN	NN	NN	NN	NN	NN	NN	NN	NN	NN	TT	NN	NN	GG	GG	NN	NN
S1_390350	T/C	1	390350	+	NN	NN	NN	NN	NN	CC	NN	CC	NN	NN	NN	NN	NN	NN	NN	TT	NN	NN	NN	NN	TT	NN	NN	NN	NN	NN	NN	NN	NN	TT	NN	NN	NN	NN	NN	TT	NN	TT	NN	NN	NN	NN	NN	NN	NN
S1_390449	G/T	1	390449	+	GG	GG	GG	GG	GG	GG	GG	GG	GT	GG	GG	GG	GG	GG	GG	GG	GG	GG	GG	GG	GG	GG	GG	GG	GG	GG	GG	GG	GG	GG	GG	GG	GG	GG	GG	GG	GG	GG	GG	GT	GG	GG	GG	GG	GG
S1_390632	G/T	1	390632	+	NN	NN	NN	TT	NN	NN	NN	NN	NN	NN	NN	GG	TT	NN	NN	NN	NN	GG	NN	NN	NN	NN	NN	NN	NN	NN	NN	GG	NN	NN	GG	NN	NN	NN	NN	NN	NN	TT	NN	TT	NN	NN	NN	NN	NN
S1_390729	G/T	1	390729	+	GG	GG	GG	GG	GG	GG	GG	NN	GT	GG	GG	GG	GG	GG	GG	GG	GG	GG	GG	NN	GG	GG	GG	GG	GG	GG	GG	GG	GG	GG	GG	GG	GG	GG	GG	GG	GG	GG	GG	GG	NN	GG	GG	NN	NN
S1_390856	G/T	1	390856	+	NN	GG	GG	NN	NN	NN	NN	NN	NN	GG	NN	GG	NN	NN	NN	GT	NN	NN	GG	GG	GG	NN	TT	NN	GG	GG	NN	NN	GG	GG	NN	NN	GG	GG	NN	GG	NN	GG	NN	NN	NN	NN	NN	NN	NN
S1_390946	G/T	1	390946	+	GG	GG	GG	GG	GG	GG	GG	GG	GG	GG	GG	GG	NN	GG	GG	GG	GG	GG	GG	GG	GG	GG	GG	GG	GG	GG	GG	GG	GG	GG	GT	GG	GG	GG	GG	GG	GG	GG	GG	GG	GG	GG	GG	GG	GG
S1_391559	G/T	1	391559	+	NN	GG	NN	GG	TT	NN	NN	NN	TT	GT	NN	GG	NN	NN	NN	NN	NN	NN	NN	NN	NN	NN	NN	NN	NN	NN	NN	GG	NN	TT	TT	NN	NN	NN	TT	NN	NN	NN	NN	NN	NN	NN	NN	NN	NN
S1_391655	T/G	1	391655	+	NN	TT	NN	NN	NN	NN	NN	NN	NN	NN	NN	TT	NN	NN	NN	NN	NN	NN	NN	NN	NN	NN	NN	NN	NN	NN	NN	TT	NN	NN	NN	NN	NN	NN	TT	NN	NN	NN	GG	NN	NN	NN	NN	NN	NN
S1_391717	G/A	1	391717	+	NN	NN	NN	NN	NN	NN	GG	NN	NN	NN	NN	NN	GG	NN	NN	NN	NN	GG	NN	NN	NN	NN	GG	NN	NN	NN	NN	NN	GG	NN	NN	NN	NN	NN	AA	NN	NN	NN	AA	NN	NN	NN	NN	NN	NN
S1_391954	A/G	1	391954	+	AA	AA	AA	AA	AA	AA	AA	AA	AA	AA	AA	AA	AG	AA	AA	AA	AA	AA	AA	AA	AA	AA	AA	AA	AA	AA	AA	AA	AA	AA	AA	AA	AA	AA	AA	AA	AA	AA	AA	AA	AA	AA	AA	NN	AA
S1_392046	A/C	1	392046	+	AA	AA	AA	AA	AA	AA	AA	NN	AA	AA	AA	AA	NN	AA	AA	AA	AA	AA	AA	AA	AA	AA	AA	NN	AA	AA	AA	AA	AC	AA	AA	AA	AA	AA	AA	AC	NN	AA	AA	AA	AA	NN	NN	NN	AA
S1_392351	G/A	1	392351	+	GA	GG	GG	GG	GA	GA	GG	GG	GG	GA	GG	GG	GG	GG	GA	GG	AA	GA	GG	GG	GG	GG	GA	GA	GA	GG	GG	GG	GG	GG	GG	GG	GG	GG	GG	GG	GG	GG	GG	GG	GG	GA	GG	GG	GG
S1_392453	C/A	1	392453	+	NN	NN	CC	CC	CC	NN	CC	CC	CC	CC	NN	CC	NN	NN	NN	NN	NN	CC	NN	NN	CC	CC	NN	NN	NN	CC	NN	NN	CC	CC	CC	CC	AA	CC	NN	NN	CA	CC	CA	AA	NN	NN	AA	NN	NN
S1_392857	T/C	1	392857	+	NN	NN	NN	NN	NN	NN	NN	NN	TT	NN	NN	NN	NN	NN	NN	NN	NN	NN	NN	NN	NN	NN	NN	NN	NN	NN	NN	NN	NN	NN	NN	NN	NN	NN	NN	NN	NN	NN	TT	NN	NN	NN	NN	NN	NN
S1_392921	G/T	1	392921	+	NN	NN	NN	NN	NN	NN	NN	NN	GG	NN	NN	NN	GG	NN	NN	NN	NN	NN	NN	NN	NN	NN	NN	NN	GG	NN	GG	NN	GG	NN	NN	NN	NN	NN	NN	GG	NN	NN	NN	GG	GG	NN	NN	NN	NN
S1_393430	A/T	1	393430	+	NN	NN	NN	NN	NN	NN	NN	NN	NN	NN	NN	NN	NN	NN	NN	NN	NN	NN	NN	NN	NN	NN	NN	NN	NN	AA	AA	NN	AA	NN	AT	AA	NN	NN	NN	NN	NN	NN	NN	AA	AT	NN	AA	AA	NN
S1_393858	T/C	1	393858	+	TT	TT	TT	TT	TT	TT	TT	NN	TT	TT	TT	TT	TT	TT	TT	TT	TT	TT	TT	TT	TT	TT	TT	TC	TT	TT	TT	TT	TT	TT	TT	TT	TT	TT	TT	TT	TT	TT	TT	TT	TT	TT	TT	TT	TT
S1_393916	A/G	1	393916	+	AA	AA	AA	AA	AA	AA	AA	AA	AA	AA	AA	AG	AA	AA	AA	AA	AA	AA	AG	AA	AA	AG	AA	AA	AA	AA	AA	AA	AA	AA	AA	AA	AA	AA	AA	AA	AA	AA	AA	AA	AA	AA	AA	AA	AA
S1_394064	G/T	1	394064	+	GG	GG	GT	GG	GG	GG	GG	NN	GG	GG	GG	GG	NN	GG	GG	GG	GG	GG	GG	GG	GG	NN	GT	GG	GG	GG	GG	GG	GG	GG	GT	GG	GG	GG	GG	GG	GG	GT	GG	GG	GG	GG	GG	GG	GG
S1_394115	A/G	1	394115	+	AA	AA	AA	AA	AA	AG	AA	AA	AA	AA	AA	AA	AA	AA	AA	AA	AA	AA	AA	AA	AA	AA	AA	AA	AA	AA	AA	AA	AA	AA	AA	AA	AA	AA	AA	AA	AA	AA	AA	AA	NN	AA	AA	AA	AA
S1_395027	C/T	1	395027	+	CC	NN	NN	NN	NN	NN	NN	NN	NN	NN	NN	NN	NN	NN	NN	NN	NN	NN	NN	CC	NN	NN	NN	NN	NN	NN	NN	TT	NN	NN	NN	NN	NN	NN	CT	NN	CC	TT	CC	NN	NN	NN	NN	NN	NN
S1_395217	A/G	1	395217	+	NN	NN	NN	NN	NN	NN	NN	NN	NN	NN	NN	NN	NN	NN	NN	NN	NN	NN	NN	NN	NN	NN	NN	NN	AA	AA	NN	NN	GG	NN	AG	AG	NN	NN	NN	NN	NN	NN	NN	AA	NN	NN	AA	NN	NN
S1_395353	T/C	1	395353	+	TT	TT	TT	TT	TT	TT	TT	NN	TT	TT	NN	TT	NN	NN	NN	CC	NN	TT	TT	NN	CC	TT	TT	TT	TT	TT	TT	TT	TT	TT	TT	TT	TT	TT	TT	TT	NN	TT	TT	TT	NN	NN	TT	NN	TT
S1_395459	A/G	1	395459	+	NN	NN	NN	NN	AA	AA	AA	NN	NN	NN	NN	AG	NN	NN	GG	NN	NN	AA	NN	GG	GG	NN	NN	NN	NN	NN	NN	GG	NN	NN	NN	NN	NN	NN	NN	NN	NN	NN	NN	NN	NN	NN	NN	NN	NN
S1_395532	A/G	1	395532	+	AA	AA	AG	AA	AA	AA	AA	AA	AA	AA	AA	AA	NN	AA	AA	AA	AA	AA	AA	AA	AA	AA	AA	AA	AA	AA	AA	AA	AA	AA	AA	AA	AA	AA	AG	AA	AA	AA	AA	AA	AA	AA	NN	NN	AA
S1_395821	G/A	1	395821	+	NN	NN	GG	NN	NN	NN	NN	NN	GG	NN	NN	AA	NN	NN	NN	NN	NN	NN	NN	NN	NN	NN	NN	NN	NN	NN	GG	NN	NN	NN	NN	NN	GG	NN	NN	AA	NN	NN	NN	NN	NN	NN	NN	NN	NN
S1_396122	A/T	1	396122	+	NN	NN	AT	NN	AA	NN	AA	NN	NN	NN	AA	NN	NN	NN	NN	NN	NN	NN	NN	NN	NN	NN	NN	NN	NN	AA	NN	NN	NN	NN	TT	NN	NN	NN	NN	NN	NN	NN	NN	NN	NN	NN	NN	TT	NN
S1_396323	T/C	1	396323	+	NN	NN	NN	NN	NN	NN	NN	NN	CC	NN	NN	TT	NN	NN	NN	NN	NN	NN	NN	NN	NN	NN	NN	NN	NN	NN	NN	NN	NN	TT	NN	NN	NN	NN	NN	TT	NN	NN	NN	TC	NN	NN	NN	NN	NN
S1_396424	T/C	1	396424	+	TT	CC	CC	NN	NN	NN	CC	NN	NN	NN	TT	NN	NN	NN	NN	NN	NN	NN	NN	TT	TT	NN	TT	NN	NN	TT	NN	NN	TT	NN	NN	NN	NN	NN	NN	NN	NN	TT	NN	TT	NN	NN	CC	NN	NN
S1_396626	C/G	1	396626	+	NN	CC	NN	NN	CC	GG	CC	NN	NN	NN	NN	GG	CC	NN	NN	CC	NN	NN	NN	NN	NN	NN	NN	NN	CC	NN	NN	NN	NN	CC	NN	NN	CC	NN	NN	NN	NN	NN	NN	NN	NN	NN	NN	NN	CC
S1_396722	A/G	1	396722	+	AA	AG	AA	AA	AA	AA	AA	AA	AA	AA	AA	AA	AA	AA	AA	AA	AA	AA	AA	AA	AA	AA	AA	AA	AA	AA	AA	AA	AG	AA	AA	AA	AA	AA	AA	AA	AA	AA	AA	AA	NN	AA	AA	AA	AA
S1_396840	A/G	1	396840	+	AA	AA	AA	AA	AA	AA	AA	AG	AA	AA	AA	AA	AA	AA	AA	AA	AA	AA	AA	AA	AA	AA	AA	AA	AA	AA	AA	AA	AA	AA	AA	AA	AA	AA	AA	AA	AA	AA	AA	AA	AA	AA	AA	AA	AA
S1_396927	C/A	1	396927	+	CC	CC	CC	CC	CA	CC	CC	NN	CA	CC	CC	CC	CA	CC	CC	CC	CC	CC	CC	CC	CC	CC	CC	CC	CC	CC	CC	CC	CC	CC	CC	CC	CC	CC	CC	CC	CC	CC	CC	CC	CC	NN	CC	CC	NN
S1_397051	T/C	1	397051	+	TT	TT	TT	TT	TT	TT	TT	TT	TT	TT	TT	TT	TT	TT	TT	TT	TT	TT	TT	TT	TT	TT	TT	TT	TT	TT	TT	TT	TT	TT	TT	TT	TT	TC	TT	TT	TT	TT	TT	TT	TT	TT	TT	TT	TT
S1_397147	G/T	1	397147	+	NN	NN	NN	NN	NN	NN	GG	NN	NN	NN	NN	NN	NN	NN	NN	NN	NN	NN	NN	NN	NN	NN	NN	NN	GG	GG	NN	NN	TT	NN	GT	GT	NN	NN	NN	NN	NN	NN	NN	NN	GG	NN	GT	NN	NN
S1_398010	T/G	1	398010	+	TG	GG	NN	NN	NN	NN	NN	NN	NN	TT	GG	NN	NN	NN	NN	TT	NN	NN	GG	NN	NN	NN	TT	NN	TT	NN	TT	NN	NN	TT	NN	NN	GG	NN	TT	NN	NN	GG	NN	GG	GG	TT	NN	NN	NN
S1_402528	A/G	1	402528	+	AA	AA	AA	AA	AA	AA	AA	NN	AA	AA	AA	AA	NN	AA	AA	AA	AA	NN	AA	AA	AA	AA	AA	AA	AA	AA	AA	AA	AA	AA	AA	AA	AA	AA	AG	AA	AA	AA	AA	AA	NN	AA	AA	NN	AA
S1_402663	A/C	1	402663	+	NN	AA	NN	NN	NN	AA	AA	AC	NN	AA	AA	AA	NN	NN	AA	NN	NN	NN	AA	AA	AA	AA	NN	NN	NN	NN	NN	NN	NN	NN	NN	NN	NN	NN	NN	NN	NN	NN	NN	NN	NN	NN	NN	NN	NN
S1_402746	A/C	1	402746	+	AA	AA	AC	AA	AA	AA	AA	AA	AC	AA	AA	AA	AA	AA	AA	AA	AA	AA	AA	AA	AA	AA	AA	AA	AA	AA	AA	AA	AA	AA	AA	AA	AA	AA	AA	AA	AA	AA	AA	AA	AA	AA	AA	AA	AA
S1_402819	T/C	1	402819	+	TT	TT	TT	TT	TT	TT	TT	TT	TT	TT	TT	TT	TT	TT	TT	TT	TT	NN	TT	TT	TT	TT	TT	TT	TT	TC	TT	TT	TT	TT	TT	TT	TT	TT	TT	TT	NN	TT	TT	TT	NN	NN	TT	TT	TT
S1_403237	T/G	1	403237	+	GG	NN	NN	NN	NN	NN	NN	NN	TT	TT	NN	GG	NN	NN	NN	NN	NN	NN	NN	NN	NN	NN	NN	NN	NN	NN	NN	NN	TT	NN	NN	NN	NN	NN	NN	NN	NN	GG	NN	NN	NN	NN	NN	NN	NN
S1_403319	C/T	1	403319	+	NN	NN	NN	NN	NN	CT	NN	NN	NN	NN	NN	NN	NN	NN	NN	NN	NN	NN	NN	NN	NN	NN	NN	NN	NN	CC	CC	NN	NN	NN	NN	NN	NN	NN	CC	NN	NN	TT	NN	NN	NN	CC	NN	NN	NN
S1_403932	C/G	1	403932	+	NN	NN	NN	NN	NN	CC	CC	NN	NN	CC	CC	CC	NN	CC	NN	NN	NN	NN	NN	NN	CG	NN	NN	NN	CC	NN	NN	CC	NN	CC	CC	NN	CG	CC	NN	NN	NN	NN	NN	NN	NN	NN	NN	NN	CC
S1_404038	T/G	1	404038	+	NN	NN	TT	GG	NN	NN	NN	NN	NN	NN	NN	NN	NN	NN	NN	NN	TT	NN	NN	NN	NN	NN	NN	NN	NN	NN	NN	NN	GG	NN	NN	TT	TG	NN	NN	NN	NN	NN	NN	NN	NN	NN	NN	NN	NN
S1_404235	G/C	1	404235	+	GG	GG	GG	GG	GG	GG	GG	GG	GG	GG	GG	GG	GG	GG	GG	GG	GG	GG	GG	GG	GG	GG	GG	GC	GG	GC	GG	GG	GG	GG	GG	GG	GC	GG	GG	GG	NN	GG	GG	GG	GC	GG	GG	GG	NN
S1_404333	A/T	1	404333	+	AA	NN	NN	NN	NN	NN	TT	NN	AA	NN	TT	AA	NN	NN	NN	NN	NN	NN	AA	NN	NN	NN	NN	TT	NN	NN	AA	NN	NN	NN	NN	NN	NN	NN	NN	NN	NN	NN	NN	AA	NN	NN	NN	NN	NN
S1_404845	G/A	1	404845	+	NN	NN	NN	NN	NN	NN	GG	NN	NN	NN	NN	NN	NN	NN	NN	NN	NN	NN	NN	NN	NN	NN	NN	NN	NN	GG	NN	NN	NN	NN	GG	GA	NN	NN	NN	NN	NN	NN	NN	NN	GG	NN	GG	GG	NN
S1_404926	A/G	1	404926	+	AA	AA	AA	AA	AA	AA	AA	AA	AA	AA	AA	AA	AA	AA	AA	AA	AA	AA	AA	AA	AA	AA	AA	AA	AA	AA	AA	AA	AA	AA	AA	AA	AA	AA	AA	AA	AA	AA	AA	AA	AA	AA	AA	AA	AA
S1_405730	A/G	1	405730	+	AA	AA	AA	AA	AA	AA	AA	NN	AA	AA	AA	AA	AA	AA	AA	AA	NN	AA	AA	AA	AA	NN	AA	AA	AA	AA	AA	AA	AA	AA	AA	AA	AA	AG	AA	AA	NN	AA	AA	AA	AA	NN	AA	NN	AA
S1_405832	T/C	1	405832	+	TT	TT	TT	TT	TC	NN	TT	TT	TT	TT	NN	CC	TT	TC	NN	TT	NN	TT	TT	TT	CC	NN	TT	TT	TC	TT	TT	TT	NN	TT	TT	TT	TT	TT	TT	TT	TT	TT	TT	TT	NN	NN	NN	NN	NN
S1_405955	C/T	1	405955	+	NN	CC	NN	NN	NN	NN	CT	NN	NN	CC	NN	CC	CC	NN	NN	CC	NN	NN	TT	NN	CC	NN	CC	NN	NN	CC	CC	CC	CC	NN	NN	CC	CC	CC	CC	CC	NN	CC	CC	CC	NN	NN	NN	NN	CC
S1_406742	C/T	1	406742	+	NN	NN	CC	NN	NN	NN	NN	NN	TT	TT	NN	NN	NN	NN	CC	NN	NN	NN	NN	NN	TT	NN	NN	NN	NN	NN	NN	NN	NN	NN	NN	NN	NN	NN	NN	CC	NN	CC	NN	NN	NN	NN	NN	NN	NN
S1_407142	A/G	1	407142	+	AA	AA	AA	AA	AA	AA	AA	AA	AA	AG	AA	AA	NN	AA	AA	AA	AA	AA	AA	AA	AA	NN	AA	AA	AA	AA	AA	AA	AA	AA	AA	AA	AA	AA	NN	AA	AA	AA	AA	AA	AG	AA	AA	AA	AA
S1_407456	A/T	1	407456	+	NN	NN	AA	NN	NN	NN	NN	NN	AA	NN	NN	NN	NN	NN	NN	NN	NN	NN	NN	NN	AT	NN	AA	NN	TT	NN	AA	NN	NN	NN	NN	NN	NN	NN	NN	NN	NN	NN	NN	NN	NN	NN	NN	NN	NN
S1_408264	A/T	1	408264	+	AA	AA	AA	AA	AA	AA	AA	AA	AA	AA	AA	AA	NN	AA	AA	AA	AA	AA	AA	AA	AA	AA	AA	AA	AT	AA	AA	AA	AA	AA	AA	AA	NN	NN	AA	AA	AA	AA	AA	AA	NN	AA	NN	AA	AA
S1_408342	A/G	1	408342	+	AA	AA	AA	AA	AA	AA	AA	AA	AA	AA	AA	AA	NN	NN	AA	AA	AA	AA	AA	AA	AA	AA	AA	AA	AG	AA	AA	AA	AG	AA	AA	AA	AA	AA	AA	AA	AA	AA	AA	AA	AA	NN	NN	AA	NN
S1_408528	T/A	1	408528	+	NN	NN	TT	NN	NN	NN	NN	TT	NN	NN	NN	NN	NN	NN	NN	NN	TT	NN	NN	NN	TT	NN	NN	NN	AA	NN	AA	NN	NN	NN	NN	NN	TT	NN	NN	NN	NN	NN	NN	NN	NN	NN	NN	NN	NN
S1_408853	A/T	1	408853	+	NN	NN	AA	NN	AA	AA	NN	TT	NN	NN	NN	NN	NN	AA	AA	NN	NN	AA	NN	NN	NN	NN	NN	NN	NN	NN	NN	NN	TT	NN	NN	NN	AA	NN	NN	NN	NN	NN	NN	NN	NN	NN	NN	NN	NN
S1_409426	A/C	1	409426	+	AA	AA	AA	AA	AA	AA	AA	NN	AC	AA	AA	AA	AA	NN	AA	AA	NN	AA	AA	NN	CC	NN	AA	AA	AC	AA	AC	AA	AA	AC	AA	AA	CC	CC	AA	AC	CC	AC	AA	AC	CC	NN	NN	CC	CC
S1_409564	A/G	1	409564	+	AA	AA	AA	AA	AA	AA	AA	AA	AA	AA	AA	AA	AA	AA	AA	AA	AA	AA	AA	AA	AA	AA	AA	AA	AA	AA	AA	AA	AA	AA	AA	AA	AA	AA	AG	AA	AA	AA	AA	AA	NN	AA	AA	NN	NN
S1_409836	G/T	1	409836	+	NN	GG	TT	NN	NN	NN	GG	NN	GG	NN	NN	NN	NN	NN	NN	GG	NN	NN	GG	NN	NN	NN	GG	NN	TT	NN	NN	NN	NN	NN	NN	NN	NN	NN	NN	NN	NN	NN	GG	NN	NN	NN	NN	NN	NN
S1_410634	A/G	1	410634	+	AA	AG	AA	AA	AA	AA	AA	AA	AA	AA	AA	AG	AA	AA	AA	AA	AA	AA	AA	AA	AA	AA	AA	AA	AA	AA	AA	AA	AG	AA	AA	AA	AA	AA	AA	AA	AG	AA	AA	AA	AA	AA	AA	NN	AA
S1_411633	C/A	1	411633	+	CC	NN	CC	NN	NN	NN	CC	NN	NN	CC	NN	NN	NN	NN	NN	CC	NN	CC	NN	NN	NN	NN	NN	NN	CC	NN	NN	NN	NN	NN	NN	NN	CC	NN	NN	CC	NN	CC	NN	NN	NN	NN	NN	NN	NN
S1_411722	T/C	1	411722	+	TT	TT	TT	TT	TT	TT	TT	TT	TT	TT	TT	TT	TT	TT	TT	TT	TT	TT	TT	NN	TT	TT	TT	TT	TT	TT	TT	TT	TT	TT	TT	TT	TT	TT	TT	TT	TT	TT	TT	TT	NN	TT	NN	TT	TT
S1_412257	T/C	1	412257	+	TT	TT	TT	TT	TT	TT	TT	NN	TT	TT	TT	TC	NN	NN	TT	TT	TT	TT	TT	TT	TT	TT	TT	TT	TT	TT	TT	TT	TT	TT	TT	TC	TT	NN	TT	TT	TT	TT	TT	TT	NN	NN	NN	TT	NN
S1_412536	G/A	1	412536	+	NN	NN	NN	NN	NN	NN	NN	NN	GG	NN	NN	AA	NN	NN	NN	NN	NN	NN	NN	NN	NN	NN	NN	NN	AA	NN	NN	GG	NN	GG	NN	NN	NN	NN	NN	GG	NN	NN	NN	NN	NN	NN	NN	NN	NN
S1_412933	C/T	1	412933	+	NN	CC	NN	CC	CC	NN	CC	CC	CC	CC	NN	NN	CC	NN	NN	CC	NN	CC	CC	CC	NN	CC	NN	NN	CC	CC	CC	CC	CC	CC	NN	NN	NN	CC	CC	CC	NN	CC	CC	NN	CC	NN	CC	NN	NN
S1_413464	A/G	1	413464	+	AA	AA	AA	AA	AA	AA	AA	AA	AA	AA	AA	AA	AA	AA	AA	AA	AA	AG	AA	AA	AA	AA	AA	AA	AA	AA	AA	AA	AA	AA	AA	AA	AA	AA	AG	AA	AA	AA	AG	AG	AA	AA	AA	AA	AA
S1_414036	A/G	1	414036	+	AA	AA	AA	AA	AA	AA	AA	AA	AA	AA	AA	AA	AA	AA	AA	AG	AA	AA	AA	AA	AA	AG	AA	AA	AA	AA	AA	AA	AA	AA	AA	AA	AA	AA	AA	AA	AA	AG	AA	AA	AA	NN	AA	AA	NN
S1_414550	A/T	1	414550	+	AA	AT	AA	AA	AA	AA	AA	NN	AA	AA	AA	AA	NN	AA	NN	AA	AA	AA	AA	AA	AA	NN	AA	NN	AA	AA	AA	AA	AT	AA	AA	AA	AA	AA	AA	AA	NN	AA	AA	AA	NN	NN	AA	NN	AA
S1_414828	C/T	1	414828	+	CT	CC	CT	CT	CC	CT	CC	TT	CC	CT	CT	CC	TT	CT	TT	CT	TT	CT	CC	CC	CT	CC	CT	TT	TT	CT	CT	TT	CT	CT	TT	CT	TT	CT	CC	CT	CC	CC	CT	CT	CT	CC	CT	CC	CC
S1_414952	C/A	1	414952	+	NN	CA	NN	NN	NN	NN	NN	NN	NN	NN	NN	NN	NN	NN	NN	NN	CC	NN	NN	NN	NN	NN	CC	NN	NN	CC	CC	NN	CC	CC	NN	CA	AA	NN	CC	CC	NN	NN	NN	NN	NN	NN	NN	NN	NN
S1_415764	A/G	1	415764	+	AA	AA	AA	AA	AA	AA	AA	AA	AA	AA	AG	AA	NN	AG	AA	AA	AA	AA	AA	AA	AA	AA	AA	AA	AA	AA	AA	AA	AA	AA	AA	AA	AA	AA	AA	AA	AA	AA	AA	AA	AA	AA	AA	AA	AA
S1_415850	A/G	1	415850	+	AA	AA	AA	AA	AA	AA	AA	AA	AA	AA	AA	AA	AA	AA	AA	AA	AA	NN	AA	AA	AA	AA	AA	AA	AA	AG	AA	AA	AA	AA	AA	AA	AA	AA	AA	AA	AA	AA	AA	AA	AA	NN	AA	AA	AA
S1_416025	C/G	1	416025	+	NN	CC	CC	CG	CC	CG	CC	NN	CC	NN	CC	NN	NN	CC	NN	CC	NN	NN	NN	CC	NN	NN	GG	NN	CG	NN	NN	NN	NN	NN	NN	CC	CC	NN	NN	NN	NN	GG	NN	CG	NN	NN	GG	CC	NN
S1_416132	G/A	1	416132	+	NN	NN	NN	NN	NN	NN	NN	NN	AA	GG	GG	NN	NN	GG	NN	NN	NN	NN	NN	NN	NN	NN	NN	NN	NN	NN	NN	GG	NN	NN	NN	NN	NN	NN	AA	NN	NN	NN	NN	NN	NN	NN	NN	NN	NN
S1_416231	T/G	1	416231	+	TT	NN	TT	NN	NN	NN	NN	NN	TT	NN	NN	NN	NN	NN	NN	NN	NN	NN	NN	NN	NN	TT	TT	NN	NN	TT	NN	NN	GG	GG	NN	NN	TT	NN	NN	TT	NN	TT	NN	TT	NN	NN	NN	NN	NN
S1_416428	G/T	1	416428	+	GG	GG	GG	GG	GG	GG	GG	GG	GT	GG	GG	GG	GG	GG	GG	GG	GG	GG	GG	GG	GG	NN	GG	GG	GG	GG	GG	GG	GG	GG	GT	GG	GG	GG	GG	GG	GG	GG	GG	GG	NN	GG	GG	NN	NN
S1_416550	T/C	1	416550	+	TT	TC	TC	TT	TT	CC	TT	TC	CC	TC	TC	TC	CC	TT	TT	TC	TT	TT	TC	TC	TC	CC	TT	TT	TT	TT	TT	TT	TC	TT	TC	CC	TT	TT	TT	TT	TT	TC	TT	TC	TT	TT	TT	TT	TT
S1_416662	G/C	1	416662	+	GG	GG	GG	GG	GG	GG	GG	GG	GG	GC	GG	GG	GG	GG	NN	GG	GG	NN	GC	NN	GG	NN	GC	GG	GG	GG	GG	GG	GG	GG	GG	GG	GG	GG	GG	GG	NN	GG	GG	GG	NN	NN	GG	NN	GG
S1_416748	T/C	1	416748	+	TT	TC	TT	TT	TT	TT	TT	TT	TT	TT	TT	TT	TT	TT	TT	TT	TT	TT	TT	NN	TT	TT	TT	TT	TT	TT	TT	TT	TT	TT	TT	TT	TT	TT	TT	TT	TT	TT	TT	TT	TT	TT	TT	TT	TT
S1_416956	T/C	1	416956	+	TT	TT	TT	TT	TT	TT	TT	TT	TT	TC	TT	TT	TT	TT	TT	TT	NN	TT	TT	TT	TT	TT	TT	TT	TT	TT	TT	TT	TT	TT	TT	TT	TT	TT	TT	TT	TT	TT	TT	TT	TT	NN	TT	TT	TT
S1_417044	T/C	1	417044	+	NN	TT	CC	NN	NN	NN	NN	NN	NN	TT	TT	NN	NN	NN	TT	NN	NN	NN	NN	NN	NN	NN	NN	NN	NN	NN	NN	NN	CC	NN	NN	NN	NN	NN	CC	NN	NN	NN	NN	NN	NN	NN	NN	NN	NN
S1_417452	T/C	1	417452	+	NN	NN	NN	TT	NN	NN	TT	NN	NN	TT	NN	NN	NN	NN	TT	NN	CC	NN	NN	NN	NN	NN	NN	TT	NN	NN	NN	NN	NN	NN	NN	TT	NN	NN	TT	NN	TT	TT	TT	NN	NN	CC	NN	NN	NN
S1_417550	T/G	1	417550	+	NN	NN	NN	NN	NN	GG	NN	NN	GG	TT	NN	NN	NN	NN	TT	NN	NN	NN	NN	NN	NN	NN	NN	NN	TT	NN	NN	NN	NN	TT	TT	NN	TT	GG	NN	NN	NN	NN	NN	TT	TT	NN	NN	NN	GG
S1_417659	G/T	1	417659	+	GG	GG	GG	GG	GG	GG	GG	GG	GG	GG	GG	GG	GG	GG	GT	GG	GT	GG	GT	GG	GT	GG	GG	GG	GT	GT	GT	TT	TT	GT	GG	GT	GT	TT	GG	GT	TT	GT	GT	GT	TT	NN	TT	TT	GG
S1_417941	T/C	1	417941	+	NN	NN	NN	TT	NN	TT	NN	TT	TT	TC	NN	TT	NN	TT	NN	NN	TT	NN	NN	TT	NN	NN	NN	TT	TC	TT	CC	NN	NN	NN	NN	NN	TT	TC	NN	CC	NN	TC	TC	CC	NN	NN	TC	NN	NN
S1_418163	A/G	1	418163	+	AA	AA	AA	AA	AA	AA	AA	AA	AA	AA	AA	AA	AA	AA	NN	AA	AA	AA	AA	AA	AA	AA	AA	NN	AA	AA	AA	AA	AG	AA	AA	AA	AA	AA	AA	AA	AA	AA	AA	AA	NN	NN	NN	AA	AA
S1_418432	A/G	1	418432	+	AA	AA	AA	AA	AA	AA	AA	AA	AA	AA	AA	AA	AA	AA	AA	AA	AA	AA	AA	NN	AG	NN	AA	AA	AA	AA	AA	AA	AA	AA	AA	AA	AA	AA	AA	AA	AA	AA	AA	AA	NN	AA	AA	NN	AA
S1_418522	A/T	1	418522	+	AA	AA	AA	AA	AA	AA	AA	AA	AA	AA	AA	AT	AA	AA	AA	AA	AA	AA	AA	AA	AA	AA	AA	AA	AA	AA	AA	AA	AA	AA	AA	AA	AA	AA	AA	AA	AA	AA	AA	AA	AA	AA	AA	AA	AT
S1_418648	A/T	1	418648	+	AA	AT	AA	AA	AA	TT	AT	AT	AA	AT	TT	AT	AA	AA	AT	AA	AA	AA	TT	TT	AT	AA	AA	AA	AA	AA	AA	AA	AA	AA	AT	AT	AA	AA	AA	AA	AA	AA	AA	AA	AA	AT	AA	AA	AA
S1_418936	A/T	1	418936	+	NN	NN	NN	NN	NN	TT	NN	NN	TT	NN	NN	AA	NN	NN	NN	NN	NN	NN	NN	NN	NN	NN	NN	NN	NN	NN	NN	AA	AA	NN	NN	NN	AA	NN	NN	NN	NN	NN	NN	NN	NN	NN	NN	NN	NN
S1_419134	G/T	1	419134	+	GG	GG	GT	GG	GG	GG	GG	NN	GG	GG	GG	GG	GG	GG	GG	GG	GG	GG	GG	GG	GG	GG	GG	GG	GG	GG	GG	GG	GG	GG	GG	GG	GG	GG	NN	GG	GG	GG	GG	GG	GG	GG	GG	GG	GG
S1_419742	T/C	1	419742	+	NN	NN	NN	NN	NN	NN	TT	NN	NN	NN	NN	NN	NN	NN	NN	NN	NN	NN	NN	NN	NN	NN	NN	NN	NN	TT	NN	NN	NN	NN	TT	TT	TT	NN	NN	NN	NN	NN	NN	NN	TT	NN	TT	NN	NN
S1_420052	A/G	1	420052	+	AA	AA	AA	AA	AA	AA	AA	AA	AA	AA	AA	AA	AA	AA	AA	AA	AA	AA	AA	AA	AA	AA	AA	AA	AA	AA	AA	AA	AA	AA	AA	AA	AA	AA	AA	AA	AA	AA	AA	AG	AA	NN	AA	AA	AA
S1_420555	A/C	1	420555	+	NN	AA	AA	NN	AA	AA	AA	NN	AA	AA	AA	NN	NN	NN	AA	NN	AA	NN	AC	NN	NN	NN	AA	AA	AC	AA	NN	NN	AA	AA	AA	NN	AA	NN	AA	NN	NN	AA	NN	NN	AA	AA	NN	NN	NN
S1_420730	A/G	1	420730	+	NN	NN	NN	NN	NN	NN	NN	NN	NN	NN	NN	NN	NN	NN	NN	NN	NN	NN	NN	NN	NN	NN	NN	NN	NN	GA	NN	NN	AA	NN	GA	AA	GG	NN	NN	NN	NN	NN	NN	NN	GA	NN	GA	GG	NN
S1_420836	T/C	1	420836	+	NN	NN	NN	NN	NN	NN	NN	NN	NN	NN	NN	NN	NN	NN	NN	NN	NN	NN	NN	NN	NN	NN	NN	NN	TT	TT	NN	NN	NN	NN	TC	TT	TT	NN	NN	NN	NN	NN	NN	NN	NN	NN	TT	NN	NN
S1_421354	A/C	1	421354	+	AA	NN	NN	NN	AA	AA	AA	NN	AA	AA	NN	AA	NN	NN	AA	AA	NN	AA	NN	AA	AA	NN	AA	NN	AA	AC	NN	NN	AA	AA	AA	NN	AA	NN	AA	AA	NN	AA	NN	AA	NN	NN	NN	AA	NN
S1_421461	G/A	1	421461	+	AA	GA	NN	GG	GG	GA	GG	NN	AA	GA	GA	GA	GG	GG	GG	AA	GG	NN	GG	GG	AA	NN	GG	NN	GG	GG	GG	GG	GG	NN	GG	NN	GG	GG	GG	GG	NN	GG	GG	NN	NN	AA	NN	NN	NN
S1_421560	G/A	1	421560	+	NN	NN	NN	GG	GG	NN	NN	NN	AA	NN	NN	AA	NN	NN	NN	NN	NN	NN	AA	GG	NN	NN	AA	NN	NN	NN	NN	NN	NN	GG	NN	GG	NN	NN	NN	NN	NN	GG	GG	NN	NN	NN	NN	NN	NN
S1_421620	C/T	1	421620	+	CC	CC	CC	CC	CC	CC	CC	CC	CC	CC	CC	CC	CC	CC	CC	CC	CT	CC	CC	CC	CC	CC	CC	CC	CC	CC	CC	CC	CC	CC	CC	CC	CC	CC	CC	CC	CT	CC	CC	CC	CC	NN	CC	CC	CC
S1_421945	A/T	1	421945	+	AA	NN	NN	AA	NN	NN	AA	NN	NN	AA	NN	AA	NN	NN	NN	NN	NN	AA	NN	AA	AA	NN	NN	AA	TT	AA	AA	NN	AA	AA	TT	NN	NN	NN	AA	NN	AA	NN	AA	AA	NN	NN	TT	NN	NN
S1_422044	T/C	1	422044	+	TT	TT	NN	TT	NN	NN	TT	NN	TT	NN	NN	NN	NN	NN	NN	NN	NN	NN	NN	NN	NN	NN	NN	NN	NN	NN	TT	NN	TT	TT	NN	NN	TT	NN	TT	NN	NN	TT	NN	NN	NN	NN	NN	NN	NN
S1_422140	A/G	1	422140	+	AA	AA	AA	AA	AA	AA	AA	AA	AA	AA	AA	AA	AA	AA	AA	AA	AA	AA	AG	AA	AG	AA	AA	AA	AA	AA	AA	AG	AA	AA	AA	AA	AA	AA	AA	AA	AA	AA	AA	AA	AA	AA	AA	NN	NN
S1_422233	T/A	1	422233	+	NN	AA	NN	NN	AA	NN	TT	NN	TT	TT	NN	TT	TT	NN	NN	NN	NN	NN	NN	NN	NN	NN	NN	NN	NN	TT	NN	NN	TT	NN	TT	NN	NN	TT	NN	NN	NN	TT	TT	NN	NN	NN	NN	TT	NN
S1_422437	G/T	1	422437	+	GT	GG	GG	GG	GG	GT	GG	GG	GG	GG	GG	GG	GG	GG	GG	GG	GG	GT	GG	GT	GG	GG	GG	GG	GG	GG	GG	GG	GG	GG	GG	GG	GG	GG	GG	GG	GG	GG	GG	GG	GG	GG	GG	GT	GG
S1_422529	A/G	1	422529	+	AA	AA	AA	AA	AA	AA	AA	AA	AA	AA	AA	AA	AA	AA	AA	AA	AA	NN	AA	AA	AA	AA	AA	AA	AA	AG	AA	AA	AA	AA	AA	AA	AA	NN	AA	AA	NN	AA	AA	AA	NN	NN	AA	NN	AA
S1_422662	G/A	1	422662	+	GG	GG	GG	GG	GG	GG	GG	GG	GG	GG	GG	GG	GG	GG	GG	GA	GG	GG	GG	GG	GG	GG	GG	GG	GG	GG	GG	GG	GG	GG	GG	GG	GG	GG	GG	GG	GG	GG	GG	GG	GG	NN	GG	GG	GG
S1_423020	T/C	1	423020	+	TT	TT	TT	TT	TT	TT	TT	TT	TT	TT	TT	TT	TT	TT	TT	TT	TT	TT	TT	TC	TT	TT	TT	TT	TT	TT	TT	TT	TT	TT	TT	TT	TT	TT	TT	TT	TT	TT	TT	TT	NN	TT	TT	NN	TT
S1_423517	A/G	1	423517	+	NN	NN	NN	GG	NN	NN	NN	NN	NN	AG	NN	NN	NN	NN	NN	NN	NN	AA	NN	NN	NN	AA	NN	NN	NN	NN	NN	NN	NN	NN	NN	NN	NN	NN	NN	AA	NN	NN	NN	NN	NN	NN	NN	NN	NN
S1_423635	C/T	1	423635	+	CC	NN	NN	CC	NN	CC	CC	NN	CC	NN	NN	NN	NN	NN	CC	CC	CC	NN	NN	NN	CC	NN	CC	NN	CC	NN	CC	NN	NN	NN	CC	CC	NN	NN	NN	NN	NN	NN	NN	NN	NN	NN	NN	NN	NN
S1_424055	A/G	1	424055	+	AA	AA	AA	AA	AA	AA	AA	AA	AA	AA	AA	AA	NN	AA	AA	AA	AA	AA	AA	AA	AA	AA	AA	AA	AA	AA	AA	AA	AA	AA	AA	AA	AA	AA	AA	AA	AA	AA	AA	AG	AA	NN	AA	AA	AA
S1_424163	A/G	1	424163	+	AA	AA	AA	AG	AA	AA	AA	AA	AA	AA	AA	AA	AA	AG	AA	AA	AA	AA	AA	AA	AA	NN	AA	AG	AA	AA	AA	AA	AA	AA	AA	AA	AA	AA	AA	AA	AA	AA	AA	AA	AA	NN	NN	AA	AA
S1_424443	A/G	1	424443	+	NN	NN	AA	AA	NN	NN	AA	NN	AA	AA	NN	NN	AA	AA	NN	AA	NN	AA	NN	AA	AA	NN	AA	AA	NN	NN	NN	NN	NN	NN	AA	NN	NN	NN	NN	NN	NN	NN	NN	NN	NN	AA	NN	NN	NN
S1_424515	C/T	1	424515	+	CC	CC	CC	CC	CC	CC	CC	CC	CC	CC	CC	CC	NN	CC	CC	CC	CC	CC	CC	CC	CC	NN	CC	NN	CC	CC	CC	CC	CC	CT	CC	CC	CC	CC	CC	CC	CC	CC	CC	CT	NN	NN	CC	NN	NN
S1_424628	C/T	1	424628	+	NN	CC	NN	NN	NN	NN	NN	NN	NN	NN	NN	NN	NN	NN	NN	NN	NN	NN	NN	NN	NN	NN	NN	NN	NN	NN	NN	NN	CC	NN	NN	NN	NN	NN	NN	NN	NN	NN	NN	NN	NN	NN	NN	NN	NN
S1_425336	C/T	1	425336	+	CC	CC	CC	CC	CC	CT	CC	CC	CC	CC	CC	CC	CC	TT	NN	CC	CC	CC	CC	CC	CC	CC	CC	CC	CC	CC	CC	CC	CC	CC	CC	CC	CC	CC	CC	CC	NN	CC	CC	CC	NN	CC	CC	NN	CC
S1_425641	A/G	1	425641	+	AA	AA	AA	AA	AA	AA	AA	AA	AA	AA	AA	AA	AA	AG	AA	AG	AA	AA	AA	AA	AA	AA	AA	AA	AA	AA	AA	AA	AA	AA	AA	AA	AA	AA	AA	AA	AA	AA	AA	AA	AA	NN	AA	AA	AA
S1_425755	A/G	1	425755	+	AA	AA	AA	AA	AA	AA	AA	NN	AA	AA	AA	AA	NN	AA	AA	AA	AA	AA	AA	AA	AA	NN	AG	AA	AA	AA	AA	AA	AA	AA	AA	AA	AA	AA	AA	AA	NN	AA	AA	AA	AA	NN	NN	NN	AA
S1_425813	A/G	1	425813	+	AA	AA	AA	AA	AA	AA	AG	NN	AA	AA	AA	AA	AA	AA	AA	AA	AA	AA	AA	AA	AA	NN	AA	AA	AA	AA	AA	AA	AA	AA	AA	AA	AA	AA	AA	AA	NN	AA	AA	AA	AA	AA	AA	NN	AA
S1_425955	C/A	1	425955	+	NN	CC	CC	CC	CC	NN	NN	NN	CC	CC	NN	NN	CC	NN	CC	NN	NN	NN	NN	CC	CC	NN	NN	NN	NN	NN	CC	NN	NN	NN	NN	NN	NN	NN	AA	NN	NN	CC	CC	NN	NN	NN	NN	NN	NN
S1_426339	G/T	1	426339	+	GG	GG	GG	GG	GG	GG	GG	GG	GG	GG	GG	GG	GG	GG	GG	GG	GG	TT	GG	GG	GG	GG	GG	GG	GG	GG	GG	GG	GG	GG	GG	GG	GG	GG	GG	GG	GG	GG	GG	GG	GG	GG	GG	GG	GG
S1_426755	T/G	1	426755	+	TT	TT	TT	TG	TT	TT	TT	NN	TT	TT	TT	TT	NN	TT	TT	TT	TT	TT	TT	TT	NN	TT	TT	TT	TT	TT	TT	TT	TT	TT	TT	TT	TG	TT	TT	TT	TT	TT	TT	TT	TT	NN	TT	NN	TT
S1_426954	A/C	1	426954	+	AA	AA	AA	AA	CC	CC	AA	AA	AA	NN	CC	AC	NN	CC	NN	AA	NN	NN	AA	NN	AA	NN	NN	NN	AC	AA	AA	AA	AA	AA	AC	NN	AA	NN	NN	AA	NN	AA	AA	NN	NN	NN	NN	NN	AA
S1_427059	T/A	1	427059	+	TA	TT	TA	TT	TT	TT	TT	TT	TT	TT	TT	TT	TT	TT	TT	TT	TT	TT	TT	TT	TT	TT	TT	TT	TT	TT	TT	TT	TT	TT	TA	TA	TT	TT	TT	TT	TT	TT	TT	TT	TT	NN	TT	NN	TT
S1_427223	C/G	1	427223	+	NN	NN	NN	CC	NN	NN	NN	NN	NN	CC	CC	CC	NN	NN	NN	NN	NN	NN	CC	NN	CC	NN	NN	NN	GG	NN	NN	NN	NN	NN	NN	CC	CC	NN	NN	NN	CC	GG	NN	CC	NN	NN	NN	CC	CC
S1_427526	G/T	1	427526	+	GG	GT	GG	GG	GG	GT	GG	GG	GG	GG	GG	GG	NN	GG	NN	GG	GG	GG	GG	GG	GG	GG	GG	GG	GG	GG	GT	GT	GG	GG	GG	GT	GG	GG	GG	GG	GT	GT	GG	GG	GG	GG	GG	GG	NN
S1_427625	T/G	1	427625	+	NN	NN	TT	TT	NN	TT	TT	NN	NN	NN	NN	NN	NN	NN	NN	NN	GG	NN	NN	NN	NN	NN	NN	NN	NN	NN	NN	NN	NN	NN	NN	NN	NN	NN	NN	TT	NN	NN	NN	NN	GG	NN	GG	NN	NN
S1_428128	A/G	1	428128	+	AA	AA	AA	AA	AA	AA	AA	AA	AA	AA	AA	AA	NN	AA	AA	AA	AG	AA	AA	AA	AA	AA	AA	AA	AA	AA	AA	AA	AA	AA	AA	AA	AA	AA	AA	AA	NN	AA	AA	AA	AA	NN	AA	AA	NN
S1_428741	G/T	1	428741	+	GG	GT	GG	GG	GG	GG	GG	NN	GG	GG	GG	NN	GG	NN	GG	GG	GG	GG	GG	NN	GG	GG	GG	GG	GG	GG	GG	GG	GG	GG	GG	GG	GG	GG	GT	GG	NN	GG	GG	GG	GG	GG	GT	GG	GG
S1_429137	T/C	1	429137	+	NN	NN	NN	NN	NN	NN	TT	TT	TC	NN	TT	NN	NN	NN	NN	NN	NN	NN	NN	CC	NN	NN	NN	NN	NN	NN	TT	NN	TT	NN	NN	NN	NN	NN	NN	NN	NN	NN	NN	NN	NN	NN	NN	NN	NN
S1_429215	G/A	1	429215	+	GG	GG	GG	GG	GG	GG	GG	GG	GG	GG	GG	GG	GG	GG	GG	GG	GA	GG	GG	GG	GG	GG	GG	GG	GG	GG	GG	GG	GG	GG	GG	GG	GG	GG	GG	GG	GA	GG	GG	GG	GG	GG	GG	GG	GG
S1_429361	A/G	1	429361	+	AA	AA	AA	AA	AA	AA	AA	AA	AA	AA	AA	AA	AA	AA	AA	AA	AA	AA	AA	AA	AA	AA	AA	AA	AA	AA	AA	AA	AA	AA	AA	AA	AA	AA	AA	AA	AA	AA	AA	AG	NN	AA	AA	AA	AA
S1_429545	G/A	1	429545	+	GG	GG	GA	GA	GA	GG	GA	GA	GA	GA	GG	GA	GA	GA	GG	GG	GG	GA	GA	GA	GG	GG	GG	GG	GG	GG	GG	GG	GG	GG	GG	GG	GG	GG	GG	GG	GG	GG	GG	GG	GG	NN	GG	NN	GG
S1_429716	A/G	1	429716	+	AA	AA	AA	AA	AA	AA	AA	AA	AA	AA	AA	AA	NN	AA	AA	AA	AA	AA	AA	AA	AA	NN	AA	AA	AA	AA	AA	AA	AA	AA	AA	AA	AA	AA	AA	AA	AA	AA	AA	AA	NN	NN	AA	AA	NN
S1_430823	A/G	1	430823	+	AA	AA	AA	AA	AA	AA	AA	AA	AA	AA	AA	AA	AA	AA	AA	AA	AA	AA	AA	AA	AA	AG	AA	AA	AA	AA	AA	AA	AA	AA	AA	AA	AA	AA	AA	AA	AA	AA	AA	AA	AA	NN	AA	AA	AA
S1_430943	C/T	1	430943	+	CC	CC	CC	CC	CC	CC	CC	CC	CC	CC	CC	CC	CC	CC	CC	CC	CC	CC	CC	CC	CC	CC	CC	CC	CC	CC	CC	CC	CC	CC	CC	CC	CC	CC	CC	CC	CC	CC	CC	CC	NN	NN	CC	CC	NN
S1_431143	A/G	1	431143	+	AA	AA	AA	AA	AA	AA	AA	AA	AA	AA	AA	AA	AA	NN	AA	AA	AA	AA	AA	AA	AA	NN	AA	AA	AG	AA	AA	AA	AA	AA	AA	AA	AA	AG	AA	AA	AA	AA	AA	AA	AA	AA	NN	NN	AA
S1_431464	A/G	1	431464	+	AA	AA	AG	AA	AA	AA	AG	AA	AG	AG	AA	AG	AA	AA	AA	AA	AA	AA	AA	AA	AA	AA	AA	AA	AA	AA	AA	AA	AA	AA	AA	AA	AG	AA	AG	AA	AA	AA	AA	AA	AA	AA	AA	AA	AA
S1_431951	G/T	1	431951	+	GG	GG	GG	GG	GG	GG	GG	GG	GG	GG	GG	GG	GG	GG	GG	GG	GG	NN	GG	GG	GG	GG	GG	GG	GG	GG	GG	GG	GG	GG	GG	GG	GG	GG	GG	GG	GG	GG	GG	GG	GG	GG	GG	GG	GT
S1_432040	A/G	1	432040	+	AA	AA	AA	AA	AA	AA	AA	AA	AA	AA	AA	AA	AA	AA	AA	AA	AA	AA	AA	AA	AA	AA	AA	AA	AA	AA	AA	AA	AA	AA	AA	AA	AA	AA	AA	AA	AA	AA	AA	AA	NN	AA	AA	AA	AA
S1_432134	T/C	1	432134	+	TT	TT	TT	TT	TT	TT	TT	TT	TT	TT	TT	TT	TT	TT	TT	TT	TT	TT	TT	TT	TT	TT	TC	TT	TT	TT	TT	TT	TT	TT	TT	TT	TT	TT	TT	TT	TC	TT	TT	TT	TT	TT	TT	TT	NN
S1_432220	A/T	1	432220	+	AA	AA	AA	AA	AA	AA	AA	AA	AA	AA	AA	AA	AA	AA	AA	AA	AA	AA	AA	AA	AA	AA	AA	AA	AA	AA	AA	AA	AA	AA	AT	AA	AA	AA	AT	AA	NN	AA	AA	AA	AA	NN	AA	NN	AA
S1_432343	A/G	1	432343	+	AA	AA	AA	AA	AA	AA	AA	AA	AA	AA	AA	AA	AA	AA	AA	AA	AA	AA	AA	AA	AA	AA	AA	AA	AA	AA	AA	AA	AA	AA	AA	AA	AA	AA	AA	AA	AG	AA	AA	AA	AA	NN	AG	NN	AA
S1_432543	A/C	1	432543	+	AA	AA	AA	AA	AA	AA	AA	NN	AA	AA	AA	NN	NN	AA	AA	AA	AA	NN	NN	NN	AA	NN	AA	AA	AA	AA	AA	AA	AC	AA	AA	AA	AA	NN	AC	AA	AA	AA	AA	AA	NN	NN	NN	AA	AA
S1_432760	G/T	1	432760	+	NN	NN	NN	NN	NN	NN	NN	NN	NN	NN	NN	NN	NN	NN	NN	NN	NN	NN	NN	NN	NN	NN	NN	NN	NN	GT	NN	NN	GG	NN	GG	GG	NN	NN	NN	NN	NN	NN	NN	NN	NN	NN	GT	NN	NN
S1_433259	T/C	1	433259	+	CC	NN	TT	CC	NN	NN	NN	NN	NN	NN	NN	NN	NN	NN	NN	NN	NN	NN	NN	NN	NN	NN	NN	NN	NN	NN	NN	NN	NN	NN	NN	NN	NN	NN	NN	NN	NN	NN	NN	CC	NN	NN	NN	NN	NN
S1_433420	A/T	1	433420	+	AA	AA	AA	AA	AA	AA	AA	TT	AT	AA	AA	AA	NN	AA	AA	AA	AA	AA	AA	AA	AA	AA	AA	AA	AA	AA	AA	AA	AA	AA	AA	AA	AA	AA	AA	AA	AA	AA	AA	AA	AA	AA	AA	AA	AA
S1_433753	T/G	1	433753	+	TT	TG	TT	TT	TT	TG	TT	TT	TG	TG	TT	TT	TT	TT	TT	TT	TT	TG	TT	TG	GG	TT	TT	TG	TT	TT	TT	TT	TT	TT	TT	TG	TT	TT	TT	TT	TT	TT	TT	TT	TT	NN	NN	NN	TT
S1_433945	A/G	1	433945	+	AA	AA	AA	AA	AA	AA	AA	AA	AA	AA	AG	AA	AA	AA	AA	AA	AA	AA	AA	AA	AA	AA	AA	AA	AA	AA	AA	AA	AA	AA	AA	AA	AA	AA	AG	AA	AA	AA	AA	AA	AA	AA	AA	AA	AA
S1_434519	A/T	1	434519	+	AA	AA	AA	AA	AA	AA	AA	AA	AA	AA	AA	AA	NN	AA	AA	AA	AA	AA	AA	AA	AA	AA	AT	AA	AA	AA	AA	AA	AA	AA	AA	AA	AA	AA	AA	AA	NN	AA	AA	AA	AA	AA	NN	AA	AA
S1_434657	A/C	1	434657	+	CC	NN	NN	NN	NN	NN	NN	NN	NN	NN	NN	NN	NN	NN	NN	NN	NN	NN	NN	NN	NN	NN	NN	NN	NN	NN	NN	AA	AA	NN	AA	NN	NN	NN	NN	NN	NN	NN	NN	AA	NN	NN	NN	NN	CC
S1_434756	T/G	1	434756	+	NN	NN	NN	NN	NN	GG	NN	NN	TT	NN	GG	GG	NN	NN	NN	NN	NN	NN	NN	NN	NN	NN	NN	NN	NN	TT	NN	NN	NN	TT	NN	TT	GG	NN	TT	NN	NN	NN	NN	NN	NN	NN	NN	NN	NN
S1_434854	C/T	1	434854	+	NN	NN	NN	TT	TT	CC	NN	NN	NN	NN	NN	NN	NN	NN	NN	NN	NN	TC	TT	NN	NN	NN	NN	NN	NN	NN	NN	NN	NN	TT	NN	NN	CC	NN	NN	NN	NN	CC	NN	NN	NN	NN	NN	CC	NN
S1_434953	G/T	1	434953	+	GG	GG	GG	GG	GG	GG	GG	GG	GG	GG	GG	GG	GG	GG	GG	GG	GG	GG	GG	GG	GT	GG	GG	GG	GG	GG	GT	GG	GG	GG	GG	GG	GG	GG	GG	GG	GG	GG	GG	GG	GG	GG	GG	GG	GG
S1_435052	T/G	1	435052	+	NN	NN	NN	NN	GG	NN	NN	NN	NN	NN	NN	NN	NN	NN	NN	NN	NN	NN	TT	TT	NN	NN	GG	NN	NN	NN	NN	NN	TT	TT	TT	NN	NN	NN	NN	NN	NN	TT	TT	NN	NN	NN	TT	TT	NN
S1_435145	C/T	1	435145	+	NN	NN	CC	CC	NN	NN	CC	NN	NN	NN	NN	NN	NN	NN	NN	TT	NN	NN	NN	NN	NN	NN	NN	NN	CC	CC	NN	CC	NN	NN	CC	TT	CC	CC	NN	NN	NN	CC	CC	CC	NN	NN	NN	NN	NN
S1_435433	T/A	1	435433	+	NN	NN	TT	NN	NN	NN	NN	TT	NN	NN	TT	AA	NN	NN	NN	NN	NN	NN	NN	NN	NN	NN	NN	NN	NN	NN	NN	NN	TT	NN	NN	NN	NN	NN	NN	NN	NN	NN	NN	NN	NN	NN	NN	NN	NN
S1_435634	G/T	1	435634	+	GG	GG	GG	GG	GG	GG	GG	GG	GG	GT	GG	GT	GG	GG	GT	GG	GG	GG	GG	GG	GG	NN	GG	GG	GG	GG	GG	GG	GG	GG	GG	GG	GG	GG	GG	GG	GG	GG	GG	GG	GG	GG	GG	GG	GG
S1_435720	G/A	1	435720	+	GG	GA	GG	GA	GG	GG	GA	AA	GA	GG	GA	GG	NN	GG	GA	GA	AA	GG	GG	GG	GG	GG	GA	GG	GA	GG	GG	GA	GA	GA	GG	GG	GA	GA	AA	GG	GG	GG	GA	GA	AA	GG	NN	GG	GG
S1_436063	A/C	1	436063	+	AA	AA	AC	AA	AA	AA	AA	AA	AA	AA	AA	AA	AA	AA	AA	AA	AA	AA	AA	AA	AA	AA	AA	AA	AA	AA	AA	AA	AA	AA	AA	AA	AA	AA	AA	AA	NN	AA	AA	AA	NN	AA	AA	AA	AA
S1_436562	T/C	1	436562	+	TT	TT	TT	TT	TT	TT	TT	TT	TT	TT	TT	TT	NN	TT	TT	TT	TT	TT	TT	TT	TT	TT	TT	TT	TT	TT	TT	TT	TT	TT	TT	TT	TT	TT	TT	TT	TT	TT	TT	TT	NN	NN	NN	TT	TT
S1_436634	A/G	1	436634	+	AA	AA	AA	AA	AA	AA	AA	AA	AA	AA	AA	AA	AA	AA	AA	AA	AA	AA	AA	AA	AA	AA	AA	AA	AA	AA	AA	AA	AA	AA	AA	AA	AA	AA	AA	AA	AA	AG	AA	AA	AA	AA	AA	AA	AA
S1_437438	G/C	1	437438	+	GG	GG	GG	GG	GC	GG	GG	GG	GG	GG	GG	GG	GG	NN	GG	GC	GG	GG	GG	GG	GG	GG	GG	GG	GG	GG	GG	GG	GG	GG	GG	GG	GG	GG	GG	GG	GG	GG	GG	GG	GG	GG	GG	GG	GG
S1_437823	C/G	1	437823	+	NN	NN	NN	NN	NN	NN	NN	NN	NN	NN	NN	GG	NN	NN	NN	CC	CC	NN	NN	NN	NN	NN	NN	NN	NN	NN	NN	NN	NN	NN	NN	NN	CC	NN	CC	NN	NN	NN	CC	NN	NN	NN	NN	NN	NN
S1_437918	A/G	1	437918	+	AA	NN	GG	NN	NN	NN	AG	NN	NN	AG	NN	NN	NN	AA	NN	GG	NN	GG	NN	NN	NN	NN	NN	NN	AA	NN	AG	NN	AA	NN	NN	NN	AA	AA	NN	AA	NN	NN	AA	NN	NN	NN	NN	NN	NN
S1_438649	C/A	1	438649	+	CA	CC	CC	CC	CA	CC	CC	CC	CC	CC	CC	CC	CC	CC	CA	CC	CC	CC	CC	CC	CA	CC	CC	CC	CC	CC	CC	CC	CC	CC	CC	CC	CC	CC	CC	CC	CC	CC	CC	CC	CC	CC	CC	CC	CC
S1_438723	C/G	1	438723	+	NN	NN	CC	NN	NN	CC	NN	CC	NN	NN	NN	NN	NN	NN	NN	CC	NN	NN	NN	NN	NN	CC	NN	NN	NN	NN	NN	NN	NN	NN	NN	NN	NN	CC	NN	NN	CC	GG	NN	CC	CC	NN	NN	NN	NN
S1_438941	C/A	1	438941	+	NN	CC	NN	CC	NN	NN	NN	NN	NN	AA	NN	NN	CC	AA	NN	CC	NN	NN	CC	NN	CC	NN	NN	CC	NN	CC	CC	CC	CC	CC	CC	NN	CA	CC	CC	NN	NN	AA	CC	NN	NN	NN	NN	CC	CC
S1_439227	A/G	1	439227	+	NN	AA	AG	AA	AA	AG	AA	AA	AA	AA	AA	AA	AA	AA	AA	AA	AA	AA	AA	AA	AA	AA	AA	AA	AA	AA	AA	AA	AA	AA	AA	AA	AA	AA	AA	AG	AA	AA	AA	AA	NN	AA	AA	AA	NN
S1_439417	C/T	1	439417	+	CT	CC	CC	CC	CT	CC	CC	CC	CC	CC	CC	CC	NN	CC	CC	CC	NN	NN	CC	NN	CC	CC	CC	CC	CC	CC	CT	CC	CC	CC	CC	CC	CC	CC	CC	CC	CC	CC	CC	CC	CC	NN	NN	CC	NN
S1_439524	A/G	1	439524	+	AG	AG	AG	GG	AG	GG	AG	AG	AG	AG	AA	AG	NN	AG	NN	AG	AA	GG	AG	AG	AG	NN	AG	NN	AG	AG	AA	AG	AG	NN	AG	NN	NN	AA	AG	AA	AA	NN	AG	AG	NN	NN	NN	NN	GG
S1_439625	A/G	1	439625	+	AA	AA	AA	AA	AA	AA	AA	NN	AA	AA	AA	AA	AA	AA	NN	AA	AA	AA	AA	AA	AA	NN	AA	AA	AA	AA	AA	AA	AA	AA	AA	AA	AA	NN	AA	AG	NN	AA	AA	AA	NN	NN	AA	NN	AA
S1_439755	G/T	1	439755	+	GG	GG	GG	GG	GG	GG	GG	NN	GT	GG	GG	GT	NN	NN	GG	GG	NN	GG	GG	GG	GG	NN	NN	GG	GG	GG	GT	GG	GG	NN	GG	GG	GG	GG	GG	GG	NN	GG	GG	GG	GG	NN	NN	NN	NN
S1_439830	C/A	1	439830	+	NN	CC	CC	CC	CC	CC	CC	NN	CC	CC	NN	NN	NN	AA	NN	NN	NN	NN	NN	NN	CC	NN	NN	NN	NN	NN	NN	NN	CA	NN	CC	CC	NN	CC	NN	CC	NN	NN	NN	NN	NN	NN	NN	NN	CC
S1_439933	G/T	1	439933	+	GG	GG	GG	GG	GG	GT	GG	GG	GT	GG	GG	GG	GG	GG	GG	GG	GG	GG	GG	GG	GG	GG	GG	GG	GG	GG	GG	GG	GG	GG	GG	GG	GT	GG	GG	GG	GG	NN	GG	GG	GG	NN	GG	GG	GG
S1_440242	G/A	1	440242	+	GG	GG	GG	GG	GG	GG	GG	GG	GG	GG	GG	GG	NN	GG	GG	GG	NN	GG	GG	GG	GG	GG	GG	GG	GA	GG	GG	GG	GG	GG	GG	GG	GG	GG	GG	GG	GG	GG	GG	GG	GG	NN	GG	NN	GG
S1_440451	A/G	1	440451	+	AA	AA	AA	AA	AA	AA	AA	AA	AA	AA	AA	AG	AA	AA	AA	AA	AA	AA	AA	AA	AA	AA	AA	AA	AA	AA	AA	AA	AA	AA	AA	AA	AA	AA	AA	AA	AA	AA	AA	AA	AA	AA	AA	AA	AA
S1_440737	G/T	1	440737	+	NN	NN	GG	TT	NN	NN	NN	NN	GG	NN	NN	GG	NN	NN	NN	NN	NN	NN	NN	NN	NN	TT	NN	NN	TT	GG	NN	NN	NN	NN	NN	GG	NN	NN	NN	NN	NN	NN	GT	NN	NN	NN	NN	NN	NN
S1_440834	G/T	1	440834	+	GG	GG	GG	GG	GG	GG	GG	GG	GG	GG	NN	GG	GG	GG	GG	GT	GG	GT	GG	GG	GG	GG	GG	GG	GG	GG	GG	GG	GG	GG	GG	GG	GG	GG	GG	GG	NN	GT	GG	GG	GG	GG	GG	GG	GG
S1_441025	C/G	1	441025	+	NN	NN	GG	CC	NN	NN	CC	NN	CG	NN	NN	NN	NN	NN	NN	NN	NN	NN	NN	NN	NN	CC	NN	CC	NN	CC	NN	NN	NN	CC	NN	NN	NN	NN	NN	CC	NN	CC	GG	NN	NN	NN	CC	CC	NN
S1_441231	T/G	1	441231	+	NN	NN	NN	NN	NN	NN	NN	NN	NN	NN	NN	TT	NN	NN	NN	TT	NN	GG	NN	NN	TT	NN	NN	NN	NN	NN	NN	NN	TT	NN	NN	NN	NN	NN	NN	NN	NN	NN	NN	NN	NN	NN	NN	NN	NN
S1_441328	G/T	1	441328	+	GG	GG	GG	GG	GG	GG	GG	NN	GG	GG	NN	GG	GG	GG	NN	GG	GG	GT	GG	GG	GG	GG	GG	GG	GG	GG	GG	GG	GG	GG	GG	GG	GG	GG	GT	GG	GG	GG	GG	GG	NN	NN	GG	GG	GG
S1_441439	A/G	1	441439	+	AA	AA	AA	AA	AA	AA	AA	AA	AA	AA	AA	AA	AA	AA	AA	AA	AA	AA	AA	AA	AA	NN	AA	AA	AA	AA	AA	AG	AA	AA	AA	AA	AA	AA	AA	AA	AA	AA	AA	NN	AA	AA	AA	NN	NN
S1_441651	C/A	1	441651	+	CC	AA	CC	CC	CA	CC	CC	NN	CC	CC	NN	CC	NN	CC	NN	NN	CC	CC	NN	NN	NN	NN	NN	CC	NN	CC	CC	CC	NN	CC	NN	AA	CC	NN	NN	CC	CC	CC	CC	NN	NN	CC	NN	CC	CC
S1_441755	T/C	1	441755	+	NN	NN	TT	NN	NN	TT	NN	NN	NN	NN	NN	NN	CC	NN	NN	TT	NN	NN	NN	TT	CC	NN	NN	NN	TT	NN	NN	NN	NN	NN	NN	NN	TT	NN	TT	NN	NN	TC	NN	TT	NN	NN	NN	NN	NN
S1_441850	T/G	1	441850	+	NN	NN	NN	TT	NN	NN	NN	TT	NN	NN	NN	NN	NN	NN	NN	NN	NN	TT	TT	NN	NN	NN	TT	NN	NN	NN	NN	NN	NN	TT	NN	NN	NN	NN	TT	NN	NN	TT	NN	TT	NN	NN	NN	TT	NN
S1_441953	T/C	1	441953	+	TT	CC	TT	TT	TT	TT	TT	NN	TT	TT	TC	NN	NN	NN	NN	TT	NN	TT	NN	NN	CC	NN	TC	CC	TT	TC	NN	TT	TT	NN	TC	TT	TT	TT	TT	TT	NN	TT	TT	TT	NN	NN	NN	NN	NN
S1_442813	A/T	1	442813	+	NN	NN	NN	NN	NN	NN	AA	NN	NN	NN	NN	NN	NN	NN	NN	NN	NN	NN	NN	NN	NN	NN	NN	NN	NN	AA	NN	NN	TT	NN	AA	AT	TT	NN	NN	NN	NN	NN	NN	NN	AA	NN	AA	NN	NN
S1_443762	C/T	1	443762	+	CC	CC	CC	CC	CC	CC	CC	CC	CT	CC	CC	CC	CC	CT	CC	CC	CC	CC	CC	CC	CC	CC	CC	CC	CC	CC	CC	CC	CC	CC	CC	CC	CC	CC	CC	CC	CC	CC	CC	CC	CC	NN	CC	NN	CC
S1_443846	T/C	1	443846	+	TC	TT	TT	TT	TT	TT	TT	TT	TT	TT	TT	TT	TT	TT	TT	TT	TT	TT	TT	TT	TC	TT	TT	TT	TT	TT	TT	TT	TT	TT	TT	TT	TT	TT	TT	TT	TT	TT	TT	TT	TT	NN	TT	TT	TT
S1_443944	T/C	1	443944	+	TT	TT	TT	TT	TT	TT	TT	TT	TT	TT	TT	TT	TT	TT	TT	TT	TT	TT	TT	TT	TT	NN	TT	TT	TT	TT	TT	TT	TT	TT	TT	TT	TT	TT	TT	TT	TT	TT	TT	TT	TT	NN	TT	TT	TT
S1_444123	A/G	1	444123	+	NN	NN	NN	NN	NN	NN	NN	NN	NN	NN	NN	NN	NN	NN	NN	NN	NN	NN	NN	NN	NN	NN	NN	NN	AA	AA	NN	NN	AA	NN	AG	AG	NN	NN	NN	NN	NN	NN	NN	AA	AA	NN	AA	AA	NN
S1_444214	T/C	1	444214	+	TT	TT	TT	TT	TT	TT	TT	TT	TT	TT	TT	TT	TT	TT	TT	TT	TT	TT	TT	TT	TT	TT	TT	TT	TT	TT	TT	TT	TT	TT	TT	TT	TT	TT	TT	TT	TT	TT	TT	TT	TT	TT	TC	TT	TT
S1_444525	T/C	1	444525	+	TT	TT	TT	TT	TT	TT	TT	TT	TT	TT	TT	TT	TT	TT	NN	TT	NN	TT	TT	TT	TT	NN	TT	TT	TT	TT	TT	TT	TT	TT	TT	TT	TT	TT	TT	TT	NN	TT	TT	TT	NN	TT	TT	NN	TT
S1_444740	A/G	1	444740	+	AA	AA	AA	AG	AA	AA	AA	AA	AA	AA	AA	AA	NN	AA	AA	AA	AA	AA	AA	AA	AA	NN	AA	AA	AA	AA	AA	AA	AA	AA	AA	AA	AG	AG	AA	AA	AA	AA	AA	AA	AA	AA	AA	AA	AA
S1_444837	C/G	1	444837	+	CC	CC	NN	NN	NN	CC	CC	NN	GG	NN	CC	NN	NN	NN	NN	NN	NN	CG	NN	NN	NN	NN	CC	NN	NN	NN	NN	CC	NN	NN	CC	CC	NN	CC	CC	NN	NN	NN	NN	CC	NN	NN	NN	NN	NN
S1_445139	T/G	1	445139	+	TT	NN	NN	NN	NN	NN	NN	NN	NN	NN	NN	NN	NN	NN	NN	TT	NN	TT	NN	GG	NN	NN	GG	NN	NN	NN	NN	NN	NN	NN	NN	NN	NN	NN	NN	NN	NN	NN	NN	NN	NN	NN	NN	NN	NN
S1_445259	A/C	1	445259	+	AA	AA	AC	AA	AA	AA	AA	NN	AA	AA	AA	AA	NN	AA	AA	AA	AA	AA	AA	AA	AA	AC	AC	AA	AA	AA	AA	AA	NN	AA	AA	AA	AA	AA	AA	AA	AA	AA	AA	AA	AA	NN	AA	NN	AA
S1_445746	G/T	1	445746	+	GG	GG	GG	GG	GG	GG	GG	TT	GT	GG	GG	GG	GG	GG	GG	GG	GG	GG	GG	GG	GG	GG	GG	GG	GT	GG	GG	GG	GG	GG	GG	GG	GG	GG	GG	GG	GG	GG	GG	GG	GG	GG	GG	GG	GG
S1_445843	T/C	1	445843	+	NN	NN	NN	TT	NN	TT	NN	NN	NN	NN	NN	NN	TT	NN	NN	NN	NN	NN	NN	NN	NN	NN	NN	NN	TT	NN	NN	NN	TT	NN	NN	NN	TT	NN	NN	NN	NN	NN	NN	TT	NN	NN	NN	NN	NN
S1_446857	G/T	1	446857	+	GT	GG	GG	GG	GG	GG	GG	GG	GG	GG	GT	GG	GG	GG	GG	GG	GG	GG	GG	GG	GG	GG	GG	GG	GT	GG	GG	GG	GG	GT	GG	GG	GG	GG	GG	GG	NN	GG	GG	GG	GG	GG	GG	GG	GG
S1_446938	A/G	1	446938	+	AA	AG	AA	AA	AA	AA	AA	AA	AA	AA	AA	AA	AA	NN	NN	AA	AA	NN	AG	AA	AA	AA	AA	NN	AA	AA	AA	AA	AA	AA	AA	AA	AA	AA	AA	AA	AA	AA	AA	AA	AA	AA	AA	AA	AA
S1_447053	A/G	1	447053	+	AA	AA	AA	AA	AA	AA	AA	AA	AA	AA	AA	AA	AA	AA	AA	AA	AA	AA	AA	AA	AA	AA	AA	AA	AA	AA	AA	AA	AA	AA	AA	AA	AA	AA	AA	AA	AG	AA	AA	AA	AA	NN	AA	AA	AA
S1_447514	A/G	1	447514	+	AA	AA	AA	AA	AA	AA	AA	AA	AA	AA	AA	AA	AA	AA	AA	AA	AA	AA	AA	AA	AA	AA	AA	AA	AA	AA	AA	AA	AA	AA	AA	AG	AA	AA	AA	AA	AA	AA	AA	AA	AA	AA	AA	AA	AA
S1_447663	T/C	1	447663	+	TT	TT	TT	TT	TT	TT	TT	TT	TT	TT	TT	TT	NN	TT	TT	TT	NN	TT	TT	TT	TT	TT	TT	TT	TT	TT	TT	TT	TT	TC	TT	TT	TT	TT	TT	TT	NN	TT	TT	TT	NN	TT	NN	NN	TT
S1_447934	A/G	1	447934	+	NN	NN	NN	NN	NN	NN	NN	NN	NN	NN	NN	NN	NN	NN	NN	NN	NN	NN	NN	NN	NN	NN	NN	NN	AA	AG	NN	NN	NN	NN	AA	AG	GG	NN	NN	NN	NN	NN	NN	NN	NN	NN	AG	NN	NN
S1_448021	T/C	1	448021	+	TT	TT	TT	TT	TT	TT	TT	TT	TT	TC	TT	TT	TT	TT	TT	TT	TT	TT	TT	TT	TT	TT	TT	TT	TT	TT	TT	TT	TT	TT	TT	TC	TT	TT	TT	TT	TT	TT	TT	TT	TT	TC	TT	TT	TT
S1_450018	C/T	1	450018	+	CC	CC	CC	CC	CC	CC	CC	CC	CC	CC	CC	CT	CC	CC	CC	CC	CC	CC	CC	CC	CC	CC	CC	CC	CC	CC	CC	CC	CC	CC	CC	CC	CC	CC	CC	CC	CC	CC	CC	CC	NN	CC	CC	CC	CC
S1_450555	T/G	1	450555	+	NN	NN	NN	NN	NN	NN	NN	NN	NN	NN	NN	NN	NN	NN	NN	NN	NN	NN	GG	NN	NN	NN	NN	GG	NN	NN	NN	NN	NN	NN	NN	NN	GG	NN	NN	NN	NN	TT	NN	NN	NN	NN	NN	NN	NN
S1_451662	G/T	1	451662	+	GG	GG	GG	GG	GG	GG	GG	NN	GG	GG	GG	GG	NN	GG	GT	GG	GG	GG	NN	NN	GG	GG	GG	GG	GG	GG	GG	GG	GG	GG	GT	GG	GG	GG	GG	GG	NN	GG	GG	GG	GG	GG	NN	NN	NN
S1_451739	A/G	1	451739	+	AG	AA	AA	AA	AA	AA	AA	NN	AA	AA	NN	AA	AA	AA	NN	NN	NN	NN	AA	NN	AA	NN	AA	AA	NN	AA	AA	GG	AA	AA	AG	AA	AA	AA	AG	AA	NN	AA	AG	AA	NN	NN	AA	NN	NN
S1_452062	A/T	1	452062	+	AA	AA	AA	AA	AA	AA	AA	AA	AA	AA	AA	AA	AA	AA	AA	AA	AA	AA	AA	AA	AA	AA	AA	AA	AA	AA	AA	AA	AA	AA	AA	AA	AA	AA	AA	AA	AA	AA	AA	AA	AA	AA	AA	AA	AA
S1_452264	G/A	1	452264	+	GA	GG	GG	GA	GA	GG	GG	GG	GA	GG	GG	GA	GG	GA	GG	GG	AA	GG	GA	GA	GA	GA	GA	GG	GA	GA	GA	GA	GA	GA	GA	GA	GG	GA	GA	GG	GG	GG	GG	GG	GA	GG	GG	GG	GA
S1_452348	A/T	1	452348	+	NN	NN	TT	NN	NN	NN	AA	NN	NN	NN	AA	NN	NN	NN	NN	NN	NN	NN	NN	NN	NN	NN	NN	NN	NN	AA	NN	NN	NN	NN	NN	NN	NN	NN	NN	NN	NN	NN	NN	NN	NN	NN	NN	NN	NN
S1_452439	A/G	1	452439	+	AA	AA	AA	AA	AA	AA	AA	AA	AA	AA	AA	AA	AA	AA	AA	AA	AA	AA	AA	AA	AA	NN	AA	AA	AA	AA	AA	AA	AA	AA	AA	AA	AA	AA	AA	AA	AA	AA	AA	AA	AA	AA	AA	AA	AA
S1_452563	T/C	1	452563	+	TT	TT	TT	TT	TT	TT	TT	TT	TT	TT	TT	TT	TT	TT	TT	TT	TT	TT	TT	TT	TT	TT	TT	TT	TT	TT	TT	TT	TT	TT	TT	TT	TT	TT	TT	TT	TT	TT	TT	TT	TT	NN	TT	TT	TC
S1_452664	C/A	1	452664	+	CC	CC	CC	CC	CC	CC	CC	CC	CC	CC	CC	CC	CC	CC	CC	CA	CC	CC	CC	CC	CC	CA	CC	CC	CC	CC	CC	CC	CC	CC	CC	CC	CC	CC	CC	CC	CC	CC	CC	CC	CC	CC	CC	CC	CC
S1_452762	T/C	1	452762	+	TC	TC	CC	CC	TT	TT	TC	TC	TC	CC	TT	TC	CC	CC	CC	TC	TT	TC	TC	TT	TT	TT	TC	TC	TT	TT	TT	TT	TT	TT	TC	TC	TT	TT	TT	TT	TT	TT	TC	TT	TT	NN	TT	TT	TT
S1_452858	A/C	1	452858	+	AA	AA	AA	AA	AA	AA	AA	NN	AA	AA	AA	AA	NN	AA	AA	NN	NN	NN	AA	AA	AA	AA	AA	AA	AA	AA	NN	AA	AA	AA	NN	AA	AA	AA	AA	AA	AA	AA	NN	AC	NN	NN	AA	AA	AA
S1_453127	C/G	1	453127	+	CC	GG	CC	NN	CC	CC	GG	NN	CG	NN	CC	GG	CC	NN	NN	CC	NN	NN	NN	NN	GG	NN	GG	NN	CC	CC	CC	GG	CC	CC	NN	CC	CC	NN	NN	CC	CC	NN	NN	CC	CC	CC	NN	NN	NN
S1_453322	A/C	1	453322	+	AA	AA	AA	NN	NN	NN	AA	NN	AA	NN	NN	NN	NN	NN	AA	NN	AA	NN	NN	NN	CC	NN	NN	NN	AA	NN	NN	AA	AA	NN	NN	NN	NN	NN	NN	AC	AA	AA	NN	AA	NN	NN	AA	NN	NN
S1_453547	C/A	1	453547	+	CC	NN	CC	CA	CC	NN	NN	NN	NN	NN	NN	NN	CC	NN	NN	CC	CC	NN	CC	NN	CC	NN	NN	CC	NN	CC	CC	CC	CC	CC	CC	NN	CC	CC	CC	CC	NN	CC	CC	CC	CC	NN	NN	NN	NN
S1_455222	A/G	1	455222	+	AA	AA	AA	AA	AA	AA	AA	AA	AA	AA	AA	AA	AA	AA	AA	AA	AA	AA	AA	AA	AA	AA	AA	AA	AA	AA	AA	AA	AA	AA	AA	AA	AA	AA	AA	AA	AA	AA	AA	AA	AA	AA	AA	AA	AA
S1_455845	C/T	1	455845	+	NN	NN	NN	NN	NN	NN	CC	NN	NN	NN	NN	CC	NN	NN	NN	NN	NN	NN	NN	NN	CC	NN	NN	TT	NN	TT	NN	NN	NN	NN	NN	NN	CC	NN	NN	NN	NN	NN	NN	NN	NN	NN	NN	NN	NN
S1_456342	G/T	1	456342	+	GG	GG	GG	GG	GG	GG	GG	GG	GG	GG	GG	GG	NN	GG	GG	GG	GG	GG	GG	GG	GG	GG	GG	GT	GG	GT	GT	GT	GG	GG	GT	GG	GG	GG	GG	GG	GG	GG	GG	GG	GG	GG	GG	GG	GG
S1_456459	A/G	1	456459	+	AA	AA	AA	AA	AA	AA	AA	AA	AA	AA	AA	AA	AA	AA	AA	AA	AA	AA	AA	AA	AA	AA	AA	AA	AA	AA	AA	AA	AA	AG	AA	AG	AA	AA	AA	AA	AA	AA	AA	AA	NN	NN	NN	AA	AA
S1_456529	A/G	1	456529	+	AA	AA	AA	AA	AA	AA	AA	AA	AA	AA	AA	AA	AA	AA	AA	AA	AA	AA	AA	AA	AA	AA	AA	AA	AA	AA	AA	AA	AA	AA	AA	AA	AA	AG	AA	AA	AA	AA	AA	AA	AA	NN	AA	AA	AA
S1_456746	A/G	1	456746	+	AA	AA	AA	AA	AA	AA	AA	AA	AG	AA	AA	AA	AA	AA	AA	AA	AA	AA	AA	AA	AA	AA	AA	AA	AA	AA	AA	AA	AA	AA	AA	AA	AA	AA	AA	AA	AA	AA	AA	AA	NN	NN	AA	NN	AA
S1_457123	G/T	1	457123	+	GG	NN	GG	GG	GG	GG	GG	GG	GG	GG	GG	GG	NN	NN	GG	GG	GG	GG	GG	GG	GG	GG	GT	GG	GG	GT	NN	GG	GG	GG	GG	NN	GG	NN	GT	GG	NN	GG	GG	GT	NN	GG	GG	GG	NN
S1_457333	T/A	1	457333	+	TT	NN	NN	NN	NN	NN	TT	NN	NN	TT	AA	NN	NN	NN	NN	TT	NN	NN	NN	NN	NN	NN	TT	NN	NN	TT	NN	NN	NN	NN	NN	NN	NN	NN	TT	NN	NN	NN	NN	NN	NN	NN	NN	NN	NN
S1_457435	A/C	1	457435	+	NN	NN	AA	NN	NN	NN	NN	NN	NN	NN	NN	NN	NN	AA	NN	NN	NN	AA	NN	NN	NN	NN	NN	NN	NN	AA	NN	AA	AA	NN	NN	NN	NN	AA	NN	NN	NN	NN	NN	NN	NN	NN	NN	CC	NN
S1_457537	G/T	1	457537	+	GG	GG	GG	GT	GG	GG	GG	GG	GG	GG	GG	GG	GG	GG	GG	GG	GG	GG	GG	GG	GG	GG	GG	GG	GG	GG	GG	GG	GG	GG	GG	GG	GG	GG	GG	GG	GG	GG	GT	GG	GG	GG	GG	GG	GG
S1_458232	C/A	1	458232	+	AA	NN	NN	NN	CC	NN	NN	NN	CC	NN	NN	NN	NN	NN	NN	NN	NN	NN	NN	NN	NN	NN	NN	NN	NN	CC	NN	NN	NN	NN	NN	NN	NN	NN	NN	NN	NN	NN	NN	AA	NN	NN	NN	NN	NN
S1_458331	T/G	1	458331	+	NN	TT	NN	TT	NN	TT	TT	NN	NN	NN	NN	NN	NN	NN	NN	NN	NN	TT	NN	NN	NN	NN	NN	NN	GG	TT	NN	NN	NN	NN	NN	NN	NN	NN	TT	NN	NN	NN	NN	NN	NN	NN	NN	NN	NN
S1_459053	T/C	1	459053	+	TT	NN	TT	TT	TT	TT	TT	NN	TT	TT	TT	TT	NN	TT	TT	TT	NN	TT	NN	NN	TC	TT	TT	TT	TT	TT	TT	TT	TC	TT	TT	TT	TT	TC	TT	TT	TT	TT	TT	TT	NN	NN	NN	NN	TT
S1_459137	C/T	1	459137	+	CT	CC	CC	CT	CT	CC	CC	CC	CT	CC	CC	CT	CC	CT	CC	CC	CT	CT	CT	CT	CT	CT	CT	CC	CT	CT	CT	CT	CT	CT	CT	CT	CC	CT	CT	CC	CC	CC	CC	CC	CT	CT	CC	CT	CT
S1_459328	T/A	1	459328	+	NN	TT	NN	TA	NN	NN	NN	AA	TT	NN	NN	NN	NN	NN	NN	NN	NN	NN	NN	NN	NN	NN	NN	NN	NN	NN	NN	TT	NN	NN	NN	TT	NN	NN	NN	NN	NN	NN	NN	NN	NN	NN	NN	NN	NN
S1_459936	T/G	1	459936	+	NN	NN	NN	NN	TT	NN	GG	NN	TG	NN	NN	NN	NN	NN	NN	NN	NN	NN	NN	NN	NN	NN	NN	NN	NN	NN	NN	NN	NN	TT	NN	NN	NN	NN	NN	TT	GG	NN	NN	NN	NN	NN	NN	NN	NN
S1_460034	A/G	1	460034	+	AA	AA	AA	AG	AA	AA	AA	AA	AA	AA	AA	AA	AA	AA	AA	AA	AA	AA	AA	AA	AA	NN	AA	NN	AA	AA	AA	AA	AA	AG	AA	AA	AA	AA	AA	AA	AA	AA	AA	AA	NN	NN	AA	NN	AA
S1_460142	G/A	1	460142	+	GG	GG	GG	GG	GA	GG	GG	GG	GG	GG	GG	GG	GG	NN	GG	GA	GG	GG	NN	GG	GG	GG	GG	GG	GG	GG	GG	GG	GG	GG	GG	GG	GG	GG	GG	GG	GG	GG	GG	GG	NN	NN	NN	NN	NN
S1_460223	T/C	1	460223	+	TT	TT	TT	TT	TT	TT	TC	TT	TT	TT	TT	TT	TT	TT	TT	TT	TT	TT	TT	TC	TT	TT	NN	TT	TT	TT	TT	TT	TT	TT	TT	TT	TT	TT	TT	TT	NN	TT	TT	TT	TT	NN	TT	TT	TT
S1_460340	C/T	1	460340	+	NN	NN	NN	NN	NN	NN	CC	NN	NN	NN	TT	NN	NN	NN	NN	NN	NN	CC	TT	NN	CC	NN	NN	NN	CC	CC	NN	NN	CC	NN	CC	CC	CC	NN	NN	CC	NN	NN	CC	CC	NN	NN	NN	NN	CC
S1_460435	C/A	1	460435	+	CC	NN	CA	NN	NN	NN	NN	NN	NN	NN	NN	NN	NN	NN	NN	NN	NN	NN	CA	NN	NN	NN	NN	NN	NN	NN	NN	NN	NN	NN	NN	CC	NN	NN	CC	NN	CC	NN	NN	NN	NN	NN	NN	NN	NN
S1_462016	C/G	1	462016	+	CC	CC	NN	NN	NN	NN	CC	NN	NN	NN	NN	NN	NN	NN	NN	NN	NN	NN	NN	NN	CC	GG	NN	NN	CC	CC	CC	NN	NN	NN	CC	NN	NN	NN	CC	CC	CC	CC	CC	CC	CC	CC	CC	CC	CC
S1_462820	A/G	1	462820	+	NN	NN	NN	NN	NN	NN	NN	NN	NN	NN	NN	NN	NN	NN	NN	NN	NN	NN	NN	NN	NN	NN	NN	NN	NN	AA	NN	NN	AA	NN	AA	AA	NN	NN	NN	NN	NN	NN	NN	NN	AA	NN	AA	NN	NN
S1_463634	G/T	1	463634	+	GT	GG	GG	GG	GG	GG	GG	NN	GT	GG	GG	GG	GG	NN	GG	GG	GG	GG	GG	GG	GG	GG	GG	GG	GT	GG	GG	GG	GT	GG	GG	GG	GG	GG	GG	GG	GG	GG	GG	GG	NN	NN	NN	GG	GG
S1_463826	G/T	1	463826	+	GG	GG	GG	GG	GT	GG	GG	GG	GG	GG	GG	GT	GT	GG	GG	GG	GG	GG	GG	GG	GG	GG	GG	GG	GG	GG	GG	GG	GG	GT	GG	GT	GG	GG	GG	GG	NN	GG	GG	GG	GG	GG	GG	GG	GG
S1_463925	T/G	1	463925	+	NN	NN	NN	GG	TT	NN	NN	NN	NN	NN	TT	TG	TT	NN	NN	TT	NN	NN	TG	NN	TT	NN	NN	NN	NN	NN	NN	NN	NN	NN	NN	NN	TT	NN	NN	NN	NN	TT	TT	NN	NN	NN	NN	NN	NN
S1_464022	T/G	1	464022	+	NN	TT	GG	NN	NN	NN	TT	NN	TT	NN	NN	NN	NN	NN	NN	NN	NN	NN	NN	NN	NN	NN	NN	NN	NN	TT	NN	NN	TT	NN	NN	NN	NN	NN	NN	GG	NN	NN	TT	NN	NN	TT	TT	NN	NN
S1_464445	G/T	1	464445	+	GG	TT	NN	NN	NN	NN	TT	NN	GG	NN	NN	GG	NN	NN	NN	NN	NN	NN	NN	NN	GG	NN	NN	TT	NN	NN	NN	NN	NN	NN	NN	NN	TT	NN	GG	TT	NN	NN	GG	NN	NN	NN	TT	NN	NN
S1_465319	A/G	1	465319	+	AA	AA	AA	AA	AA	AA	AA	AG	AA	AA	AA	AA	AG	AA	AA	AA	AA	AA	AA	AA	AA	AA	AA	AA	AA	AA	AA	AA	AA	AA	AA	AA	AA	AA	AA	AA	AA	AA	AA	AA	AA	AA	AA	AA	AA
S1_465632	A/G	1	465632	+	NN	NN	NN	NN	NN	NN	NN	NN	NN	NN	NN	NN	NN	NN	NN	NN	NN	NN	NN	NN	NN	NN	NN	NN	NN	AG	NN	NN	NN	NN	AG	AA	NN	NN	NN	NN	NN	NN	NN	NN	GG	NN	AG	NN	NN
S1_465937	A/C	1	465937	+	NN	NN	NN	NN	NN	NN	AA	NN	NN	NN	NN	NN	NN	NN	NN	NN	NN	NN	NN	NN	NN	NN	NN	NN	NN	AC	NN	NN	CC	NN	AC	AC	NN	NN	NN	NN	NN	NN	NN	AA	NN	NN	AC	NN	NN
S1_466119	T/G	1	466119	+	NN	NN	NN	NN	NN	NN	TT	NN	NN	TT	NN	NN	TT	NN	NN	NN	NN	NN	NN	NN	NN	NN	TT	NN	NN	TT	NN	NN	NN	NN	TT	TT	TT	NN	NN	NN	NN	TG	NN	TT	NN	NN	TT	NN	NN
S1_466548	A/G	1	466548	+	AA	AA	AA	AA	AA	AA	AA	AA	AA	AA	AA	AA	NN	AA	AA	AG	AA	AA	AA	AA	AA	AA	AA	AA	AA	AA	AA	AA	AA	AA	AA	AA	AA	AA	AA	AG	NN	AA	AA	AA	AA	AA	NN	AA	AA
S1_466933	C/G	1	466933	+	NN	NN	NN	NN	NN	NN	NN	CC	NN	CC	GG	NN	NN	NN	NN	NN	NN	NN	NN	NN	CC	NN	NN	NN	NN	NN	GG	NN	NN	NN	NN	NN	NN	NN	NN	NN	GG	NN	NN	NN	NN	NN	NN	NN	NN
S1_474639	A/G	1	474639	+	AA	AA	AA	AA	AA	AA	AA	AA	AA	AA	AA	AA	AA	AA	AA	AA	AA	AA	AA	AA	AA	AA	AA	AA	AA	AA	AA	AA	AA	AA	AG	AA	AA	AA	AA	AG	AA	AA	AA	AA	AA	AA	AA	NN	NN
S1_475027	G/T	1	475027	+	GG	GG	GG	GG	GG	GG	GG	NN	GG	GG	GG	GG	GG	GG	NN	GG	GG	GG	GG	NN	GG	GG	GG	GT	GG	GT	GG	GG	GT	GG	GG	GG	GG	GG	GG	GG	NN	GG	GT	GG	NN	GG	GG	GG	NN
S1_475447	T/A	1	475447	+	TT	TT	TT	TT	TT	TT	TT	NN	TT	TA	NN	TT	NN	NN	NN	TT	TT	TT	TT	TT	TT	NN	TT	TT	TT	TT	TT	TT	TT	TT	TT	TT	TT	TT	TT	TT	NN	TT	TT	TT	NN	NN	NN	TT	NN
S1_475517	C/A	1	475517	+	CC	NN	CC	AA	NN	NN	NN	AA	NN	CC	AA	NN	NN	NN	NN	NN	NN	NN	NN	NN	NN	NN	NN	NN	NN	CC	NN	NN	AA	AA	CC	NN	NN	NN	NN	NN	NN	CC	NN	NN	NN	NN	NN	NN	NN
S1_475646	T/C	1	475646	+	TT	TT	TT	TT	TT	TT	TT	TT	TT	TT	TC	TT	TT	TT	TT	TT	TT	TT	TT	TT	TT	TT	TT	TT	TT	TT	TT	TT	TT	TT	TT	TC	TT	TT	TT	TT	TT	TT	TT	TT	TT	NN	TT	NN	NN
S1_475748	C/T	1	475748	+	NN	NN	TC	NN	NN	NN	CC	NN	CC	NN	NN	NN	NN	NN	NN	TT	NN	NN	NN	NN	NN	NN	NN	NN	NN	NN	NN	NN	NN	NN	NN	NN	NN	TT	NN	TT	NN	TT	CC	NN	NN	NN	CC	NN	NN
S1_476236	A/T	1	476236	+	AA	AA	AA	AA	AA	AA	AA	NN	AA	AA	AA	AA	AA	AA	AA	AA	AA	AA	AA	AA	AA	AA	AA	AA	AA	AA	AA	AA	AA	AA	AA	AA	AA	AA	AA	AA	NN	AA	AA	AA	AA	NN	NN	NN	AA
S1_476662	T/C	1	476662	+	TT	TT	TC	TT	TT	TT	TT	TT	TT	TT	TT	TT	TT	TT	TT	TT	TT	TT	TT	TT	TT	NN	TT	TT	TT	TT	TT	TT	TT	TT	TT	TT	TT	TT	TT	TT	TT	TT	TT	TT	TT	TT	TT	TT	TT
S1_476755	T/C	1	476755	+	TT	TT	TT	TT	TT	TT	TT	TT	TT	TT	TT	TT	TT	TT	TT	TT	TT	TT	TT	TT	TT	TT	TT	TT	TT	TT	TT	TT	TT	TT	TT	TT	TT	TT	TT	TT	TT	TC	TT	TT	NN	TT	TT	TT	TT
S1_476829	G/A	1	476829	+	AA	NN	NN	NN	NN	NN	NN	NN	NN	NN	NN	GG	NN	NN	NN	NN	NN	NN	GG	NN	NN	NN	NN	NN	NN	NN	GG	NN	NN	NN	NN	NN	GG	NN	NN	NN	NN	NN	GG	NN	NN	NN	AA	NN	NN
S1_477125	G/T	1	477125	+	GG	GT	GG	GT	GG	GG	GG	GG	GT	GG	GG	GG	GG	GG	GT	GG	GG	GG	GG	GG	GG	GG	GG	GG	GG	GG	GG	GG	GG	GG	GG	GG	GG	GG	GG	GG	GG	GT	GG	GG	GT	GG	GG	GG	NN
S1_477432	A/G	1	477432	+	AA	AA	AA	AA	AA	AA	AA	AA	AA	AA	AA	AA	AA	AA	AA	AA	AA	AA	AA	AA	AA	AA	AA	AA	AA	AA	AA	AA	AA	AA	AA	AA	AA	AA	AA	AA	AA	AA	AA	AA	AA	NN	AA	NN	AA
S1_477624	A/G	1	477624	+	AA	AA	AA	AA	AA	AA	AA	AA	AA	AA	AA	AA	AA	AA	AA	AA	AA	AA	AA	AA	AA	AA	AG	AA	AA	AA	AA	AA	AA	AA	AA	AA	AA	AA	AA	AA	AA	AA	AA	AA	AA	AA	NN	AA	NN
S1_477731	T/C	1	477731	+	TT	TT	TT	TT	TT	TT	TT	TT	TT	TT	TT	TT	TT	TT	TT	TT	TT	TT	TT	TT	TT	TT	TT	TT	TT	TT	TT	TT	TT	TT	TT	TT	TT	TT	TT	TT	TT	TT	TT	TT	TT	TT	TT	TT	TT
S1_477832	A/G	1	477832	+	AA	NN	NN	NN	NN	NN	NN	NN	NN	NN	NN	NN	NN	NN	NN	AA	NN	NN	NN	NN	AA	NN	NN	NN	AA	NN	NN	NN	NN	NN	NN	NN	NN	NN	AA	GG	NN	NN	NN	GG	NN	NN	NN	GG	NN
S1_478444	T/C	1	478444	+	NN	NN	NN	NN	NN	NN	TC	NN	NN	NN	CC	NN	NN	NN	NN	NN	TT	CC	NN	NN	NN	NN	NN	NN	NN	TT	NN	NN	NN	TT	NN	NN	NN	NN	CC	TT	NN	NN	NN	TT	NN	NN	TT	NN	NN
S1_480727	A/G	1	480727	+	AA	AA	AA	AA	AA	AA	AA	NN	AA	AA	AA	AA	AA	AA	AA	AA	AA	AA	AA	AA	AA	NN	NN	AA	AA	AA	AA	AA	AG	AA	AA	NN	AA	NN	NN	AA	AA	AA	AA	AA	AA	NN	AA	NN	AA
S1_481358	T/C	1	481358	+	TT	NN	NN	NN	NN	NN	NN	NN	NN	NN	NN	NN	NN	NN	NN	NN	NN	NN	NN	NN	NN	NN	NN	NN	NN	NN	NN	NN	NN	NN	NN	CC	TT	NN	NN	NN	NN	TT	NN	TT	NN	NN	NN	TT	NN
S1_481463	C/G	1	481463	+	CC	CC	CC	CC	CC	CC	CC	CC	CC	CC	CC	CC	CC	CC	CC	CC	CC	CC	CC	CC	CC	CC	CC	CC	CC	CC	CC	CC	CC	CC	CC	CC	CC	CC	CC	CC	CC	CC	CC	CC	CC	CC	CC	CC	CC
S1_481528	C/T	1	481528	+	NN	NN	NN	NN	NN	NN	CC	NN	NN	NN	NN	NN	NN	NN	NN	NN	NN	NN	NN	NN	NN	NN	NN	NN	NN	CC	NN	NN	NN	NN	CT	CT	CC	NN	NN	NN	NN	NN	NN	NN	CT	NN	CC	NN	NN
S1_481729	T/G	1	481729	+	NN	NN	GG	GG	NN	NN	GG	NN	NN	NN	NN	NN	NN	TT	NN	NN	GG	GG	NN	NN	NN	NN	NN	NN	NN	NN	NN	NN	NN	NN	NN	NN	NN	NN	TT	NN	NN	TT	TT	NN	TT	NN	NN	NN	NN
S1_481826	G/T	1	481826	+	GT	GG	GG	GG	GG	GG	GG	NN	GG	GG	GG	GG	GG	GG	GG	GG	GG	GG	GG	GT	GG	GG	GG	GG	GG	GG	GG	GG	GG	GG	GT	GG	GG	GT	GG	GG	GG	GG	GT	GT	GG	GG	GG	GG	GG
S1_482424	T/A	1	482424	+	NN	NN	NN	NN	NN	NN	NN	TT	TT	NN	NN	TT	TT	NN	NN	NN	NN	NN	NN	NN	NN	NN	NN	TT	NN	NN	NN	NN	NN	NN	NN	NN	NN	NN	NN	NN	NN	NN	NN	NN	NN	NN	TT	NN	NN
S1_482734	G/T	1	482734	+	NN	NN	NN	NN	NN	NN	NN	NN	GG	NN	NN	NN	GG	NN	NN	TT	NN	NN	GG	NN	NN	NN	NN	NN	NN	NN	NN	NN	TT	NN	NN	NN	NN	NN	NN	NN	NN	GG	TT	NN	NN	NN	NN	NN	GG
S1_482931	G/T	1	482931	+	GG	GG	GG	GT	GT	GG	GG	GG	GG	GG	GG	GG	GG	GG	GT	GT	GG	GT	GG	GG	GG	GG	GG	GG	GG	GG	GG	GG	GG	GG	GG	GG	GG	NN	GG	GG	GG	GG	GG	GG	GG	GG	GT	GG	NN
S1_483111	G/T	1	483111	+	NN	NN	NN	NN	NN	NN	NN	NN	NN	NN	NN	NN	NN	NN	NN	NN	NN	NN	NN	NN	NN	NN	NN	NN	NN	GT	NN	NN	GG	NN	GG	GG	GG	NN	NN	NN	NN	NN	NN	NN	GG	NN	GT	NN	NN
S1_484116	T/C	1	484116	+	NN	NN	NN	NN	NN	NN	NN	NN	NN	NN	NN	NN	NN	NN	NN	NN	NN	NN	NN	NN	NN	NN	NN	NN	NN	TT	NN	NN	TT	NN	TT	TT	NN	NN	NN	NN	NN	NN	NN	NN	TT	NN	TT	NN	NN
S1_484224	T/C	1	484224	+	NN	NN	NN	NN	NN	NN	NN	NN	NN	NN	NN	NN	NN	NN	NN	NN	NN	NN	NN	NN	NN	NN	NN	NN	NN	TC	NN	NN	TT	NN	TT	TT	NN	NN	NN	NN	NN	NN	NN	NN	TT	NN	TT	NN	NN
S1_484513	A/T	1	484513	+	AA	AA	AA	AA	AA	AA	AA	AA	AA	AA	AA	AA	AA	AA	AA	AA	AA	AA	AA	AA	AA	AA	AA	AA	AA	AA	AA	AA	AA	AA	AA	AA	AA	AT	AA	AA	AA	AA	AA	AA	AA	AA	AA	NN	AA
S1_484747	A/G	1	484747	+	AA	AA	AA	AA	AA	AA	AA	NN	AA	AA	AA	NN	AA	AA	NN	AA	AA	AA	AA	NN	AA	AA	NN	AA	AA	AA	AA	AA	AA	AA	AA	AA	AA	AA	AA	AA	AA	AA	AA	AA	AA	NN	NN	NN	AA
S1_485633	A/G	1	485633	+	GG	AA	NN	NN	NN	NN	NN	AA	NN	NN	NN	NN	NN	NN	NN	NN	NN	NN	NN	NN	NN	NN	NN	AA	AA	AA	GG	NN	NN	NN	NN	NN	NN	NN	NN	NN	NN	NN	NN	NN	NN	NN	AA	NN	NN
S1_485734	A/G	1	485734	+	AG	AA	AA	AG	AG	AA	AA	AA	AG	AA	AA	AG	AA	AG	AA	AA	AG	AG	AG	AG	AG	AG	AG	AA	AG	AG	AG	AG	AG	AG	AG	AG	AA	AG	AG	AA	AA	AA	AA	AA	AG	AG	AA	AG	AG
S1_486361	A/G	1	486361	+	AA	AA	AA	AA	AA	AA	AA	AA	AA	AG	AA	AA	AA	AA	AA	AA	AA	AA	AA	AA	AA	AA	AA	AA	AA	AA	AA	AA	AA	AA	AA	AA	AA	AA	AA	AA	AA	AA	AA	AA	NN	NN	NN	NN	AA
S1_486737	T/C	1	486737	+	NN	NN	NN	NN	NN	NN	TT	NN	NN	NN	NN	NN	NN	NN	NN	NN	NN	NN	NN	NN	NN	NN	NN	NN	NN	TT	NN	NN	CC	NN	TC	TC	NN	NN	NN	NN	NN	NN	NN	NN	TT	NN	TT	NN	NN
S1_487222	C/G	1	487222	+	NN	NN	CC	CC	NN	NN	CG	NN	CC	NN	CC	CC	NN	NN	NN	NN	NN	NN	NN	CC	CC	NN	NN	NN	NN	CC	CC	NN	NN	CC	NN	NN	NN	NN	GG	NN	NN	GG	NN	NN	NN	NN	NN	NN	NN
S1_487625	G/T	1	487625	+	GG	GT	GG	GG	GG	GG	GT	GG	GT	TT	GT	GG	GG	GG	GG	GG	GG	GG	GG	GG	GG	GG	GG	GG	GG	GG	GG	GG	GG	GG	GG	GG	GG	GG	GT	GG	GG	GT	GG	GG	GG	GG	GG	GG	GG
S1_487724	T/G	1	487724	+	TT	GG	NN	TT	NN	NN	TG	NN	NN	NN	NN	NN	NN	NN	NN	NN	GG	NN	NN	NN	NN	NN	NN	TT	NN	NN	TT	NN	NN	NN	NN	NN	NN	NN	NN	NN	NN	NN	NN	TT	NN	NN	TT	NN	NN
S1_488263	A/G	1	488263	+	AA	AG	AA	AA	AA	AA	AA	AA	AA	AA	AA	AA	AA	AA	AA	AA	AA	AA	AA	AA	AA	AA	AA	AA	AA	AA	AA	AA	AA	AA	AA	AA	AA	AA	AA	AA	AA	AA	AA	AA	AA	NN	AA	AA	AA
S1_488464	A/G	1	488464	+	AG	AA	AG	AG	AG	AA	AG	AA	AG	AG	AA	AA	AA	AA	AA	AA	AA	AA	AG	AA	AG	AA	AA	AA	AG	AG	AA	AG	AG	AG	AA	AG	AA	AA	AA	AG	AA	AG	AA	AG	AA	AA	AA	AA	AA
S1_488624	G/C	1	488624	+	NN	GG	GG	NN	NN	GG	NN	NN	NN	NN	NN	NN	NN	NN	NN	NN	NN	NN	NN	NN	NN	NN	NN	GG	NN	NN	NN	NN	GG	NN	NN	GG	NN	GG	NN	NN	NN	NN	NN	NN	NN	NN	NN	NN	NN
S1_488718	T/C	1	488718	+	TT	TT	TT	TT	TT	TT	TT	TT	TT	TT	TT	TT	TT	TT	TT	TT	TT	TT	TT	TT	TT	TT	TT	TT	TT	TT	TT	TT	TT	TT	TT	TC	TT	TT	TT	TT	TT	TT	TT	TT	TT	TT	TT	TT	TT
S1_488933	G/A	1	488933	+	GA	GA	GA	GA	GG	GG	GG	GG	GG	GG	GG	GA	GA	GA	GG	GA	GA	GA	AA	GA	GG	GA	GA	GA	GG	GG	GG	GG	GG	GG	GG	GG	GG	GG	GG	GG	GG	GG	GG	GG	GG	GA	GG	GG	GG
S1_489326	T/C	1	489326	+	TT	TT	TT	TT	TT	TT	TT	TT	TT	TT	TT	TT	TT	TT	TT	NN	NN	TT	TT	TT	TT	TT	TT	TT	TC	TT	TT	TT	TT	TT	TT	TT	TT	TT	TT	TT	TT	TT	TT	TT	TT	TT	TT	TT	TT
S1_489552	A/G	1	489552	+	AA	AA	AA	AA	AA	AA	AG	AA	AA	AA	AA	AA	NN	AG	NN	AA	AA	AA	AA	AA	AA	AA	AA	NN	AA	AA	AA	AA	AA	AA	AA	AA	AA	AA	AA	AA	NN	AA	AA	AA	AA	NN	AA	NN	AA
S1_489758	C/T	1	489758	+	NN	NN	NN	NN	NN	NN	TT	NN	CC	NN	NN	NN	NN	NN	NN	NN	NN	NN	NN	NN	NN	NN	NN	NN	NN	NN	NN	NN	CC	NN	TT	NN	NN	NN	NN	NN	CC	NN	NN	NN	NN	NN	NN	NN	NN
S1_489962	C/G	1	489962	+	CC	CC	CC	CC	CC	CC	CC	CC	CC	CC	CC	CC	CC	CC	CC	CC	NN	CC	CC	CG	CC	CC	CC	CC	CC	CC	CC	CC	CC	CC	CC	CC	CC	CC	CC	CC	CC	CC	CC	CC	CC	NN	NN	CC	CC
S1_490034	G/T	1	490034	+	GT	GG	NN	GG	GT	NN	GG	NN	NN	NN	NN	NN	NN	NN	NN	NN	NN	NN	NN	NN	NN	NN	TT	NN	NN	NN	GG	TT	NN	GG	NN	TT	NN	NN	TT	NN	NN	GG	GG	TT	NN	NN	NN	NN	NN
S1_490462	G/A	1	490462	+	GG	NN	GA	NN	GG	GG	GG	NN	NN	NN	NN	NN	NN	GG	NN	GG	NN	NN	NN	AA	NN	NN	NN	NN	NN	NN	NN	GG	GG	GG	GG	NN	NN	NN	GG	GG	NN	NN	AA	GG	NN	AA	NN	NN	NN
S1_491458	T/G	1	491458	+	NN	TT	TT	NN	TT	NN	NN	NN	NN	GG	GG	NN	NN	NN	NN	NN	NN	NN	NN	NN	TT	NN	NN	NN	NN	NN	GG	NN	TT	NN	NN	NN	NN	NN	NN	NN	NN	NN	NN	TT	NN	NN	NN	NN	NN
S1_491556	T/C	1	491556	+	NN	NN	CC	NN	TT	TT	NN	NN	TT	NN	NN	NN	NN	NN	NN	NN	NN	NN	NN	NN	NN	NN	NN	NN	TC	NN	TT	NN	NN	NN	CC	CC	NN	NN	NN	NN	NN	TT	NN	NN	NN	NN	TT	NN	NN
S1_491654	T/G	1	491654	+	NN	NN	NN	TT	TG	TT	NN	NN	TT	TT	NN	NN	NN	NN	NN	TT	NN	NN	TT	NN	NN	NN	NN	NN	NN	GG	NN	GG	NN	NN	NN	NN	NN	NN	NN	NN	NN	TT	TT	NN	NN	NN	NN	NN	NN
S1_492025	G/T	1	492025	+	GG	GG	GG	GG	GG	GT	GG	NN	GG	GG	GG	GG	GG	TT	GG	GG	GG	NN	TT	GG	NN	GG	NN	GG	GG	GG	GG	NN	NN	GT	GG	NN	GG	TT	GG	GT	NN	GT	NN	GG	GG	NN	GG	GG	GG
S1_492732	A/G	1	492732	+	AA	AA	AA	AA	AA	AA	AA	AA	AA	AA	AA	AA	AA	AA	AA	AA	AA	AA	AA	AA	AA	AA	AA	AA	AA	AA	AA	AA	AA	AA	AA	AA	AA	AA	AA	AA	AA	AA	AA	AA	NN	AA	NN	NN	NN
S1_492844	C/A	1	492844	+	NN	NN	CA	CA	CC	NN	CC	NN	CC	CC	NN	CC	CC	CC	CC	NN	NN	CC	NN	NN	NN	NN	NN	NN	NN	CA	NN	CC	NN	CC	NN	CC	CC	NN	NN	CC	CC	CC	NN	CC	CC	NN	CC	CC	CC
S1_493148	T/C	1	493148	+	NN	NN	TC	NN	NN	NN	NN	NN	NN	CC	NN	NN	CC	NN	NN	CC	NN	NN	NN	NN	CC	NN	NN	NN	TT	NN	NN	NN	NN	NN	NN	NN	NN	NN	NN	NN	NN	NN	NN	TT	NN	NN	NN	NN	NN
S1_493219	G/T	1	493219	+	NN	GG	NN	NN	NN	NN	NN	NN	GG	NN	NN	NN	NN	NN	GG	NN	NN	NN	NN	NN	NN	NN	NN	NN	NN	GG	NN	NN	NN	GG	NN	NN	NN	NN	NN	NN	NN	NN	NN	NN	NN	NN	NN	NN	NN
S1_493344	T/G	1	493344	+	NN	NN	NN	NN	NN	NN	NN	NN	NN	NN	NN	NN	NN	NN	NN	NN	NN	NN	NN	NN	NN	NN	NN	NN	NN	TG	NN	NN	NN	NN	TG	TG	TT	NN	NN	NN	NN	NN	NN	NN	TT	NN	TG	NN	NN
S1_493513	C/T	1	493513	+	CC	CC	CT	CT	CC	CC	CC	CC	CC	CC	CC	CC	NN	CC	CC	CC	CC	CC	CC	CC	CC	NN	CC	CC	CC	CC	CC	CC	CC	CC	CC	CC	CC	CC	CC	CC	CC	CC	CC	CC	NN	NN	CC	NN	NN
S1_494223	A/G	1	494223	+	AA	AA	AA	AA	AA	AA	AA	AA	AA	AA	AA	AA	AA	AA	AA	AA	AA	AA	AA	AA	AA	AA	AG	AA	AA	AA	AG	AA	AA	AA	AA	AA	AA	AA	AA	AA	AA	AA	AA	AA	NN	NN	AA	NN	AA
S1_494450	G/A	1	494450	+	NN	NN	NN	NN	NN	NN	GG	NN	NN	NN	NN	NN	NN	NN	NN	NN	NN	NN	NN	NN	NN	NN	NN	NN	NN	GG	NN	NN	NN	NN	GA	GA	AA	NN	NN	NN	NN	NN	NN	NN	GG	NN	GG	NN	NN
S1_494526	T/G	1	494526	+	NN	NN	TT	NN	NN	NN	NN	NN	TT	NN	NN	NN	NN	NN	NN	NN	NN	NN	NN	NN	NN	NN	NN	NN	NN	NN	NN	NN	TT	NN	TT	NN	NN	NN	NN	NN	NN	NN	NN	NN	TT	NN	NN	NN	NN
S1_494624	T/C	1	494624	+	TT	NN	TT	NN	NN	NN	TC	NN	TT	NN	NN	NN	NN	NN	NN	NN	NN	NN	NN	NN	NN	NN	NN	NN	NN	CC	TT	NN	NN	TT	NN	NN	NN	NN	NN	NN	NN	NN	NN	NN	NN	NN	NN	NN	NN
S1_494723	G/T	1	494723	+	GG	GG	GG	GG	GG	GT	GG	GG	GG	TT	GG	GG	NN	NN	NN	GG	GT	TT	GG	GG	GT	NN	GG	GT	GG	GG	GG	GG	GG	GG	GG	GG	GG	GG	GG	GG	GG	GT	GG	GG	GG	GG	NN	GG	NN
S1_494821	C/T	1	494821	+	TT	TT	CC	NN	CC	CC	CC	NN	CT	TT	NN	CT	NN	NN	NN	TT	NN	NN	NN	CC	NN	NN	NN	TT	NN	NN	CC	CC	CC	NN	NN	CC	NN	NN	CC	CC	NN	CC	CC	NN	NN	TT	NN	NN	NN
S1_495463	C/T	1	495463	+	NN	NN	CC	NN	NN	NN	NN	CC	NN	NN	NN	NN	NN	NN	NN	NN	NN	NN	NN	NN	NN	NN	NN	NN	CT	NN	CC	CC	CC	CC	NN	CC	NN	NN	NN	NN	NN	CC	CC	NN	CC	NN	NN	NN	NN
S1_495726	G/T	1	495726	+	GG	GT	GG	GG	GT	GG	GG	GG	GT	GG	GG	GG	GG	GG	GG	GG	GG	GG	GG	GG	GG	NN	GG	GG	GG	GG	GG	GG	GT	GT	GG	GT	GG	GG	GG	GG	NN	GG	GG	GG	GG	GG	GG	GG	GG
S1_496359	A/T	1	496359	+	NN	AA	AA	AT	AA	NN	NN	NN	AA	NN	AA	NN	NN	AA	NN	NN	NN	TT	AA	NN	NN	NN	NN	NN	AA	NN	NN	NN	NN	AA	NN	NN	NN	NN	AA	NN	NN	AA	TT	NN	NN	NN	TT	NN	NN
S1_496458	T/C	1	496458	+	TT	CC	NN	TT	TT	TT	NN	NN	CC	NN	NN	NN	NN	NN	NN	TT	CC	NN	NN	TT	NN	NN	NN	NN	NN	NN	NN	NN	NN	NN	NN	NN	NN	NN	TT	NN	NN	NN	NN	NN	NN	NN	TT	NN	NN
S1_496556	T/G	1	496556	+	NN	NN	TT	TG	NN	TT	TT	NN	NN	NN	TT	TT	NN	NN	TT	TT	NN	NN	NN	TT	NN	NN	NN	NN	GG	NN	NN	NN	NN	NN	NN	NN	NN	NN	TT	TT	TT	TT	NN	NN	NN	NN	NN	TT	NN
S1_496630	T/C	1	496630	+	NN	TT	NN	NN	NN	NN	TT	TT	TT	TT	NN	TT	TT	NN	NN	NN	TT	NN	NN	NN	NN	TT	NN	NN	TT	NN	NN	NN	NN	NN	NN	TT	NN	NN	NN	NN	NN	NN	TT	NN	NN	NN	NN	NN	NN
S1_496745	G/A	1	496745	+	NN	NN	GG	NN	NN	NN	NN	NN	GG	NN	NN	GG	NN	NN	NN	NN	NN	NN	NN	NN	NN	NN	NN	NN	NN	NN	NN	NN	GG	NN	NN	NN	GG	NN	NN	NN	NN	NN	NN	NN	NN	NN	NN	NN	NN
S1_497655	T/G	1	497655	+	NN	NN	NN	NN	NN	NN	GG	NN	NN	NN	NN	NN	NN	NN	NN	NN	NN	NN	TT	NN	NN	NN	GG	NN	NN	NN	NN	NN	NN	NN	NN	NN	NN	NN	NN	NN	NN	NN	NN	NN	NN	NN	NN	TT	GG
S1_497935	A/G	1	497935	+	AA	AA	AA	AA	AG	AA	AA	AA	AA	AA	AA	AA	NN	NN	AA	AA	AA	AA	AA	AA	AA	AA	AA	AA	AA	AA	AA	AA	AA	AA	AA	AA	AA	NN	AA	AA	NN	AA	AA	AA	AA	NN	NN	NN	NN
S1_498350	A/G	1	498350	+	AG	AA	AA	AA	AA	AG	AA	AA	AA	AA	AA	AA	NN	AA	AA	AA	AA	AA	AA	AA	AA	NN	AA	AA	AA	AA	AA	AA	AA	AA	AA	AA	AA	AA	AA	AA	AA	AA	AA	AA	NN	NN	NN	AA	NN
S1_498438	T/C	1	498438	+	TT	TT	TT	TT	TT	TT	TT	TT	TT	TT	TT	TT	TT	TT	TT	TT	TT	TT	TT	TT	TT	TT	TT	TT	TT	TT	TT	TT	TT	TT	TT	TT	TT	TT	TT	TT	TT	TT	TT	TT	TT	NN	TT	TT	TT
S1_498562	T/C	1	498562	+	TT	TT	TC	TC	TT	TT	TT	TT	TT	TT	TT	TT	NN	NN	TT	TC	TT	TT	TT	NN	TT	TT	TT	TT	TT	TT	TT	TT	TT	TT	TT	TT	TT	NN	NN	TT	TT	TT	TT	TT	NN	NN	TT	NN	NN
S1_498642	T/A	1	498642	+	NN	TT	NN	NN	NN	TT	TT	NN	TT	TT	NN	AA	NN	NN	NN	NN	TT	NN	NN	NN	NN	NN	TT	NN	NN	TT	TA	NN	TA	NN	AA	NN	NN	NN	NN	NN	NN	NN	TT	TT	NN	NN	TT	NN	TT
S1_499127	A/C	1	499127	+	NN	NN	NN	NN	NN	NN	NN	NN	NN	NN	NN	NN	NN	NN	NN	NN	NN	NN	NN	NN	NN	NN	NN	NN	NN	AA	NN	NN	CC	NN	AC	CC	CC	NN	NN	NN	NN	NN	NN	NN	NN	NN	AA	NN	NN
S1_500163	A/G	1	500163	+	NN	NN	NN	NN	NN	NN	AA	NN	NN	NN	NN	NN	NN	NN	NN	NN	NN	NN	NN	NN	NN	NN	NN	NN	NN	AA	NN	NN	GG	NN	AG	AG	GG	NN	NN	NN	NN	NN	NN	AA	AG	NN	AA	NN	NN
S1_500252	C/A	1	500252	+	NN	CC	NN	AA	CC	NN	CC	NN	CC	CC	CC	NN	CC	NN	NN	CC	CC	NN	CC	NN	NN	NN	CC	CC	NN	NN	NN	CC	CC	AA	NN	NN	CC	NN	CC	NN	NN	CC	NN	CC	NN	NN	NN	CC	NN
S1_500358	G/T	1	500358	+	NN	NN	NN	NN	NN	NN	NN	NN	NN	NN	GG	NN	NN	NN	NN	NN	NN	NN	NN	NN	GT	NN	NN	NN	NN	NN	GG	NN	NN	NN	NN	NN	NN	NN	NN	NN	NN	NN	GG	GG	NN	NN	NN	NN	NN
S1_500455	G/T	1	500455	+	GG	GT	GG	GG	GG	GG	GG	NN	GT	GG	GG	GG	GG	GG	GG	GG	GG	GG	GG	NN	GG	GG	GG	GG	GG	GG	GG	GG	GG	GG	GG	GG	GG	GG	GG	GG	GG	GG	GG	GG	NN	NN	GG	GG	NN
S1_500642	G/A	1	500642	+	GG	GG	GG	GG	GG	GG	GG	GG	GG	GG	GG	GG	GG	GG	GG	GG	GG	GG	GG	GG	GG	GG	GG	GG	GA	GA	AA	AA	AA	GA	GG	GA	GA	AA	GG	GA	AA	GA	GG	AA	AA	GG	GA	AA	GG
S1_500741	G/A	1	500741	+	GG	NN	NN	NN	GG	NN	NN	NN	GG	NN	NN	GG	NN	NN	NN	NN	NN	NN	GG	GG	NN	NN	GG	NN	NN	GG	NN	NN	NN	GA	NN	NN	GG	AA	NN	NN	NN	NN	NN	AA	AA	NN	NN	AA	NN
S1_501127	T/A	1	501127	+	NN	TT	TT	NN	TT	TT	NN	NN	NN	NN	NN	NN	NN	NN	NN	TT	NN	NN	NN	TT	NN	NN	NN	TT	AA	TT	NN	TT	NN	AA	NN	TA	TT	NN	NN	TT	NN	NN	NN	NN	NN	NN	NN	NN	NN
S1_501733	A/G	1	501733	+	AA	AA	AA	AA	AA	AA	AA	AA	AA	AG	AA	AA	NN	AA	AA	AA	AA	AA	AA	AA	AA	AA	AA	AA	AA	AA	AA	AA	AA	AA	AA	AA	AA	AA	AA	AA	AA	AA	AA	AA	NN	NN	AA	AA	AA
S1_501941	G/T	1	501941	+	GG	GG	GG	GG	GG	GG	GG	GG	GG	GG	GG	GG	GG	GG	GG	GG	GG	GG	GG	GT	GG	GG	GG	GG	GG	GG	GG	GG	GG	GG	GG	GG	GG	GG	GG	GG	GG	GG	GG	GG	GG	GG	GG	GG	GG
S1_502064	C/T	1	502064	+	CT	CC	CT	CC	CT	CT	CT	CC	CT	CT	CC	CC	CC	CC	CC	CC	CC	CC	CC	CC	CC	CC	CC	CC	CC	CC	CC	CC	CT	CC	CC	CC	CT	CC	CT	CC	CC	CT	CT	CT	CC	CC	CC	CC	CC
S1_502234	A/G	1	502234	+	AA	AA	AA	AA	AA	AA	AA	AA	AA	AA	AA	AA	NN	AA	AA	AA	NN	AA	AA	AA	AA	AA	AA	AA	AA	AA	AA	AA	AA	AA	AA	AA	AA	AA	AA	AA	AA	AA	AA	AA	AA	NN	NN	NN	NN
S1_502914	A/G	1	502914	+	AG	AG	AG	AG	AG	AG	AG	AG	AG	AG	AG	AG	NN	AG	AA	AA	AA	AG	AA	GG	AG	AA	AG	AA	AG	AG	AG	AG	AG	AG	AG	AG	AG	AA	AG	AG	AG	AG	AG	AG	NN	AA	AA	AA	NN
S1_503163	G/T	1	503163	+	GT	GG	GT	GG	GT	GG	GG	GT	GG	GG	GG	GG	GG	GG	GG	GT	GG	GG	GG	GG	GT	GT	GG	GT	GG	GG	GG	GG	GG	GG	GT	GT	GT	GG	GG	GG	GG	GG	GG	GG	GG	GT	GG	GG	GG
S1_503358	T/C	1	503358	+	NN	TT	NN	NN	TT	NN	NN	NN	NN	NN	TT	NN	NN	NN	CC	NN	TT	NN	NN	TT	NN	NN	NN	NN	NN	NN	NN	NN	NN	NN	NN	NN	TT	NN	NN	CC	NN	NN	NN	NN	NN	NN	NN	NN	NN
S1_503559	A/G	1	503559	+	AA	AA	AA	AA	AA	AA	AA	AA	AA	AA	AA	AA	AA	AA	AA	AG	AA	AA	AA	AA	AA	AA	AA	AA	AA	AA	AA	AA	AA	AA	AA	AA	AA	AA	AA	AA	AA	AA	AA	AA	NN	NN	AA	NN	AA
S1_504856	A/C	1	504856	+	AA	AA	AA	AA	AA	AA	AA	NN	AA	AA	AA	AA	NN	NN	AA	AC	AA	AA	AA	AA	AA	NN	NN	AA	AA	AA	AA	AA	AA	AA	AA	AA	AA	AA	AA	AA	NN	AA	AA	AA	NN	AA	NN	NN	AA
S1_505228	G/A	1	505228	+	GG	GG	GG	GG	GG	GG	GG	GG	GG	GG	GG	GG	GG	GG	GG	GG	GG	GG	GG	GG	GG	GG	GG	GG	GG	GG	GG	GG	GG	GG	GG	GA	GG	GG	GG	GG	GG	GG	GG	GG	GG	GG	GG	GG	GG
S1_506056	A/T	1	506056	+	AA	AA	AA	AA	AA	AA	AA	NN	AA	NN	AA	AA	NN	AA	AA	AA	AA	AA	NN	AA	AA	AA	NN	NN	AA	AT	NN	NN	AA	AA	AA	AA	AA	NN	NN	NN	NN	TT	NN	TT	NN	NN	NN	TT	NN
S1_506954	C/A	1	506954	+	CC	NN	NN	NN	NN	CC	AA	NN	NN	NN	NN	NN	NN	NN	NN	NN	NN	NN	NN	NN	NN	NN	NN	NN	CC	NN	NN	NN	NN	NN	NN	NN	NN	NN	CC	NN	NN	NN	NN	NN	NN	NN	NN	NN	NN
S1_507332	T/C	1	507332	+	TT	NN	NN	NN	NN	NN	TT	NN	NN	NN	NN	NN	NN	NN	NN	NN	NN	NN	TT	NN	NN	NN	NN	NN	NN	NN	NN	NN	TT	NN	NN	NN	NN	NN	NN	NN	NN	NN	TT	TT	NN	NN	NN	CC	NN
S1_507436	C/T	1	507436	+	NN	NN	NN	NN	NN	NN	NN	NN	NN	NN	NN	NN	NN	NN	NN	NN	NN	NN	NN	NN	NN	NN	NN	NN	NN	CC	NN	NN	CC	NN	CC	CC	CC	NN	NN	NN	NN	NN	NN	NN	CT	NN	CC	NN	NN
S1_508048	C/T	1	508048	+	NN	NN	NN	NN	TT	NN	NN	NN	NN	TT	NN	NN	NN	NN	NN	NN	NN	NN	NN	NN	NN	NN	CC	TT	NN	NN	NN	NN	NN	NN	NN	NN	NN	NN	NN	NN	NN	NN	NN	NN	NN	NN	NN	NN	NN
S1_508140	C/T	1	508140	+	NN	NN	NN	NN	NN	NN	NN	NN	NN	NN	NN	NN	NN	NN	NN	NN	NN	NN	NN	NN	NN	NN	NN	NN	NN	CT	CC	NN	CC	NN	CC	CC	NN	NN	NN	NN	NN	NN	NN	NN	CC	NN	CT	NN	NN
S1_509241	T/G	1	509241	+	TT	TG	TG	NN	GG	TT	GG	NN	TG	TT	NN	NN	NN	NN	NN	GG	TT	NN	GG	NN	GG	NN	TT	TT	TG	TT	TT	TG	TT	TT	TT	GG	TT	TT	TT	TT	TT	TT	GG	TT	NN	NN	NN	TT	TT
S1_509313	T/G	1	509313	+	TT	TT	NN	NN	NN	TT	TT	NN	TT	TT	NN	TT	NN	NN	NN	NN	NN	NN	NN	NN	NN	NN	NN	NN	TT	NN	TT	NN	TT	TT	NN	NN	TT	NN	NN	NN	NN	NN	TT	TT	NN	TT	NN	NN	NN
S1_509526	A/T	1	509526	+	AA	AA	AA	AA	AA	AA	AA	AA	AA	AA	AA	AA	AA	AA	AA	AA	AA	AA	AA	AA	AA	NN	AA	AA	AA	AA	AA	AA	AA	AA	AA	AA	AA	AA	AA	AA	AA	AT	AA	AA	AA	NN	AA	AA	AA
S1_509634	C/T	1	509634	+	TT	CC	NN	NN	NN	CC	CC	NN	NN	NN	NN	CC	NN	CC	NN	NN	NN	NN	NN	NN	NN	NN	NN	CC	CC	CC	CC	CC	CC	CC	NN	NN	CC	NN	CC	CC	NN	CC	CC	CC	NN	NN	NN	NN	NN
S1_509764	A/G	1	509764	+	AA	AA	AA	AA	AA	AA	AA	AA	AA	AA	NN	AA	AA	AA	NN	AA	NN	AA	AA	AA	AA	AA	AA	AA	AA	AA	AA	AA	AA	AA	AA	NN	AA	AA	AA	AA	AA	AA	AA	AA	NN	NN	GG	NN	NN
S1_509826	G/A	1	509826	+	NN	NN	NN	NN	NN	NN	AA	NN	NN	NN	NN	NN	NN	NN	NN	NN	NN	NN	NN	NN	NN	NN	NN	NN	NN	GA	NN	NN	GG	NN	GA	GG	GG	NN	NN	NN	NN	NN	NN	AA	GA	NN	GA	NN	NN
S1_510652	A/T	1	510652	+	AA	AA	NN	AA	AA	AA	AA	NN	AA	AA	AA	AA	NN	AA	NN	AA	NN	AA	AA	AA	AA	AA	AA	AA	AA	AA	AA	AA	AA	AT	AA	NN	AA	NN	AA	AA	NN	AA	AA	AA	AA	NN	NN	NN	NN
S1_510860	C/A	1	510860	+	NN	NN	NN	NN	NN	NN	CC	NN	NN	NN	NN	NN	NN	NN	NN	NN	NN	NN	NN	NN	NN	NN	NN	NN	NN	CC	NN	NN	CA	NN	CA	CA	NN	NN	NN	NN	NN	NN	NN	NN	CA	NN	CC	NN	NN
S1_510931	G/T	1	510931	+	NN	NN	NN	NN	NN	NN	NN	NN	NN	NN	NN	NN	NN	NN	NN	NN	NN	NN	NN	NN	NN	NN	NN	NN	NN	GT	NN	NN	GG	NN	GG	GT	GG	NN	NN	NN	NN	NN	NN	NN	GT	NN	GT	TT	NN
S1_511431	T/A	1	511431	+	NN	NN	NN	NN	NN	NN	NN	NN	NN	NN	NN	NN	NN	NN	NN	NN	NN	NN	NN	NN	NN	NN	NN	NN	NN	TT	NN	NN	TA	NN	AA	TA	TT	NN	NN	NN	NN	NN	NN	NN	TT	NN	TA	NN	NN
S1_512016	G/A	1	512016	+	NN	NN	NN	GG	GG	NN	GG	NN	GG	GG	NN	NN	NN	NN	NN	NN	NN	NN	NN	NN	NN	NN	NN	NN	NN	NN	NN	GG	GG	NN	NN	NN	GG	NN	NN	NN	GG	NN	NN	NN	NN	NN	NN	NN	NN
S1_512447	T/C	1	512447	+	TT	TT	TT	TT	TT	TT	TT	TT	TT	TT	TT	TT	TT	TT	TT	TT	TT	TT	TT	TT	TT	TT	TT	TT	TT	TT	TT	TT	TT	TT	TT	TT	TT	TT	TT	TT	TT	TT	TT	TT	TT	NN	TT	TT	TT
S1_513458	A/G	1	513458	+	AA	AA	AA	AA	AA	AA	AA	AA	AA	AA	AA	AA	AA	AA	AA	AA	AA	AA	AA	AA	AA	AA	AA	AA	AA	AA	AA	AA	AA	AA	AA	AA	AA	AA	AA	AA	AA	AA	AA	AA	AA	AA	AA	AA	AA
S1_513623	C/G	1	513623	+	CC	NN	NN	CG	CC	CC	CG	NN	CC	CC	NN	CC	NN	NN	NN	CC	NN	NN	NN	NN	NN	NN	NN	NN	NN	CC	NN	NN	NN	NN	GG	CC	NN	GG	CC	NN	NN	NN	NN	CC	NN	NN	CC	CC	NN
S1_514027	T/C	1	514027	+	CC	NN	NN	NN	NN	NN	NN	NN	NN	NN	NN	NN	NN	CC	NN	NN	NN	NN	TT	NN	NN	NN	NN	NN	NN	TT	NN	NN	NN	NN	NN	NN	NN	NN	NN	NN	NN	TT	NN	NN	NN	NN	NN	NN	TT
S1_514259	A/T	1	514259	+	AA	AA	AA	AA	AT	AA	AA	AA	AA	AA	AA	AA	NN	AA	AA	AA	NN	AA	AA	NN	AA	NN	NN	AA	AA	AA	AA	AA	AA	AA	NN	AA	NN	AA	AA	AA	AA	AA	AA	NN	NN	AA	NN	NN	AA
S1_514733	A/T	1	514733	+	AA	AA	AA	AA	AA	AA	AA	AA	AA	AA	AA	AA	AA	AA	AA	AA	AA	AA	AA	AA	AA	AA	AA	AA	AA	AA	AA	AA	AA	AA	AA	AA	AA	AA	AA	AA	AA	AA	AA	AA	AT	AA	AA	NN	NN
S1_515463	C/T	1	515463	+	CC	CT	CC	CC	CC	CC	CC	CC	CC	CC	CC	CC	CC	CC	NN	CC	CC	NN	CC	CC	CC	CC	CC	CC	CC	CC	CT	CC	CC	CC	CC	CC	CC	CC	CC	CC	CC	CC	CC	CC	CC	CC	NN	NN	CC
S1_515636	C/A	1	515636	+	CC	CA	CA	CC	CC	CC	CC	NN	CC	CC	CC	NN	NN	CC	CC	CC	CC	CC	CC	NN	CC	CC	CC	CC	CC	CC	CC	CC	CC	CC	CC	CC	CC	CC	CC	CC	CC	CC	CC	CC	CC	CC	CC	CC	NN
S1_515737	C/A	1	515737	+	CC	CA	CA	CC	CC	CC	CC	CC	CC	CC	CC	CC	CC	CC	CC	CC	CC	CC	CC	CC	CC	CC	CC	CC	CC	CC	CC	CC	CC	CC	CC	CC	CC	CC	CC	CC	CC	CC	CC	CC	CC	CC	CC	CC	CC
S1_515838	C/A	1	515838	+	CC	CA	CA	CC	CC	CC	CC	CC	CC	CC	CC	CC	CC	CC	CC	CC	CC	CC	CC	NN	CC	CC	NN	CC	CC	CC	CC	CC	CC	CC	CC	CC	CC	CC	CC	CC	NN	CC	CC	CC	NN	NN	CC	CC	NN
S1_516448	C/T	1	516448	+	NN	NN	NN	NN	NN	NN	NN	CC	NN	NN	NN	TT	NN	NN	NN	NN	NN	NN	NN	NN	NN	NN	NN	NN	NN	CC	NN	NN	NN	NN	NN	NN	NN	NN	NN	NN	NN	CC	NN	NN	NN	NN	NN	NN	NN
S1_516943	C/T	1	516943	+	CC	CC	CC	CC	CC	CC	CC	CC	CC	CC	CC	CC	CC	CC	CC	CC	NN	NN	CC	CC	CC	NN	CC	NN	CC	CC	CC	CC	CC	CC	CC	CC	CC	CT	CC	CC	CC	CC	CC	CC	CC	NN	CC	CC	CC
S1_517041	T/C	1	517041	+	NN	NN	NN	NN	NN	NN	NN	NN	NN	NN	NN	NN	NN	NN	NN	NN	NN	NN	NN	NN	NN	NN	NN	NN	TT	TC	NN	NN	TT	NN	TC	TC	NN	NN	NN	NN	NN	NN	NN	NN	NN	NN	TC	NN	NN
S1_517533	G/T	1	517533	+	GG	GG	GT	GG	GG	GG	GG	GG	GG	GG	NN	GG	GG	GG	GG	GG	GG	GG	GG	GG	GG	NN	GG	GG	GG	GG	GG	GG	GG	GG	GG	GG	GG	GG	GG	GG	GG	GG	GG	GG	NN	GG	GG	GG	GG
S1_518058	G/A	1	518058	+	NN	NN	NN	NN	NN	NN	NN	NN	NN	NN	NN	NN	NN	NN	NN	NN	NN	NN	NN	NN	NN	NN	NN	NN	NN	GA	NN	NN	AA	NN	GG	AA	NN	NN	NN	NN	GG	NN	NN	NN	GG	NN	GG	NN	NN
S1_518226	G/T	1	518226	+	TT	NN	NN	GG	NN	NN	NN	NN	GG	NN	NN	NN	GG	NN	NN	GG	NN	NN	GG	NN	NN	NN	NN	NN	GG	GG	TT	NN	NN	NN	GG	NN	GT	NN	NN	NN	NN	NN	NN	GG	NN	NN	NN	NN	NN
S1_518419	T/G	1	518419	+	TT	TG	TG	TT	TG	TT	TT	TT	TT	TT	TT	TT	TT	TT	TT	TG	TT	TT	TT	TT	TT	TT	TT	TT	TT	TT	TT	TT	TT	TT	TT	TT	TT	TT	TT	TT	TT	TT	TT	TT	TT	TT	TT	TT	TT
S1_518524	A/T	1	518524	+	AA	AA	AA	AA	AA	AA	AA	AA	AA	AA	AA	AA	AA	AA	AA	AT	AA	AA	AA	AA	AA	AT	AA	AA	AA	AA	AA	AA	AA	AA	AA	AA	AA	AA	AA	AA	AA	AA	AA	AA	AA	AA	AA	AA	AA
S1_519163	G/A	1	519163	+	GG	GG	GG	GG	GG	GG	GG	GG	GG	GG	GG	GG	GG	GG	NN	GG	GG	GG	GG	GG	GG	GG	GG	GG	GG	GG	GG	GG	GG	GG	GG	NN	GG	GG	GG	GA	NN	GG	GG	GG	NN	GG	GG	NN	GG
S1_519234	C/G	1	519234	+	NN	CG	CC	CC	NN	CC	CC	NN	CC	CC	NN	CC	NN	CC	NN	NN	CC	NN	NN	CC	NN	NN	NN	NN	NN	NN	CC	NN	CC	CG	NN	CC	CC	NN	CC	NN	NN	NN	CC	CC	NN	NN	NN	CC	NN
S1_519337	G/T	1	519337	+	GG	GT	GG	GT	GG	GG	GG	GG	GG	GG	GG	GG	GG	GG	GT	GG	GG	GG	GG	GG	GT	GG	GT	GG	GG	GG	GG	GG	GG	GG	GG	GG	GT	GG	GG	GG	GG	GG	GT	GT	GG	GG	GG	GG	NN
S1_520314	G/T	1	520314	+	NN	NN	GG	GG	GG	TT	TT	NN	GG	GG	GG	NN	NN	TT	NN	GT	GG	NN	TT	NN	NN	NN	NN	NN	GT	GG	GG	GG	GG	GG	NN	NN	NN	NN	GG	TT	NN	GT	GG	NN	TT	NN	GT	NN	GG
S1_520740	T/G	1	520740	+	NN	NN	NN	TT	NN	TT	NN	NN	TT	NN	NN	NN	NN	NN	NN	TT	NN	NN	NN	NN	NN	NN	NN	NN	NN	NN	NN	NN	NN	NN	NN	NN	TT	NN	TT	NN	NN	NN	NN	NN	NN	NN	NN	NN	NN
S1_521064	T/C	1	521064	+	TT	TT	TT	TT	TT	TT	TT	NN	TT	TT	TT	TT	TT	TT	TT	TT	TT	TT	TT	TT	TT	TT	TT	TT	TT	TT	TT	TT	TT	TT	TT	TT	TC	TC	TT	TT	NN	TC	TT	TT	NN	NN	NN	NN	TT
S1_521338	A/T	1	521338	+	NN	TT	NN	NN	NN	AA	AT	NN	TT	AA	NN	AA	NN	NN	NN	TT	TT	NN	NN	NN	NN	NN	NN	AA	AA	AA	NN	AA	NN	NN	NN	NN	AA	NN	AA	AT	NN	NN	AA	AA	NN	NN	NN	NN	NN
S1_521752	G/C	1	521752	+	GG	GG	GG	GG	GG	GG	GG	GG	GG	GG	GG	GG	GG	GG	GG	GG	GG	GG	GG	GG	GG	GG	GG	GG	GC	GG	GG	GC	CC	CC	GG	GG	CC	CC	CC	CC	CC	GC	CC	GC	CC	GG	CC	GG	GG
S1_525044	T/G	1	525044	+	NN	NN	TT	NN	NN	TT	NN	NN	TT	TT	NN	TT	NN	NN	NN	NN	TT	TT	NN	NN	NN	NN	TG	NN	NN	NN	TT	NN	TT	TT	NN	NN	NN	TT	NN	TT	NN	NN	GG	NN	NN	NN	TT	NN	NN
S1_525457	T/C	1	525457	+	TT	TT	TT	TT	TT	TT	TT	TT	TT	TT	TT	TT	TT	TT	TT	TT	TT	NN	TT	TT	TT	TT	TT	TT	TT	TT	TT	TT	TT	TT	TT	TC	TT	TT	TT	TT	TT	TT	TT	TT	TT	TT	TT	TT	TT
S1_525657	G/T	1	525657	+	GG	GG	GG	GT	GG	GG	GG	GG	GG	GG	GG	GG	GG	GG	GG	GG	GG	GG	GG	GG	GT	GG	GG	GG	GG	GG	GG	GG	GG	GG	GG	GG	GG	GG	GG	GG	GG	GG	GG	GG	GG	NN	GG	GG	GG
S1_526112	A/G	1	526112	+	AA	AA	AA	AA	AA	AA	AA	AA	AA	AA	AA	AA	AA	AA	AA	AA	AA	AA	AA	AA	AA	AA	AG	AA	AA	AA	AA	AA	AA	AA	AA	AA	AA	AA	AA	AA	AA	AA	AA	AA	AA	AA	AA	AA	AA
S1_526332	A/G	1	526332	+	AA	AA	AA	AA	AA	AA	AA	AA	AA	AA	AA	AA	AA	AA	AA	AA	AA	AA	AA	AA	AA	AA	AA	AA	AA	AA	AA	AA	AA	AA	AA	AA	AA	AG	AA	AA	AA	AA	AA	AA	AA	AA	AA	NN	AA
S1_526450	C/T	1	526450	+	CC	CC	CC	CT	CC	CC	CT	CC	TT	CT	CC	CC	CT	CT	CC	CC	CC	CT	CC	CT	CC	CC	CC	CC	CC	CC	CC	CT	CC	CC	CC	CC	CC	CC	CC	CC	CC	CC	CC	CC	CC	CT	CC	CC	CC
S1_526543	A/G	1	526543	+	NN	NN	NN	NN	NN	NN	AA	NN	NN	NN	NN	NN	NN	NN	NN	NN	NN	NN	NN	NN	NN	NN	NN	NN	NN	AA	NN	NN	AA	NN	AA	AA	GG	NN	NN	NN	NN	NN	NN	NN	AA	NN	AA	AA	AA
S1_527057	G/T	1	527057	+	NN	GG	NN	NN	NN	NN	NN	NN	NN	NN	NN	NN	NN	NN	NN	NN	NN	NN	GG	NN	NN	NN	NN	NN	NN	NN	TT	NN	NN	NN	NN	NN	NN	NN	NN	NN	NN	NN	GG	NN	NN	NN	NN	NN	NN
S1_527348	A/T	1	527348	+	AA	AA	AA	AA	AA	AA	AA	AA	AA	AA	AA	AA	AA	AA	AT	AA	AA	NN	AA	AA	AA	AA	AA	NN	AA	AA	AA	AA	AA	AA	AA	NN	AA	AA	AA	AA	AA	AA	AA	AA	NN	NN	AA	AA	AA
S1_527929	T/C	1	527929	+	NN	NN	TT	NN	NN	TT	TT	NN	NN	TT	NN	NN	NN	NN	NN	NN	NN	NN	NN	NN	NN	NN	NN	NN	NN	NN	NN	TT	NN	NN	NN	NN	TT	TT	NN	NN	NN	TT	NN	NN	NN	NN	NN	CC	NN
S1_528028	G/T	1	528028	+	GG	GG	GG	GG	GT	GG	GG	GG	GG	GG	GG	GG	GG	GG	GG	GG	GT	GG	GG	GG	GG	GG	GG	GG	GG	GT	GG	GG	GG	GT	GG	GG	GG	GG	GG	GG	GG	GG	GG	GG	GG	GG	GG	GG	GG
S1_528862	G/A	1	528862	+	GG	GG	GG	GG	GG	GG	GG	GG	GG	GG	GG	GG	GG	GG	GG	GG	GG	NN	GG	GG	GA	NN	GG	GG	GG	GG	GG	GG	GG	GG	GA	GG	GG	GG	GG	GG	NN	GG	GG	GG	GG	NN	GG	GG	GG
S1_529039	A/T	1	529039	+	AA	AA	AA	AA	AA	AA	AA	AA	AA	AA	AA	AA	NN	AA	AA	AA	AA	AA	AA	AA	AA	NN	AA	AA	AA	AA	AA	AA	AA	AT	AT	AA	AA	AA	AA	AA	AA	AT	AA	AA	NN	NN	AA	NN	AA
S1_529561	A/C	1	529561	+	AC	AC	AC	AC	AC	AC	AC	AC	AC	AC	AC	AC	AC	AC	AC	AC	AC	AC	AC	AC	AC	AC	AC	AC	AC	AC	AC	AC	AC	AC	AC	AC	AC	AC	AC	AC	AC	AC	AC	AC	AC	AC	AC	AC	AC
S1_529749	A/G	1	529749	+	AA	AA	AA	AA	AA	AA	AA	AA	AA	AA	AA	AA	AA	AA	AA	AA	AA	AA	AA	AA	AA	AA	AA	AA	AA	AA	AA	AA	AA	AA	AA	AA	AA	AA	AA	AA	AA	AA	AA	AA	AA	AA	AA	AA	AA
S1_530342	T/C	1	530342	+	NN	NN	NN	NN	NN	NN	TT	NN	TT	NN	NN	TT	NN	TT	TT	NN	NN	NN	NN	NN	NN	NN	NN	NN	NN	TT	TT	NN	TT	NN	TT	TT	NN	NN	NN	TT	NN	CC	TT	NN	TT	NN	NN	NN	NN
S1_530440	T/G	1	530440	+	NN	GG	NN	TG	NN	TT	NN	TT	TT	TT	NN	TT	NN	NN	GG	NN	NN	TT	TT	NN	NN	NN	TT	NN	NN	GG	NN	NN	NN	NN	NN	TT	NN	TT	TT	NN	NN	NN	TT	NN	NN	NN	NN	NN	TT
S1_530537	T/G	1	530537	+	NN	NN	TT	TT	TT	NN	TT	NN	NN	GG	NN	NN	NN	NN	TT	NN	NN	TT	NN	NN	TT	GG	NN	TT	NN	NN	TT	TT	TT	NN	NN	NN	GG	NN	NN	NN	TT	NN	NN	NN	NN	NN	TT	NN	TT
S1_530648	C/T	1	530648	+	CC	CC	CC	CC	CC	CC	CC	CC	CC	CC	CC	CC	CC	CC	CC	CC	CC	CC	CC	CC	CC	CC	CC	CC	CC	CC	CC	CC	CC	CC	CC	CC	CC	CC	CC	CC	CC	CT	CC	CC	CC	NN	CC	CC	CC
S1_530732	G/T	1	530732	+	NN	GG	GG	GG	NN	NN	NN	NN	GG	NN	NN	NN	NN	NN	NN	NN	NN	NN	GG	NN	NN	NN	GG	NN	NN	NN	NN	GG	GG	GG	NN	NN	NN	GG	NN	NN	NN	GG	GG	NN	NN	NN	NN	NN	NN
S1_530822	C/G	1	530822	+	NN	NN	GG	NN	CC	NN	NN	NN	NN	NN	NN	NN	CC	NN	NN	NN	CC	NN	NN	NN	NN	NN	CC	NN	NN	NN	NN	CC	NN	NN	NN	NN	NN	NN	NN	NN	NN	NN	NN	NN	NN	NN	NN	NN	NN
S1_531125	G/T	1	531125	+	GG	GG	GG	GG	GG	GG	GG	NN	GG	GG	GG	GG	GG	GG	NN	GG	GG	GG	GG	GG	GG	GG	GG	NN	GG	GG	GG	GG	GG	GG	GG	GT	GG	GG	GG	GG	NN	GT	GG	GG	GG	NN	GG	GG	GG
S1_531338	C/A	1	531338	+	NN	CC	NN	CC	NN	NN	CC	NN	NN	CC	CC	CC	CC	NN	CC	NN	NN	NN	NN	NN	NN	NN	NN	NN	AA	CC	NN	NN	CC	NN	CC	NN	CC	CC	CC	NN	NN	CC	NN	CC	NN	NN	CC	NN	CC
S1_531443	A/T	1	531443	+	NN	NN	NN	NN	NN	NN	NN	NN	NN	NN	NN	NN	NN	NN	NN	NN	NN	AA	NN	NN	NN	NN	NN	NN	NN	TT	NN	NN	NN	NN	NN	NN	NN	NN	AA	AA	NN	NN	NN	NN	NN	NN	NN	NN	NN
S1_531641	G/T	1	531641	+	GG	GG	GG	GG	GG	GG	GG	GG	GG	GT	GG	GG	GG	GG	GG	GG	GG	GG	GG	GT	GG	GG	GG	GG	GG	GG	GG	GG	GG	GG	GG	GG	GT	GG	GT	GG	GG	GT	GG	GG	GG	GG	GT	GG	GG
S1_531725	A/T	1	531725	+	AT	AA	NN	AT	AA	AA	AA	NN	AA	NN	TT	NN	NN	NN	NN	AA	NN	TT	AA	AA	AA	NN	NN	AT	AT	AA	NN	AA	AA	AA	AT	NN	NN	AA	NN	AA	AA	NN	TT	NN	NN	AA	NN	NN	NN
S1_531916	G/C	1	531916	+	GG	GC	GG	CC	GG	GC	GC	GC	GG	CC	GC	GC	CC	GC	CC	GC	GG	GG	CC	CC	GG	GG	GC	GG	GC	GG	GG	GG	GG	GG	GC	GG	GG	GG	GG	GG	GG	GG	GG	GG	GG	GC	GG	GG	GG
S1_533131	T/C	1	533131	+	TT	TT	TT	TT	TT	TC	TT	TT	TT	TT	TT	TT	TT	TT	TT	TT	TT	TT	TT	TT	TT	NN	TT	TC	TT	TT	TT	TT	TT	TT	TT	TT	TT	TT	TT	TT	TT	TT	TT	TT	NN	TT	TT	NN	TT
S1_533755	T/C	1	533755	+	NN	CC	NN	NN	CC	NN	NN	NN	NN	CC	CC	TT	NN	NN	NN	NN	NN	NN	NN	CC	NN	NN	NN	NN	NN	TT	NN	TT	TT	NN	NN	NN	NN	NN	NN	NN	NN	NN	NN	NN	NN	NN	NN	NN	NN
S1_534141	C/T	1	534141	+	CC	CC	CC	CC	CC	CC	CC	CC	CC	CC	CC	CT	CC	CC	CT	CC	CC	CC	CT	CC	CC	CC	CC	CC	CC	CC	CC	CC	CC	CC	CC	CC	CC	CC	CC	CC	CC	CC	CC	CC	CC	NN	CC	NN	CC
S1_534220	A/G	1	534220	+	AA	AA	AA	AA	AA	AA	AA	NN	AA	AA	AA	AA	AA	AA	AA	AA	NN	NN	AA	AA	AA	AA	AA	AA	AG	AG	GG	AA	AG	AA	AA	AA	AA	AG	AA	AG	AG	GG	AA	GG	AA	AA	NN	NN	NN
S1_534435	T/C	1	534435	+	TT	TT	TT	TT	TT	TT	TT	TT	TT	TT	TT	TT	TT	TC	TT	TT	TT	TT	TT	TT	TT	TT	TT	TT	TT	TT	TT	TT	TT	TT	TT	TT	TT	TT	TT	TT	TT	TT	TT	TT	TT	TT	TT	TC	TT
S1_534838	A/T	1	534838	+	AA	AA	AA	AA	AA	AA	AA	AA	AA	AA	AA	AT	AA	AA	AA	AA	AA	AA	AA	AA	AA	AA	AA	AA	AA	AA	AA	AA	AA	AA	AA	AA	AA	AA	AA	AA	AA	AA	AA	AA	AA	NN	AA	NN	AA
S1_534950	C/T	1	534950	+	CT	CC	CC	CC	CC	CC	CC	NN	CC	CC	CC	CC	NN	CC	NN	CC	CC	NN	CC	CC	CC	CC	CC	CC	CC	CC	CC	CC	CC	CC	CC	NN	CT	CC	CC	CC	CC	CC	CC	CC	NN	CC	NN	NN	NN
S1_535652	C/G	1	535652	+	CG	CC	CG	NN	CC	CC	CC	CC	CC	CC	CC	CC	NN	CC	NN	CC	GG	CG	NN	CC	NN	NN	CC	GG	GG	NN	CG	GG	CG	GG	NN	GG	GG	NN	NN	GG	NN	CC	CG	CG	NN	NN	GG	CC	NN
S1_535731	T/C	1	535731	+	TT	TT	TT	TC	TT	TT	TT	TT	TT	TT	TT	TT	TT	TT	TT	TT	TT	NN	TT	TT	TT	NN	TT	TT	TT	TT	TC	TT	TT	TT	TT	TC	TT	TT	TT	TT	NN	TT	TT	TT	TT	NN	TT	NN	TT
S1_536164	C/A	1	536164	+	CC	CC	CC	CC	CC	CC	CC	CC	CC	CC	CC	CC	CC	CA	CC	CC	CC	CC	CC	CC	CC	AA	CC	CC	CC	CC	CC	CC	CC	CC	CC	CC	CC	CC	CC	CC	CC	CC	CC	CC	CC	CC	CA	NN	CC
S1_536354	G/T	1	536354	+	GG	GG	GG	GT	GG	GG	GG	GG	GG	GG	GG	GG	NN	GG	GG	GG	GG	NN	GG	GG	GG	NN	GG	GG	GG	GG	GG	GG	GG	GG	GG	GG	GG	GG	GG	GG	NN	GG	GG	GG	GG	GG	GG	NN	GG
S1_536733	A/C	1	536733	+	NN	NN	CC	NN	NN	AA	CC	NN	AA	NN	AA	NN	NN	NN	AA	NN	NN	NN	NN	AA	NN	NN	NN	NN	CC	AA	AA	AA	AA	NN	NN	NN	NN	NN	NN	NN	NN	NN	NN	NN	NN	NN	NN	NN	NN
S1_537349	C/A	1	537349	+	NN	AA	NN	NN	NN	NN	NN	NN	NN	CC	NN	NN	NN	NN	NN	NN	NN	NN	NN	NN	NN	NN	NN	NN	NN	NN	NN	NN	NN	AA	NN	NN	AA	NN	CC	NN	AA	NN	NN	NN	NN	NN	NN	AA	NN
S1_538015	T/A	1	538015	+	TT	TT	TT	TT	TT	TT	TT	TT	TT	TT	TT	TT	TT	TT	TT	TT	TT	TT	TT	TT	TT	TT	TT	TT	TT	TT	TT	TT	TT	TA	TT	TT	TT	TT	TT	TT	TT	TT	TT	TT	NN	TT	TT	TT	NN
S1_538117	A/T	1	538117	+	AA	AA	AA	AA	AA	AA	AA	NN	AA	AA	AA	AA	AA	AA	AA	AA	AA	AA	AT	AA	AA	AA	AA	AA	AT	AA	AA	AA	AA	AA	AA	AA	AA	AA	AA	AA	AA	AA	AA	AA	NN	AA	AA	NN	AA
S1_538218	C/A	1	538218	+	NN	NN	NN	NN	AA	CC	NN	NN	NN	CC	NN	NN	NN	NN	NN	NN	NN	NN	AA	NN	NN	NN	NN	NN	NN	CC	NN	NN	NN	NN	NN	CC	NN	NN	NN	CC	NN	CC	NN	NN	NN	NN	NN	CC	NN
S1_538315	T/C	1	538315	+	TT	TT	TT	TT	TT	TT	TT	TT	TC	TT	TT	TT	TT	TT	TT	TT	TT	TT	TT	TT	TT	NN	TT	TT	TT	TT	TT	TT	TT	TT	TT	TT	TT	TT	TT	TT	TT	TT	TT	TT	NN	TT	TT	NN	NN
S1_538420	T/C	1	538420	+	TT	TT	TT	TT	TT	TT	TT	TT	TT	TT	TT	TT	TT	TT	TT	TT	TT	TT	TT	TT	TT	TT	TT	TT	TT	TT	TT	TT	TT	TC	TT	TT	TT	TT	TT	TT	TT	TT	TT	TT	TC	TT	TT	TT	TT
S1_538835	T/G	1	538835	+	NN	NN	NN	NN	NN	NN	NN	NN	NN	NN	NN	NN	NN	TT	NN	NN	TT	NN	NN	NN	NN	TT	NN	NN	NN	NN	NN	NN	NN	NN	NN	NN	NN	NN	NN	NN	NN	NN	NN	NN	NN	NN	NN	NN	NN
S1_539148	C/G	1	539148	+	NN	CC	NN	NN	CC	CC	NN	NN	NN	NN	NN	NN	NN	NN	NN	NN	NN	NN	NN	NN	CC	NN	CC	NN	CC	NN	CC	NN	NN	CC	CC	NN	NN	NN	CC	NN	CC	CC	CC	NN	NN	NN	NN	NN	NN
S1_539214	G/A	1	539214	+	NN	NN	GG	NN	GG	NN	NN	NN	NN	GG	NN	NN	GG	NN	NN	NN	NN	GG	NN	NN	NN	NN	NN	NN	NN	NN	NN	NN	NN	NN	NN	AA	NN	NN	NN	NN	NN	NN	NN	GA	NN	NN	NN	NN	NN
S1_539435	A/G	1	539435	+	AA	AA	AA	NN	AA	NN	AA	AA	AA	AA	AA	AA	AA	AA	NN	AA	AA	AA	NN	AA	NN	NN	AA	AA	AG	AA	AA	AA	AG	NN	AA	AA	GG	AA	AA	GG	AA	AG	GG	NN	NN	NN	NN	AA	AA
S1_539834	T/G	1	539834	+	NN	TT	NN	NN	TT	NN	NN	NN	NN	NN	NN	NN	TT	NN	NN	NN	NN	NN	NN	GG	TT	NN	NN	NN	NN	NN	TT	NN	NN	NN	TT	NN	NN	TT	TT	NN	NN	NN	NN	GG	NN	NN	GG	NN	NN
S1_539932	T/C	1	539932	+	TT	NN	NN	CC	NN	NN	TT	NN	NN	TT	NN	NN	NN	NN	NN	TT	NN	NN	NN	NN	NN	CC	NN	NN	NN	NN	NN	NN	NN	NN	TT	TT	TT	NN	NN	NN	NN	CC	NN	NN	NN	NN	NN	NN	NN
S1_540031	G/T	1	540031	+	GG	GG	GG	GG	GG	GG	GG	GG	GG	GG	GG	GG	GG	GG	GG	GG	GG	GG	GG	GT	GG	NN	GG	GG	GT	GG	GT	GG	GG	GG	GG	GG	GG	GG	GG	GG	GG	GG	GG	GG	GG	GG	GG	GG	GG
S1_540121	C/A	1	540121	+	CC	CC	CC	CC	CC	CA	CC	CA	AA	CC	CC	CC	CC	CC	CC	CC	CA	CC	CC	CA	CC	CC	CC	CC	CA	CC	CC	CC	CC	CC	CC	CC	CC	CC	CC	CC	CC	CC	CC	CC	CC	NN	CC	CC	CC
S1_540252	A/G	1	540252	+	NN	AA	AA	NN	NN	NN	AA	NN	NN	NN	NN	NN	NN	NN	NN	NN	NN	AA	NN	NN	AA	AA	AA	NN	NN	NN	NN	NN	NN	AA	NN	NN	NN	NN	NN	NN	NN	AG	NN	NN	NN	NN	NN	NN	NN
S1_540342	T/C	1	540342	+	TT	TT	TT	TT	TT	TT	TT	TT	TT	TT	TT	TT	TC	TT	TT	TT	TT	TT	TT	TT	TT	TT	TT	TT	TT	TT	TT	TT	TT	TT	TT	TT	TT	TT	TT	TT	TT	TT	TT	TT	TT	NN	TT	NN	TT
S1_540923	C/G	1	540923	+	CG	CG	CG	CG	CG	CG	CG	CG	CG	CG	CG	CG	CG	CG	CC	CG	CG	CG	CG	CG	CG	CC	CC	CG	CG	CG	CG	CG	CG	CG	CG	CC	CG	CG	CG	CG	CG	CG	CG	CG	CG	CG	CG	CG	CG
S1_541164	A/G	1	541164	+	NN	NN	NN	NN	NN	NN	NN	NN	NN	NN	NN	NN	NN	NN	NN	NN	NN	NN	NN	NN	NN	NN	NN	NN	NN	AG	NN	NN	AG	NN	AG	AG	AG	NN	NN	NN	NN	NN	NN	NN	AA	NN	GG	NN	NN
S1_541638	T/C	1	541638	+	NN	NN	NN	NN	TT	NN	NN	NN	NN	NN	NN	TT	TT	NN	NN	TT	NN	CC	NN	NN	NN	NN	NN	TT	NN	TT	NN	NN	CC	NN	NN	NN	TT	TC	NN	NN	NN	NN	TT	NN	NN	TT	NN	TC	NN
S1_542146	G/A	1	542146	+	GG	NN	NN	NN	NN	GG	GG	NN	NN	GG	NN	GG	NN	NN	GG	NN	GG	GG	NN	NN	NN	NN	NN	GG	NN	GG	NN	NN	NN	NN	NN	NN	GG	NN	NN	NN	NN	NN	NN	NN	NN	NN	GG	NN	NN
S1_542247	G/A	1	542247	+	GG	NN	GG	NN	NN	GG	NN	GG	GG	GG	GG	GG	NN	NN	NN	GG	NN	NN	NN	AA	GG	NN	NN	NN	NN	AA	NN	NN	AA	NN	NN	GG	GG	GG	GG	GG	NN	AA	GG	NN	NN	GG	NN	NN	NN
S1_542716	A/G	1	542716	+	AG	AG	AA	AA	AA	AA	AA	AA	AG	AG	AA	AA	AA	AA	AA	AA	AG	AA	AG	AA	AA	GG	AA	AA	AA	AA	AA	AA	AA	AA	AA	GG	AA	AA	AA	AA	AG	AA	AA	AA	AA	NN	AA	NN	AA
S1_543033	G/T	1	543033	+	GG	GG	GG	NN	GG	GG	GG	NN	GG	GG	NN	GG	NN	GG	GG	GG	GG	GG	GG	GG	NN	NN	NN	GG	GG	GG	GG	GG	GG	NN	NN	GG	GT	GG	GG	GT	GG	GG	GG	GT	GG	GG	GG	GG	NN
S1_544034	G/T	1	544034	+	NN	GG	NN	NN	GG	TG	GG	NN	NN	NN	NN	NN	NN	NN	GG	TT	NN	NN	NN	TT	NN	NN	NN	GG	NN	NN	NN	NN	NN	TT	NN	NN	NN	NN	TT	NN	NN	NN	NN	NN	NN	NN	TT	NN	NN
S1_544131	G/T	1	544131	+	GG	GG	GG	GT	GG	GG	GG	GG	GG	GG	GG	GG	GG	GG	GG	GG	GG	GG	GG	GG	GG	GT	GG	GG	GG	GG	GG	GG	GT	GG	GG	GG	GG	GG	GT	GG	GT	GG	GG	GG	GG	GG	GT	GG	GG
S1_544647	T/C	1	544647	+	TT	TT	TT	TT	TT	TT	TT	TT	TT	TT	TT	TT	NN	TT	TT	TT	TT	TT	TT	TT	TT	TT	TT	NN	TT	TT	TT	TT	TT	TT	TT	TT	TT	TT	TT	TT	TT	TT	TT	TT	TT	TT	TC	TT	TT
S1_544835	C/T	1	544835	+	CC	CT	CC	CC	CC	CC	CC	CC	CC	CC	CC	CC	CC	CC	CC	CC	CC	CC	CC	CC	CC	CC	CC	CC	CC	CC	CC	CC	CC	CC	CC	CC	CC	CC	CC	CC	CC	CC	CC	CC	CC	CC	CC	NN	CC
S1_545231	T/C	1	545231	+	TT	TT	TT	TT	TT	TT	TT	NN	TT	TT	TT	TC	TT	TT	TT	TT	TT	TT	TT	TT	TC	TT	TT	TT	TT	TT	TT	TT	TT	TT	TT	TT	TT	TT	TT	TT	TT	TT	TT	TT	TT	TT	TT	TT	TT
S1_545433	C/T	1	545433	+	CC	CC	CC	CC	CC	CC	CC	CC	CC	CC	CC	CC	CC	CC	CC	CC	CC	CC	CC	CC	CC	NN	CC	CC	CC	CC	CC	CC	CC	CC	CC	CC	CC	CC	CC	CC	CC	CC	CC	CT	NN	NN	CC	CC	CC
S1_545621	G/A	1	545621	+	NN	NN	GG	NN	NN	NN	GA	NN	NN	NN	NN	NN	NN	NN	NN	NN	NN	NN	NN	NN	NN	NN	NN	NN	NN	NN	NN	NN	NN	NN	NN	NN	NN	GG	GG	NN	NN	GG	AA	NN	NN	NN	NN	NN	NN
S1_545741	A/G	1	545741	+	AA	AA	AA	AA	AA	AA	AA	AA	AA	AA	AA	AA	AA	AA	AA	AA	AA	AA	AA	AA	AA	AA	AA	AA	AA	AA	AA	AA	AA	AG	AA	AA	AA	AA	AA	AA	AA	AA	AA	AA	AA	NN	AA	AA	AA
S1_546217	T/C	1	546217	+	NN	TC	TT	TT	NN	CC	CC	NN	TT	NN	NN	TC	NN	NN	NN	NN	NN	NN	TC	NN	NN	TT	NN	NN	NN	CC	NN	NN	TT	NN	NN	NN	TC	NN	CC	NN	NN	TC	NN	CC	NN	NN	TT	NN	TT
S1_546361	A/T	1	546361	+	AA	AA	AA	AA	AA	AA	AA	AA	AA	AA	AA	AA	AA	AA	AA	AA	AA	AA	AA	AT	AA	AA	AA	AA	AA	AA	AA	AA	AA	AA	AA	AA	AA	AA	AA	AA	AA	AA	AA	AA	AA	NN	AA	NN	NN
S1_546434	C/T	1	546434	+	CC	TT	TT	NN	NN	CC	CC	NN	NN	NN	CC	NN	NN	CC	NN	NN	NN	TT	NN	NN	CC	TT	CC	CC	NN	CT	TT	TT	NN	NN	TT	NN	CC	CC	CC	CT	NN	TT	CC	CC	NN	NN	NN	CT	NN
S1_546535	C/T	1	546535	+	TC	TC	TC	TC	TC	TC	TC	TC	TC	TC	TC	TC	TC	TC	TC	TC	TC	TC	TC	TC	TC	TC	TC	TC	TC	TC	TC	TC	TC	TC	TC	TC	TC	TC	TC	TC	TC	TC	TC	TC	TC	TC	TC	TC	TC
S1_547218	T/C	1	547218	+	NN	NN	NN	NN	NN	NN	CC	NN	NN	TT	NN	NN	NN	NN	NN	NN	NN	NN	NN	NN	NN	NN	TT	NN	NN	NN	NN	TT	NN	NN	NN	NN	CC	NN	NN	NN	NN	NN	TT	NN	NN	NN	NN	NN	NN
S1_547434	A/G	1	547434	+	AA	AA	AA	AA	AA	AA	AA	AA	AA	AA	AA	AA	NN	AA	AA	AA	AA	AA	AA	AA	AA	NN	AA	NN	AA	AA	AA	AA	AA	AA	AA	AA	AA	AA	AA	AG	NN	AA	AA	AA	NN	AA	AA	NN	NN
S1_547659	A/G	1	547659	+	AA	AA	AA	AA	AA	AA	AA	AA	AA	NN	AA	AA	AA	AA	NN	AA	AA	AA	AA	AA	AA	AA	AA	AA	AA	AA	AA	AA	AA	AA	AA	AA	AA	AA	AA	AA	NN	AA	AA	AA	NN	NN	NN	NN	AA
S1_547842	A/G	1	547842	+	AA	AA	AA	AA	AA	AA	AA	AA	AA	AA	AA	AA	AA	AA	AA	AA	AA	AA	AA	AA	AA	AA	AA	AA	AA	AA	AA	AG	AA	AA	AA	AA	AA	AA	AA	AA	AA	AA	AA	AA	AA	NN	AA	NN	AA
S1_547931	A/T	1	547931	+	AA	AA	AA	AA	AA	AA	AA	AA	AA	AA	AA	AA	AA	AA	AA	AA	AA	AA	AT	AA	AA	AA	AA	AA	AA	AT	AA	AA	AA	AA	AA	AA	AA	AA	AA	AA	AA	AA	AA	AA	AA	NN	AA	NN	AA
S1_548057	A/G	1	548057	+	AA	AA	AA	AA	AA	AA	AA	NN	AA	AA	AA	AA	NN	AA	AA	AA	NN	AA	AA	AA	AA	AA	AA	AA	AA	AA	AG	AA	AA	AA	AA	AA	AA	AA	AA	AA	NN	AA	AA	AA	AA	NN	AA	NN	NN
S1_548434	A/T	1	548434	+	AA	AA	AA	AA	AA	AA	AA	AA	AA	AA	AA	AT	AA	AA	AA	AA	AA	NN	AA	AA	AA	AT	AA	AA	AA	AA	AA	AA	AA	AA	AA	AA	AA	AA	AA	AA	AA	AA	AA	AA	AA	AA	AA	NN	AA
S1_548528	A/T	1	548528	+	AA	AA	AA	AA	AA	AA	AA	NN	AA	NN	AA	AA	AA	AA	NN	AA	AA	AA	AA	AA	AA	NN	AT	AA	AA	AA	AA	AA	AA	AA	AA	AA	AT	AA	AA	AA	AA	AA	AT	AA	NN	NN	NN	AA	AA
S1_548646	T/C	1	548646	+	TT	TT	TT	TT	TT	TT	TT	TT	TT	TT	TT	TT	TT	NN	NN	TT	NN	TT	TT	TT	TT	TT	TT	TT	TT	TT	TT	TT	TT	TT	TT	NN	TC	TC	TT	TT	TT	TT	TT	TT	TT	NN	TT	TT	TT
S1_548822	A/G	1	548822	+	AA	AA	AA	AA	AA	AA	AA	AA	AA	AA	AA	AA	AA	AA	AA	AA	AA	AA	AA	AA	AA	AA	AA	AA	AA	AA	AA	AA	AA	AA	AA	AA	AA	AA	AA	AA	AA	AA	AA	AA	AA	AA	NN	AA	AA
S1_549060	C/T	1	549060	+	CC	CC	CC	CC	CC	CC	CC	CC	CT	CC	CC	CC	CC	CC	CC	CC	CC	CC	CC	CC	CC	CC	CC	CC	CC	CC	CC	CC	CC	CC	CC	CC	CC	CC	CC	CC	CC	CC	CC	CC	CC	CC	CC	NN	CC
S1_549154	T/C	1	549154	+	TT	TT	TT	TT	TT	TT	TT	TT	TT	TT	TT	TT	TT	TT	TT	TT	TT	TT	TT	TT	TT	TT	TT	TT	TT	TT	TT	TT	TT	TT	TT	TT	TT	TT	TT	TT	TT	TT	TT	TT	TT	TT	TT	TT	TT
S1_549264	T/C	1	549264	+	TT	TT	TT	TT	TT	TT	TT	TT	TT	TT	TT	TT	TT	TT	TT	TT	TT	NN	TT	TT	TT	TT	TC	TT	TT	TT	TT	TT	TT	TT	TT	TT	TT	TT	TT	TT	TT	TT	TT	TT	TT	TT	TT	TT	TC
S1_549438	T/C	1	549438	+	TT	TT	TT	TT	TT	TT	TT	NN	TT	TT	TT	TT	TT	TT	NN	TT	TT	TT	TT	TT	TT	TT	TT	TT	TT	TT	TC	TT	TT	TT	TT	TT	TT	TT	TT	TT	TT	TT	TC	TT	NN	NN	NN	NN	TT
S1_549516	C/A	1	549516	+	NN	NN	NN	NN	NN	CC	NN	NN	NN	NN	NN	NN	CC	NN	NN	AA	NN	NN	NN	NN	NN	NN	NN	NN	NN	NN	NN	NN	NN	NN	NN	NN	NN	NN	NN	NN	CC	CC	NN	NN	NN	NN	NN	NN	NN
S1_550327	A/G	1	550327	+	NN	NN	AA	NN	NN	GG	AA	NN	NN	NN	NN	AA	NN	NN	NN	NN	NN	AA	NN	NN	NN	NN	NN	NN	NN	AA	NN	NN	NN	NN	NN	NN	NN	NN	NN	NN	NN	AA	NN	NN	NN	NN	NN	NN	NN
S1_550864	C/A	1	550864	+	CC	CC	CC	CC	CC	CC	CC	CA	CC	CC	CC	CC	CC	CC	NN	CC	CC	CA	CC	CC	CA	CC	CC	CC	CC	CC	CC	CC	CC	CC	CC	NN	CC	CC	CA	CC	CC	CC	CC	CC	CC	CC	CC	CC	CC
S1_550916	A/G	1	550916	+	AA	AA	AA	AA	AA	AA	AA	AA	AA	AA	AA	AA	AA	AA	AA	AA	AA	AA	AA	AA	AA	AA	AA	AA	AA	AA	AA	AA	AA	AA	AA	AA	AA	AA	AA	AA	AA	AA	AA	AA	AA	AA	AA	AA	AA
S1_551062	A/G	1	551062	+	AA	AA	AA	AA	AA	AA	AA	AA	AA	AA	AA	AA	AA	AA	AA	AA	AA	AA	AA	AA	AA	AA	AA	AG	AA	AA	AA	AA	AA	AA	AG	AA	AA	AA	AA	AA	AA	AA	AA	AA	AA	AA	AA	NN	AA
S1_551558	T/C	1	551558	+	NN	NN	NN	NN	NN	NN	NN	NN	CC	NN	NN	TC	NN	NN	NN	NN	NN	NN	NN	NN	NN	NN	NN	NN	NN	NN	NN	CC	NN	NN	TT	NN	NN	NN	CC	NN	NN	NN	TT	NN	NN	NN	NN	NN	NN
S1_551856	C/G	1	551856	+	CG	CC	GG	CC	CC	CC	CG	CC	GG	GG	GG	CG	CG	CC	GG	GG	CG	CC	CG	GG	CG	CG	CC	CG	CC	CC	CC	CC	CC	CC	CC	GG	CC	CG	CC	CG	CC	CC	CC	CC	CC	NN	NN	NN	CC
S1_551943	G/T	1	551943	+	NN	NN	NN	NN	NN	NN	GG	NN	GG	NN	NN	NN	NN	NN	NN	GG	GG	NN	NN	NN	NN	NN	GG	NN	GG	GG	NN	GG	NN	NN	NN	GG	NN	NN	NN	NN	NN	GG	NN	NN	NN	NN	NN	NN	GG
S1_552031	T/C	1	552031	+	TT	TT	TT	TT	TC	TT	TT	TT	TT	TT	TT	TT	NN	TT	TT	TT	TT	TT	TT	TT	TT	TT	TT	TT	TT	TT	TT	TT	TT	TT	TT	TT	TT	TT	TC	TT	TT	TT	TT	TT	TT	NN	TT	NN	TT
S1_552138	A/T	1	552138	+	AA	AA	AA	AA	AA	AA	AA	AA	AA	AA	AA	AA	AA	AA	AA	AA	AA	NN	AT	AA	AA	AA	AA	AA	AA	AA	AA	AA	AA	AA	AA	AA	AA	AA	AA	AA	AA	AA	AA	AA	AA	AA	AA	AA	AA
S1_552247	T/C	1	552247	+	TT	TT	TT	TT	TT	TC	TT	NN	TT	TT	TT	TT	TT	TT	NN	TT	TT	NN	TT	TT	TT	TT	TT	TT	TT	TT	TT	TT	TT	TT	TT	TT	TT	TT	TT	TT	TT	TT	TT	TT	NN	TT	TT	TT	NN
S1_552338	T/C	1	552338	+	TT	TT	TT	TT	TC	TT	TT	TT	TT	TT	TT	TT	NN	TT	TT	TT	TT	TT	TT	TT	TT	TT	TT	TT	TT	TT	TT	TT	TT	TT	TT	TT	TT	NN	TT	TT	TT	TT	TT	TT	TT	TT	TT	TT	TT
S1_552827	C/G	1	552827	+	GG	NN	CC	CC	CG	NN	CG	NN	NN	CC	CC	CC	GG	CC	GG	CG	NN	NN	CC	CC	CC	CC	NN	NN	GG	CG	CC	CG	GG	GG	CG	NN	CC	NN	CG	CG	CC	GG	GG	CG	GG	NN	NN	CC	NN
S1_552953	C/T	1	552953	+	CC	CT	CC	CT	CC	CC	CC	NN	CC	CC	CC	CC	CC	CC	CC	CC	CC	CC	CC	CC	CC	CC	CC	CC	CC	CC	CC	CC	CC	CC	CC	CC	CC	NN	CC	CC	NN	CC	CC	CC	NN	NN	NN	NN	CC
S1_553042	A/T	1	553042	+	AA	AA	AA	AA	AA	AA	AA	NN	AA	AA	AA	AA	AA	NN	AA	AA	AA	AA	AT	NN	AA	AA	AA	AT	AA	AA	AA	AA	AA	AA	AA	AA	AA	AA	AA	AA	AA	AA	AA	AA	AA	NN	NN	NN	AA
S1_553863	T/C	1	553863	+	TT	TT	TT	TT	TC	TT	TT	TT	TT	TT	NN	NN	TC	NN	TT	TT	TT	TT	TT	TC	TT	TT	TT	TC	TT	TT	TT	TT	TC	TT	TC	TT	TT	TT	TC	TT	TT	TT	TT	TT	TT	TT	TT	TT	TT
S1_554126	A/G	1	554126	+	AA	AA	AA	AA	AA	AA	AA	AG	AA	AA	AA	AA	AA	AA	AA	AA	AA	AA	AA	AA	AA	AA	AA	AA	AA	AA	AA	AA	AA	AA	AA	AA	AA	AA	AA	AA	AA	AA	AA	AA	AA	AA	AA	AA	AA
S1_554261	A/G	1	554261	+	NN	NN	NN	NN	NN	NN	NN	NN	NN	NN	NN	NN	NN	NN	NN	NN	NN	NN	NN	NN	NN	NN	NN	AA	AA	AA	AA	NN	AA	NN	AA	AA	AG	NN	NN	NN	AA	NN	NN	AA	AA	AA	AA	AA	NN
S1_554333	T/C	1	554333	+	TT	TT	TT	TT	TT	TT	TT	TT	TT	TT	TT	TT	TT	TT	TT	TT	TT	NN	TT	TT	TT	TT	TC	TT	TT	TT	TT	TT	TT	TT	TT	TT	TT	TT	TT	TT	TT	TT	TT	TT	TT	TT	TT	TT	TT
S1_554424	C/T	1	554424	+	CC	CC	CC	CC	CC	CC	CC	CC	CC	CT	CC	CC	CC	CC	NN	CC	CC	NN	CC	CC	CC	CC	CC	CC	CC	CC	CC	CC	CC	CC	CC	CC	CC	CC	CC	CC	CC	CC	CC	CC	CC	CC	NN	CC	CC
S1_554620	A/G	1	554620	+	AG	AA	AA	AA	AA	AA	AA	NN	AA	AG	AA	AA	NN	AA	NN	AA	NN	AA	AA	NN	AA	AA	AA	NN	AA	AA	AA	NN	AG	AA	AA	AA	AA	AA	AA	AA	NN	AA	AA	AA	NN	NN	NN	NN	NN
S1_555438	G/T	1	555438	+	NN	NN	NN	NN	NN	NN	NN	NN	NN	NN	NN	GG	NN	NN	NN	NN	NN	NN	NN	NN	NN	NN	NN	NN	NN	NN	TT	NN	NN	GG	NN	GG	NN	NN	NN	NN	NN	NN	TT	NN	NN	NN	NN	NN	NN
S1_555533	A/T	1	555533	+	AA	AA	NN	AA	NN	TT	NN	NN	NN	NN	AA	AA	NN	AA	NN	NN	NN	NN	NN	NN	NN	NN	NN	NN	NN	NN	NN	NN	NN	NN	NN	NN	AT	NN	AA	NN	NN	AA	NN	TT	NN	NN	NN	NN	NN
S1_555956	T/A	1	555956	+	TT	NN	NN	NN	TT	NN	TT	NN	TT	TT	NN	NN	NN	NN	NN	NN	NN	NN	TT	NN	AA	NN	NN	NN	NN	NN	NN	TT	NN	NN	NN	AA	NN	NN	NN	NN	NN	NN	NN	NN	NN	NN	NN	NN	NN
S1_556263	T/C	1	556263	+	TT	TT	TT	TT	TT	TT	TT	TT	TC	TT	TT	TT	TT	TT	TT	TT	TT	TT	TT	TT	TT	TT	TT	TT	TT	TT	TT	TT	TT	TT	TT	TT	TT	TT	TT	TT	TT	TT	TT	TT	TC	TT	TT	TT	TT
S1_556746	C/G	1	556746	+	NN	GG	NN	NN	NN	NN	NN	NN	NN	NN	NN	NN	CG	NN	NN	NN	NN	NN	CG	NN	NN	NN	NN	NN	NN	NN	NN	CC	NN	NN	NN	NN	CC	NN	NN	NN	NN	CC	NN	GG	NN	NN	NN	NN	NN
S1_556835	A/G	1	556835	+	AA	AA	AA	AA	AA	AA	AA	AA	AA	AA	AA	AA	AA	AA	AA	AA	AA	AA	AA	AA	AA	AA	AA	AA	AA	AA	AA	AA	AA	AA	AA	AA	AA	AA	AA	AA	AA	AA	AA	AA	AA	AA	AA	AA	AA
S1_556938	A/T	1	556938	+	NN	NN	NN	NN	AA	NN	AA	NN	AA	AT	NN	NN	NN	NN	NN	AA	NN	NN	NN	NN	NN	NN	AA	NN	AA	NN	NN	AA	NN	AA	TT	AA	AA	NN	NN	NN	NN	AA	NN	NN	NN	NN	AA	NN	AA
S1_557024	A/T	1	557024	+	AA	AA	AA	AA	AA	AA	AA	AA	AA	AA	AA	AA	AA	AA	AA	AA	AA	AA	AA	AA	AA	AA	AA	AA	AA	AA	AA	AA	AA	AA	AA	AA	AA	AA	AT	AA	AA	AA	AA	AA	NN	AA	NN	AA	AA
S1_557640	T/C	1	557640	+	TT	TT	TC	NN	NN	NN	NN	NN	TT	NN	NN	NN	NN	NN	NN	NN	TT	NN	NN	NN	NN	NN	NN	NN	NN	NN	NN	NN	NN	NN	NN	NN	NN	NN	NN	NN	NN	NN	TT	NN	NN	NN	NN	NN	NN
S1_557739	G/T	1	557739	+	GG	GT	GT	GG	GG	GG	GG	GG	GG	GG	GT	GG	NN	NN	GG	GT	GG	GT	GT	GG	GG	GG	GT	GT	GG	GG	GG	GG	GG	GG	GG	GG	GT	GG	GG	GG	GG	GG	GG	GT	GG	GG	GG	GT	GG
S1_557838	T/G	1	557838	+	NN	NN	NN	NN	TT	NN	NN	NN	NN	NN	NN	NN	NN	NN	TG	NN	NN	NN	NN	NN	NN	NN	NN	NN	NN	TT	NN	NN	NN	NN	NN	NN	NN	NN	NN	NN	NN	NN	NN	NN	NN	NN	GG	NN	NN
S1_557935	T/G	1	557935	+	NN	NN	NN	NN	NN	NN	NN	NN	NN	NN	NN	NN	NN	NN	NN	NN	NN	NN	NN	NN	TT	NN	NN	NN	NN	NN	NN	NN	NN	NN	NN	NN	NN	NN	NN	NN	NN	TG	GG	NN	NN	TT	NN	TT	NN
S1_558163	A/T	1	558163	+	AA	AT	AA	AA	AA	AA	AA	NN	AA	AA	AA	AA	AA	AA	AA	AA	AA	AA	AA	AA	AA	AA	AA	AA	AA	AA	AA	AA	AA	AA	AA	AA	AA	AA	AA	AA	AA	AA	AA	AA	AA	AA	NN	NN	AA
S1_558258	T/C	1	558258	+	TT	TT	TC	TT	TT	TT	TC	TC	TT	TC	TT	TC	TT	TT	NN	TT	TT	TT	TC	TT	TT	TT	TC	TT	TT	TT	TT	TT	TT	TT	TT	TT	TT	TT	TT	TT	TT	TT	TT	TT	TT	TT	TT	TT	TT
S1_558842	G/C	1	558842	+	GC	GG	GG	GC	GC	GG	GG	GG	GC	GG	GG	GC	GG	GC	GG	GG	GC	GC	GC	GC	GC	GC	GC	GG	GC	GC	GC	GC	GC	GC	GC	GC	GG	GC	GC	GG	GG	GG	GG	GG	GC	GC	GG	GC	GC
S1_558916	T/G	1	558916	+	GG	NN	NN	NN	NN	TT	NN	NN	GG	NN	NN	NN	NN	NN	NN	NN	NN	NN	TT	NN	NN	NN	NN	NN	NN	NN	NN	NN	TT	NN	GG	NN	NN	NN	NN	NN	NN	NN	NN	TT	NN	NN	NN	NN	NN
S1_559642	G/T	1	559642	+	GG	GG	GG	GG	GG	GG	GG	NN	GG	GG	GG	GG	GG	NN	NN	GG	GG	GG	GG	GG	GG	GG	GG	GG	GG	GG	GG	GT	GG	GG	GG	GG	GG	GG	GG	GG	NN	GG	GG	GT	GG	GG	GG	GG	GG
S1_559815	G/T	1	559815	+	NN	NN	NN	NN	NN	NN	NN	NN	NN	NN	NN	NN	NN	NN	NN	NN	NN	NN	NN	NN	NN	NN	NN	NN	NN	NN	NN	NN	NN	NN	NN	NN	NN	NN	NN	GG	NN	TT	NN	NN	NN	NN	NN	NN	NN
S1_559946	G/T	1	559946	+	NN	GG	NN	GT	NN	NN	NN	NN	GG	GT	GG	NN	NN	NN	NN	NN	NN	GG	NN	NN	GG	NN	NN	NN	NN	NN	NN	NN	NN	NN	GG	NN	NN	NN	NN	TT	NN	TT	NN	NN	NN	NN	NN	NN	NN
S1_560044	T/C	1	560044	+	NN	CC	NN	NN	NN	TT	NN	NN	NN	NN	NN	TC	NN	NN	NN	NN	NN	NN	NN	NN	NN	NN	TT	NN	NN	NN	NN	NN	NN	NN	TT	NN	NN	NN	NN	NN	NN	NN	NN	NN	NN	NN	NN	NN	NN
S1_560117	A/G	1	560117	+	AA	AA	NN	NN	GG	AA	AA	NN	AA	AA	NN	NN	NN	NN	NN	NN	AA	NN	AA	NN	NN	NN	NN	NN	AA	NN	NN	NN	NN	NN	NN	NN	NN	NN	AA	AA	NN	NN	NN	AG	NN	NN	NN	NN	NN
S1_560250	A/G	1	560250	+	AA	AA	AA	AA	AG	AA	AA	NN	AA	AA	AG	AA	NN	NN	AA	NN	NN	NN	AA	NN	NN	NN	AA	NN	AA	AA	AA	GG	AA	AA	AA	AA	NN	AA	AA	AA	NN	NN	AA	NN	AA	NN	NN	NN	NN
S1_560440	A/G	1	560440	+	AA	AA	AA	AA	AA	AA	AA	AA	AA	AA	AA	AA	AA	AA	AA	AA	AA	AA	AA	AA	AA	AA	AA	AA	AA	AA	AG	AA	AA	AA	AA	AA	AA	AA	AA	AA	AA	AA	AA	AA	AA	AA	AA	NN	AA
S1_560659	T/C	1	560659	+	TT	TT	TT	TT	TT	TT	TT	NN	TT	TT	TT	TC	TT	TT	TT	TT	NN	TT	TT	NN	TC	NN	TT	NN	TT	TT	TT	TT	TT	TT	TT	TT	TT	TT	TT	TT	TT	TT	TT	TT	NN	NN	TT	NN	NN
S1_560730	T/G	1	560730	+	NN	NN	NN	NN	NN	NN	TT	NN	NN	NN	NN	NN	NN	NN	NN	NN	NN	NN	NN	NN	NN	NN	NN	NN	NN	TG	NN	NN	NN	NN	NN	GG	NN	NN	NN	NN	NN	NN	NN	NN	TG	NN	TG	NN	NN
S1_560828	A/T	1	560828	+	AA	AA	AT	AT	AT	AA	AT	AA	AA	AT	AA	AA	TT	AA	TT	AA	AA	AA	AT	AT	AT	AT	AT	AA	AT	AA	AT	AA	AT	AT	AT	TT	TT	AA	AT	AT	TT	TT	TT	TT	AA	AA	TT	AA	AT
S1_561030	A/T	1	561030	+	AA	AA	AA	AA	AA	AA	AA	AA	NN	AA	NN	AA	NN	AA	AA	AA	AA	NN	AA	AA	AA	NN	AA	AT	AA	AA	AA	AA	AA	AA	AA	NN	AA	AA	AA	AA	NN	AA	AA	AA	NN	NN	NN	NN	NN
S1_561151	C/T	1	561151	+	NN	NN	NN	CC	CC	CC	CC	NN	NN	CC	NN	CC	NN	NN	CC	NN	NN	NN	NN	NN	NN	CC	NN	TT	NN	NN	NN	CC	NN	CC	CC	NN	NN	NN	NN	NN	CC	NN	CC	NN	NN	CC	NN	NN	NN
S1_561251	C/A	1	561251	+	CC	CC	CC	CC	CC	CC	CC	NN	NN	CC	NN	CC	NN	NN	NN	CC	CC	CA	NN	CC	CC	NN	NN	NN	CC	NN	CC	CC	NN	AA	CC	NN	CC	NN	NN	CC	NN	NN	CA	CC	NN	CC	NN	NN	NN
S1_561553	T/G	1	561553	+	NN	TT	NN	TT	TT	NN	TT	NN	TT	NN	NN	NN	TT	TT	NN	GG	TG	NN	NN	NN	NN	NN	NN	NN	TT	NN	TT	NN	NN	NN	NN	NN	TT	NN	TT	NN	NN	TT	NN	NN	NN	NN	NN	NN	NN
S1_561650	T/G	1	561650	+	NN	TT	TT	NN	NN	NN	NN	NN	NN	NN	NN	NN	NN	NN	NN	TT	NN	NN	NN	TT	NN	NN	TT	NN	NN	NN	NN	NN	NN	NN	NN	NN	TT	NN	NN	NN	NN	NN	TG	NN	NN	NN	TT	NN	NN
S1_561723	T/C	1	561723	+	TT	TT	TT	TT	TT	TT	TT	TT	TT	TT	TT	TT	TC	TT	TT	TT	TT	TT	TT	TT	TT	TT	TT	TT	TT	TT	TT	TT	TT	TT	TT	TT	TT	TT	TT	TT	TT	TT	TT	TT	TT	TT	TT	TT	TT
S1_561831	G/A	1	561831	+	NN	NN	NN	NN	NN	NN	NN	NN	NN	NN	GG	NN	NN	GG	NN	NN	NN	NN	NN	NN	NN	NN	NN	NN	NN	NN	AA	NN	NN	NN	NN	NN	NN	NN	NN	NN	NN	NN	NN	NN	NN	NN	NN	NN	NN
S1_562160	A/G	1	562160	+	AA	AA	AA	AA	AA	AA	AA	AA	AA	AA	AA	AA	AA	AA	AA	AA	AA	AA	AA	AA	AA	AA	AA	AA	AA	AA	AA	AA	AA	AA	AA	AA	AA	AA	AA	AA	AA	AA	AA	AA	AA	AA	AA	AA	AA
S1_562247	G/T	1	562247	+	TT	NN	NN	NN	NN	GG	GT	NN	NN	NN	NN	NN	NN	NN	NN	NN	NN	GT	NN	GG	NN	TT	NN	NN	NN	TT	TT	NN	NN	TT	NN	NN	NN	NN	NN	NN	NN	NN	NN	NN	GG	NN	GG	NN	NN
S1_562444	G/T	1	562444	+	GG	GG	GG	GG	GG	GG	GG	GG	GG	GT	GG	GT	GG	GG	GG	GG	GG	GG	GG	GG	GG	GG	GG	GG	GG	GG	GG	GG	GG	GG	GG	GG	GG	GG	GG	GG	NN	GG	GG	GG	GG	GG	GG	GG	GG
S1_562546	C/A	1	562546	+	NN	CC	NN	NN	CA	NN	CC	CC	CC	NN	NN	CC	NN	NN	NN	NN	NN	NN	NN	NN	CC	CC	CC	NN	NN	CC	CC	NN	NN	CC	CC	NN	CC	CA	CC	CC	AA	CC	NN	CC	NN	NN	NN	CC	NN
S1_562651	A/T	1	562651	+	NN	NN	NN	AA	NN	NN	NN	NN	NN	NN	NN	NN	AA	NN	NN	NN	NN	TT	TT	NN	AA	NN	NN	NN	AA	NN	TT	AA	NN	TT	NN	NN	NN	NN	AA	NN	NN	NN	AA	NN	NN	NN	NN	NN	NN
S1_562850	T/C	1	562850	+	NN	TT	NN	NN	NN	NN	TT	NN	NN	NN	NN	NN	NN	NN	NN	NN	NN	NN	NN	NN	NN	NN	NN	NN	NN	TC	NN	NN	TT	NN	CC	NN	NN	NN	NN	NN	NN	NN	NN	CC	NN	NN	NN	CC	NN
S1_562949	G/T	1	562949	+	NN	NN	NN	GG	GG	GT	NN	NN	NN	NN	NN	GG	NN	NN	NN	NN	NN	NN	NN	NN	GG	NN	GG	NN	NN	NN	TT	NN	NN	NN	NN	GG	NN	GG	NN	TT	NN	NN	GT	NN	GG	NN	GG	NN	NN
S1_563056	A/T	1	563056	+	NN	AA	NN	NN	NN	NN	NN	NN	NN	NN	NN	TT	NN	AA	NN	NN	NN	NN	NN	NN	NN	AA	NN	NN	NN	NN	NN	NN	NN	NN	TT	NN	NN	NN	NN	NN	NN	NN	NN	AA	NN	NN	NN	NN	NN
S1_563155	T/C	1	563155	+	NN	TT	CC	NN	CC	CC	CC	NN	NN	TT	NN	NN	NN	NN	NN	NN	NN	NN	NN	NN	TT	NN	NN	NN	NN	NN	NN	NN	NN	NN	TT	NN	NN	NN	NN	TT	TT	NN	NN	NN	NN	NN	NN	NN	NN
S1_563254	G/T	1	563254	+	NN	NN	NN	NN	NN	NN	NN	GG	NN	NN	NN	NN	NN	NN	NN	NN	NN	NN	NN	NN	NN	NN	GG	NN	NN	GG	NN	NN	NN	TT	NN	NN	NN	NN	GG	NN	GG	NN	NN	NN	TT	NN	GG	NN	GG
S1_564059	T/C	1	564059	+	NN	NN	NN	NN	NN	CC	NN	NN	NN	TC	NN	NN	NN	NN	NN	NN	NN	NN	NN	TT	NN	NN	NN	NN	NN	NN	NN	TT	NN	NN	TT	NN	NN	NN	NN	NN	NN	NN	NN	NN	NN	NN	NN	CC	NN
S1_564242	A/G	1	564242	+	AA	NN	NN	NN	NN	AA	NN	NN	AA	NN	NN	NN	NN	NN	GG	NN	NN	NN	NN	NN	NN	AA	NN	NN	NN	NN	NN	NN	NN	NN	NN	NN	NN	NN	NN	NN	NN	NN	NN	GG	NN	NN	NN	NN	NN
S1_564343	G/A	1	564343	+	GA	GA	GA	GG	GG	AA	GA	GA	AA	AA	AA	GA	GA	GA	GG	GG	GG	AA	GA	AA	AA	AA	GA	AA	GG	GG	GG	GG	GG	GG	GA	GA	GG	GG	GG	GG	GG	GG	GA	GG	GG	GA	GG	GG	GG
S1_564456	C/A	1	564456	+	CC	CC	CC	CC	CC	CC	CC	NN	CC	CC	NN	CC	CC	NN	NN	CC	CC	CC	CC	NN	CC	CC	CC	CC	NN	CC	CC	CC	CC	CC	CC	CC	CC	CC	CC	CC	NN	CC	CC	CC	CC	NN	CC	NN	NN
S1_564562	T/C	1	564562	+	TT	TT	TT	TT	TT	TT	TT	TT	TT	TT	TC	TT	TT	TT	NN	TT	TT	TT	TT	TT	TT	TT	TT	TT	TT	TT	TT	TT	TT	TT	TC	TT	TC	TT	TT	TT	TT	TT	TT	TT	TT	NN	NN	TT	TT
S1_565757	C/T	1	565757	+	NN	NN	NN	NN	NN	NN	NN	NN	CC	NN	CC	NN	TT	NN	NN	NN	NN	NN	NN	NN	NN	NN	NN	NN	TT	NN	NN	NN	NN	NN	NN	NN	TT	NN	TT	NN	NN	NN	NN	NN	NN	NN	NN	CC	NN
S1_568823	T/C	1	568823	+	NN	NN	NN	NN	NN	NN	NN	NN	NN	TT	NN	TC	NN	TT	NN	NN	TT	NN	NN	NN	NN	NN	TT	TC	NN	TT	NN	NN	TT	NN	NN	NN	NN	NN	NN	NN	NN	NN	CC	NN	NN	NN	NN	NN	NN
S1_568922	G/T	1	568922	+	GT	GG	GG	GG	GG	GG	GG	GG	GG	GG	GG	GG	NN	GG	GG	GG	GG	GG	GT	GG	GG	NN	GG	GG	GG	GG	GG	GG	GT	GG	GG	GG	GG	NN	GG	GG	GG	GG	NN	GG	GG	GG	GG	GG	GG
S1_569462	A/G	1	569462	+	AA	AA	AA	AA	AA	AA	AA	AA	AA	AA	AA	AA	NN	AA	AG	AA	AA	AA	AA	AA	AG	AA	AA	AA	AA	AA	AA	AA	AA	AA	AA	AA	AA	AA	AA	AA	AA	AA	AA	AA	AA	AA	AA	NN	AA
S1_569730	G/T	1	569730	+	GG	GT	GT	GT	GT	GG	GT	GG	GT	NN	GT	GG	NN	NN	NN	TT	NN	NN	GG	TT	NN	GG	NN	NN	NN	GG	NN	NN	GG	GT	NN	NN	NN	TT	TT	GG	NN	GG	TT	NN	TT	NN	GG	GG	GG
S1_570555	T/C	1	570555	+	NN	NN	NN	NN	NN	NN	CC	NN	NN	TT	NN	NN	NN	NN	NN	NN	NN	NN	NN	CC	NN	NN	NN	NN	NN	NN	NN	NN	NN	NN	NN	NN	NN	NN	NN	NN	TT	NN	NN	NN	NN	NN	NN	NN	NN
S1_570653	T/G	1	570653	+	GG	NN	NN	NN	NN	TT	TT	NN	TG	NN	TT	NN	NN	NN	NN	NN	NN	NN	NN	NN	NN	NN	NN	NN	NN	TT	NN	NN	TT	NN	TT	NN	TT	NN	NN	NN	NN	TT	NN	NN	NN	NN	NN	NN	NN
S1_570723	T/A	1	570723	+	NN	TT	NN	NN	NN	NN	NN	NN	NN	NN	NN	NN	NN	NN	NN	NN	NN	NN	AA	NN	NN	NN	TT	TA	NN	NN	NN	NN	NN	NN	NN	NN	TT	TT	NN	NN	NN	NN	NN	NN	NN	NN	NN	NN	NN
S1_571055	T/C	1	571055	+	TT	TT	TT	TT	TT	TT	TT	NN	TT	TT	TT	TT	TT	TT	TT	TT	TT	TT	TT	TT	TT	NN	TC	TT	TT	TT	TT	TT	TT	TT	TT	TT	TT	TT	TT	TT	TT	TT	TT	TT	NN	NN	NN	TT	TT
S1_571363	C/T	1	571363	+	CC	CC	CC	CC	CC	CC	CC	TT	CC	CC	CC	CC	CC	CC	CC	CC	CC	NN	CC	CC	CC	NN	CC	CC	CC	CC	CC	CC	CC	CC	CC	CC	CC	CC	CC	CC	NN	CC	CC	CC	NN	CC	CC	NN	CC
S1_571624	A/C	1	571624	+	AA	AA	AA	AA	AA	AA	AA	AC	AA	AA	AA	AA	AA	AA	AA	AA	AA	AA	AA	AA	AC	AA	AA	AA	AA	AA	AA	AA	AA	AA	AA	AA	AA	AA	AA	AA	AA	AC	AA	AA	AA	AA	AA	AA	AA
S1_571951	T/C	1	571951	+	TT	NN	TT	TT	NN	NN	TT	NN	TT	TT	NN	TT	NN	NN	TT	NN	NN	TT	NN	TT	TT	NN	TT	NN	TT	TT	TT	TT	TT	TT	TT	NN	TT	NN	TT	NN	TT	CC	TT	TC	NN	NN	NN	NN	NN
S1_572113	T/C	1	572113	+	TT	TT	TT	TT	TT	TT	TT	TT	TT	TT	TT	TT	TT	TT	TT	TT	TT	TT	TC	TT	TT	TT	TT	TT	TT	TT	TT	TT	TT	TT	TT	TT	TT	TT	TT	TT	TC	TT	TT	TT	TT	TT	TT	TT	TT
S1_572762	A/G	1	572762	+	AG	AG	AG	AA	AA	AA	AG	AG	AG	GG	AA	AA	AG	AG	AG	AG	AA	AA	GG	AG	AG	GG	AG	GG	AG	AA	AA	AA	AA	AA	AA	AG	AG	AA	AA	AA	AA	AG	AA	AA	AA	AA	AA	AA	AA
S1_573151	A/T	1	573151	+	NN	NN	NN	AA	NN	NN	NN	NN	TT	NN	NN	NN	NN	NN	NN	NN	NN	NN	NN	NN	NN	NN	NN	AA	NN	NN	NN	NN	NN	NN	NN	NN	NN	NN	NN	NN	NN	NN	NN	NN	NN	NN	AA	NN	NN
S1_573754	A/G	1	573754	+	AA	AA	AA	AA	AA	AA	AA	AA	AA	AA	AA	AA	AA	NN	AA	AA	AA	AA	AA	AA	AA	NN	AA	AA	AA	AA	AA	AA	AA	AA	AA	AA	AA	NN	AA	AA	AA	AA	AA	AA	NN	NN	NN	NN	NN
S1_573941	T/C	1	573941	+	NN	CC	NN	CC	NN	NN	NN	NN	NN	NN	NN	NN	NN	NN	NN	NN	NN	NN	NN	NN	NN	NN	NN	TT	TT	NN	NN	NN	NN	NN	NN	NN	TC	NN	NN	NN	NN	NN	TT	TT	NN	NN	NN	TT	NN
S1_574043	A/G	1	574043	+	AA	AA	AA	AA	AA	AA	AA	AA	AA	AA	AA	NN	AA	AA	AA	AA	AA	NN	AA	AA	NN	NN	NN	AA	AA	AA	AA	AA	AA	AA	AA	NN	AG	AA	NN	AA	NN	AA	AA	AA	NN	NN	NN	NN	NN
S1_574151	G/A	1	574151	+	GG	GG	GG	GG	GG	GG	GG	GG	GG	GG	GG	GG	GG	GA	GG	GG	GG	GG	GG	GG	GG	GG	GG	GG	GG	GG	GG	GG	GG	GG	GG	GG	GG	GG	GG	GG	GG	GG	GG	GG	GG	GG	GG	GG	GG
S1_574616	A/G	1	574616	+	AA	AA	AA	AA	AA	AA	AA	AA	AA	AA	AA	AA	AA	AA	AA	AA	AA	AA	AA	AA	AA	AA	AA	AA	AA	AA	AA	AA	AA	AA	AA	AA	AA	AA	AG	AA	AA	AA	AA	AA	AA	AA	AA	NN	AA
S1_575735	T/C	1	575735	+	NN	NN	NN	NN	NN	NN	TT	NN	NN	NN	NN	TT	NN	NN	NN	NN	NN	NN	NN	NN	CC	NN	TT	TT	TT	NN	CC	NN	NN	NN	NN	NN	NN	TT	NN	NN	TT	TC	NN	NN	NN	NN	NN	NN	NN
S1_575834	G/T	1	575834	+	GG	GG	GG	GG	GG	GT	GG	GG	GG	GG	GG	GG	GG	GG	GT	GT	GG	GG	GG	GG	GG	GG	GG	GG	GG	GG	GG	GG	GG	GG	GG	GG	GG	GG	GG	GT	GG	GT	GG	GG	GG	GG	GG	GG	GG
S1_575934	A/T	1	575934	+	AA	AA	AA	AA	AA	AA	AA	NN	AA	AA	AA	AA	AA	AA	AA	AA	AA	AA	AA	AA	AA	AA	AA	AA	AA	AA	AA	AA	AA	AA	AA	AA	AA	AA	AA	AA	AA	AA	AA	AA	NN	NN	NN	NN	AA
S1_576149	A/G	1	576149	+	AG	AA	AA	AA	AA	AA	AA	AA	AA	AA	AA	AA	NN	AA	AA	AA	AA	AA	AA	AA	AA	AA	AA	AA	AA	AA	AA	AA	AA	AA	AA	AA	AA	AA	AA	AA	AA	AA	AA	AA	AA	NN	AA	AA	AA
S1_576243	C/T	1	576243	+	CC	CT	CC	CC	CC	CC	CC	CC	CT	CT	CT	CC	CC	CC	CT	CC	CT	CT	CT	CC	CC	CC	CT	CC	CC	CC	CC	CT	CC	CC	CC	CC	CC	CC	CC	CC	CC	CT	CC	CC	CC	CC	CC	CC	CC
S1_576822	C/A	1	576822	+	CC	NN	CC	NN	NN	NN	CC	CC	NN	CC	NN	CC	CC	NN	NN	NN	NN	CC	NN	NN	NN	CC	AA	NN	NN	NN	CC	NN	CC	CC	NN	CC	NN	NN	CC	NN	NN	CC	CC	CC	NN	NN	NN	NN	NN
S1_577028	T/G	1	577028	+	NN	GG	NN	GG	NN	NN	NN	NN	GG	NN	NN	NN	NN	NN	NN	NN	TT	NN	NN	TT	NN	NN	TT	TT	NN	NN	NN	NN	GG	NN	NN	NN	NN	NN	TT	NN	NN	NN	NN	NN	NN	NN	NN	NN	NN
S1_577125	G/T	1	577125	+	GG	GG	GT	GG	GG	GT	GG	NN	GG	GG	GG	GG	GG	GG	GG	GG	GG	GG	GG	GG	GG	GG	GG	GG	GG	GG	GG	GT	GG	GG	GG	GG	GT	GG	GG	GG	GG	GG	GG	GG	GT	GG	GG	GG	GG
S1_577221	T/G	1	577221	+	NN	NN	NN	NN	NN	NN	TT	GG	NN	TT	NN	NN	NN	NN	NN	NN	NN	GG	NN	NN	NN	NN	NN	NN	NN	TT	NN	NN	NN	NN	NN	NN	NN	NN	TT	NN	NN	NN	NN	TT	NN	NN	NN	NN	NN
S1_577313	T/C	1	577313	+	TT	TT	TT	TT	TT	TT	TT	NN	TT	TT	TT	TT	NN	TT	TT	TT	TT	TT	TT	TT	TT	TT	TT	TT	TT	TT	TT	TT	TC	TT	TT	TT	TT	TT	TT	TT	TT	TT	TT	TT	TT	TT	TT	NN	TT
S1_577759	T/C	1	577759	+	TT	TT	TT	TT	TT	TT	TT	TT	TT	TT	TT	TT	TT	TT	TT	TT	TT	TT	TT	TT	TT	TT	TT	TT	TT	TT	TT	TT	TT	TT	TT	TT	TT	TT	TT	TT	TT	TT	TT	TT	NN	NN	TT	TT	TT
S1_577825	A/G	1	577825	+	NN	NN	NN	NN	NN	NN	AA	NN	NN	NN	NN	NN	NN	NN	NN	NN	NN	NN	NN	NN	NN	NN	NN	NN	NN	AA	NN	NN	GG	NN	GG	GG	NN	NN	NN	NN	NN	NN	NN	NN	AA	NN	AA	NN	NN
S1_578462	T/C	1	578462	+	TT	TT	TT	TT	TT	TT	TT	TC	TT	TT	TT	TT	TT	TT	TC	TT	TT	TC	TT	TT	TT	TT	TC	TT	TT	TT	TT	TT	TT	TT	TT	TT	TT	TT	TT	TT	TT	TT	TT	TT	TT	TT	TT	TT	TT
S1_578747	G/C	1	578747	+	NN	GG	NN	NN	NN	NN	GG	NN	GG	NN	GG	NN	NN	GG	GG	GG	NN	GG	NN	NN	NN	GG	GG	NN	CC	NN	NN	GG	GG	NN	NN	NN	NN	GG	NN	GG	NN	NN	GG	NN	NN	NN	NN	NN	NN
S1_578954	A/G	1	578954	+	AA	AA	AA	AG	AG	AG	AG	AG	GG	GG	AA	AG	AA	NN	GG	AG	AG	AA	GG	AG	AA	AA	AG	AA	AA	AA	AA	AA	AA	AA	AG	NN	AA	AA	AA	AA	AA	AA	AA	AA	AA	AG	AA	AA	AA
S1_579050	A/G	1	579050	+	NN	NN	NN	NN	NN	NN	AA	NN	NN	NN	NN	NN	NN	NN	AA	NN	NN	AA	NN	GG	NN	NN	NN	NN	AA	AA	NN	AG	NN	AA	NN	NN	AA	NN	AA	NN	NN	NN	NN	AA	NN	NN	NN	NN	NN
S1_579163	T/C	1	579163	+	TT	TT	TT	TT	TT	TT	TT	TT	TT	TT	TT	TT	TT	TT	TT	TT	TT	TT	TT	TT	TT	NN	TT	TT	TT	TT	TT	TT	TT	TT	TT	TT	TT	TT	TT	TT	TT	TT	TT	TT	NN	TT	TT	TT	TT
S1_579619	A/G	1	579619	+	AA	AA	AA	AA	AA	AA	AA	AA	AA	AA	AA	AA	AA	AA	AA	AA	AA	AA	AA	AA	AA	AA	AA	AA	AA	AA	AA	AA	AA	AA	AA	AA	AA	AG	AG	AA	NN	AA	AA	AA	AA	AA	AG	AA	NN
S1_579726	G/T	1	579726	+	NN	NN	NN	NN	NN	NN	NN	NN	NN	NN	NN	NN	NN	NN	NN	NN	NN	NN	TT	NN	NN	NN	NN	NN	NN	NN	NN	NN	NN	NN	NN	NN	GG	NN	TT	NN	NN	NN	NN	NN	GG	NN	NN	TT	NN
S1_580319	A/G	1	580319	+	AA	AA	AA	AA	AA	AA	AA	AA	AA	AA	AA	AA	AA	AA	NN	AA	AA	AA	AA	AA	AA	AA	AA	AA	AA	AA	AA	AA	AA	AA	AA	AA	AA	AA	AA	AA	AA	AA	AA	AA	AA	AA	AA	NN	AA
S1_581040	G/T	1	581040	+	GG	GG	GG	GG	GG	GT	GT	GG	GG	GG	GG	GG	NN	GG	NN	GG	GG	GG	GG	GG	GG	NN	GG	GG	GG	GG	GG	GG	GT	GG	GG	GG	GG	GG	GG	GG	NN	GG	GG	GG	NN	GG	GG	GG	GG
S1_581139	T/G	1	581139	+	TT	NN	NN	NN	NN	NN	NN	NN	NN	TT	NN	NN	NN	NN	NN	NN	NN	NN	NN	NN	NN	NN	NN	NN	NN	NN	NN	NN	GG	NN	NN	NN	NN	NN	NN	NN	NN	NN	NN	NN	NN	NN	NN	NN	NN
S1_581462	T/C	1	581462	+	TT	TT	TT	TT	TT	TT	TT	TT	TT	TT	TT	TT	TT	TT	NN	TT	TT	TT	CC	TT	TT	NN	TT	TT	TT	TT	TT	TT	TT	TT	TT	TT	TT	TT	TT	TT	NN	TT	TT	TT	NN	NN	NN	NN	TT
S1_582060	C/T	1	582060	+	CC	NN	NN	NN	NN	NN	NN	NN	TT	NN	NN	TT	NN	NN	NN	CT	NN	NN	NN	NN	TT	NN	NN	NN	NN	NN	NN	NN	NN	CC	NN	NN	NN	NN	NN	NN	NN	NN	NN	NN	NN	NN	NN	NN	NN
S1_582234	A/T	1	582234	+	NN	NN	NN	NN	NN	NN	NN	NN	NN	NN	NN	NN	NN	NN	NN	NN	TT	NN	NN	NN	NN	AA	AA	NN	NN	NN	NN	NN	NN	NN	NN	NN	NN	NN	AA	AA	NN	NN	NN	AA	NN	NN	NN	NN	NN
S1_582333	C/A	1	582333	+	NN	NN	NN	CC	CC	NN	CC	NN	NN	NN	NN	CC	NN	NN	NN	CC	CC	NN	CA	NN	NN	NN	NN	NN	NN	AA	NN	CC	NN	NN	CC	NN	NN	NN	NN	AA	NN	CC	NN	CC	CC	NN	CC	CC	NN
S1_582428	G/T	1	582428	+	GG	GG	GG	GG	NN	GT	GG	NN	GG	GG	TT	GG	NN	GG	GG	GG	GG	GG	TT	NN	GT	NN	GG	GG	GG	GG	GG	GG	GG	GG	TT	GG	GG	GG	GG	GG	NN	TT	GG	GG	GG	NN	NN	NN	NN
S1_583044	T/A	1	583044	+	NN	NN	NN	NN	AA	TT	NN	NN	NN	NN	NN	TT	NN	NN	NN	TT	NN	NN	NN	NN	NN	NN	NN	NN	NN	NN	TT	NN	NN	NN	NN	NN	NN	NN	NN	NN	NN	NN	TT	NN	NN	TT	TT	TT	NN
S1_583262	T/C	1	583262	+	TT	TT	TT	TT	TC	TT	TT	TT	TT	TT	TT	TT	TT	TC	TT	TC	TT	NN	TT	TT	TT	TT	TT	TT	TT	TT	TT	TT	TT	TT	TT	TT	TT	TT	TT	TT	TT	TT	TT	TT	TT	NN	TT	TT	NN
S1_583316	T/C	1	583316	+	TT	TT	TT	TT	TT	TT	TT	NN	TT	TT	TT	TT	TT	TT	NN	TT	TT	TT	TT	TT	TT	TT	TT	TT	TT	TT	TT	TT	TT	TT	TT	TT	TT	TT	TT	TT	NN	TT	TT	TC	NN	TT	TT	NN	NN
S1_583562	A/T	1	583562	+	AA	AA	AA	AA	AA	AA	AA	AA	AA	AA	AA	AA	AT	AA	AA	AA	AA	AA	AA	AA	AA	AA	AA	AA	AA	AA	AA	AA	AA	AA	AA	AA	AA	AA	AA	AA	AA	AA	AA	AA	AA	AA	AA	AA	AA
S1_584048	G/T	1	584048	+	GG	GG	GG	GG	GG	GG	GG	GG	GG	GG	GG	GT	GG	GG	GG	GG	GG	GG	GG	GG	GG	GG	GG	NN	GG	GG	GG	GG	GG	GG	GG	GG	GG	GT	GG	GG	GG	GG	GG	GG	NN	GG	NN	GG	NN
S1_584147	T/G	1	584147	+	TT	NN	TT	NN	NN	GG	NN	NN	TT	NN	NN	NN	NN	NN	NN	NN	NN	TT	NN	NN	NN	NN	NN	NN	NN	NN	NN	TT	NN	NN	NN	NN	NN	NN	NN	NN	NN	NN	NN	NN	NN	NN	NN	TT	NN
S1_584842	G/A	1	584842	+	NN	NN	NN	NN	NN	GG	NN	AA	NN	AA	NN	GG	NN	NN	NN	NN	NN	NN	GG	NN	NN	NN	NN	NN	NN	NN	NN	GG	NN	NN	GG	NN	NN	NN	NN	NN	NN	NN	NN	NN	GG	NN	NN	NN	NN
S1_585339	C/T	1	585339	+	CC	CC	CC	CC	CC	CC	CC	NN	CC	CC	CC	CT	NN	CC	CC	CC	CC	CC	CC	NN	CC	CC	CC	CC	CC	CC	CC	CT	CC	CC	CC	NN	NN	CC	CC	CC	CC	CC	CC	CC	NN	NN	CC	CC	CC
S1_586057	T/C	1	586057	+	TT	NN	TT	TT	NN	NN	NN	NN	NN	TC	TT	NN	NN	NN	NN	NN	TT	NN	NN	NN	NN	NN	NN	NN	TT	NN	NN	NN	TT	NN	TT	TT	NN	NN	TT	NN	NN	TT	TT	NN	NN	NN	NN	NN	NN
S1_586164	T/A	1	586164	+	NN	TT	NN	NN	NN	NN	TT	NN	NN	NN	NN	NN	NN	NN	TT	AA	NN	TT	NN	NN	NN	NN	TT	TT	AA	NN	NN	NN	NN	NN	TT	NN	TT	NN	TT	NN	NN	NN	NN	TT	NN	NN	NN	NN	TT
S1_586757	T/C	1	586757	+	NN	NN	NN	NN	NN	TT	TT	NN	NN	NN	NN	TC	NN	NN	NN	NN	NN	NN	NN	NN	CC	NN	NN	NN	NN	NN	NN	NN	TT	NN	NN	CC	NN	NN	NN	NN	NN	NN	CC	NN	NN	NN	NN	NN	NN
S1_586929	T/C	1	586929	+	TT	TT	TT	TT	TT	NN	TT	TT	TT	TT	TT	TT	NN	NN	NN	TT	TT	TT	TT	TT	TT	NN	TT	TT	TT	TT	TT	TT	TT	TT	TT	TT	TT	TT	TT	TT	NN	TT	TT	TT	NN	NN	TT	NN	TT
S1_587031	T/C	1	587031	+	TT	TT	TT	TT	TT	TT	TT	NN	TT	TT	TT	TT	TT	TT	TT	TT	TC	TT	TT	TT	TT	TT	TT	TT	TT	TT	TT	TT	TT	TT	TT	TT	TT	TT	TT	TT	TT	TT	TT	TT	NN	TT	TT	TT	TT
S1_587156	G/T	1	587156	+	GT	NN	NN	GG	GG	NN	NN	NN	GG	NN	NN	GG	NN	NN	NN	NN	GG	GG	GG	NN	GG	GG	GG	NN	GG	GG	GG	GG	GG	GG	GT	GG	NN	GG	GG	NN	NN	NN	NN	NN	GG	GG	NN	GG	GG
S1_587440	T/C	1	587440	+	CC	NN	NN	NN	NN	NN	TT	NN	NN	TT	NN	NN	NN	NN	NN	NN	NN	NN	NN	NN	NN	NN	NN	NN	TT	NN	NN	NN	NN	TT	NN	NN	CC	NN	NN	NN	NN	NN	NN	NN	NN	NN	NN	NN	NN
S1_587557	G/T	1	587557	+	NN	GG	GG	GG	GG	GG	GG	NN	NN	GG	GG	GG	NN	GG	GG	NN	GG	GT	GG	GG	NN	GG	GG	GG	NN	GT	NN	NN	NN	NN	GG	NN	NN	NN	NN	GG	NN	GG	GG	NN	NN	NN	NN	GG	NN
S1_587633	A/T	1	587633	+	NN	NN	NN	NN	NN	NN	NN	NN	NN	NN	NN	AA	NN	NN	NN	NN	NN	NN	NN	NN	NN	NN	NN	NN	NN	NN	AA	NN	NN	NN	TT	NN	AA	NN	NN	NN	NN	NN	NN	NN	NN	NN	AA	NN	NN
S1_587764	A/G	1	587764	+	AG	AA	AA	AA	AA	AA	AG	AA	AG	AG	AA	AA	AA	AA	AA	AA	AA	AA	AA	AA	AA	AA	AA	AA	AA	AA	AA	AA	AA	AA	AA	AA	AA	AA	AA	AA	AA	AA	AA	AA	AA	AA	AA	AA	AA
S1_587819	T/G	1	587819	+	NN	NN	NN	NN	TT	NN	GG	NN	NN	NN	NN	NN	NN	NN	NN	NN	GG	NN	NN	GG	NN	GG	NN	NN	GG	NN	TT	NN	NN	NN	TT	NN	NN	NN	NN	NN	NN	NN	NN	NN	NN	NN	NN	NN	NN
S1_588149	T/G	1	588149	+	NN	NN	NN	GG	NN	NN	NN	NN	TT	TT	NN	TT	NN	NN	NN	NN	NN	NN	NN	NN	TG	NN	TT	NN	NN	GG	NN	NN	NN	TT	NN	NN	NN	NN	NN	GG	NN	NN	GG	NN	NN	NN	NN	NN	NN
S1_588235	A/G	1	588235	+	AA	AA	AA	AA	AA	AA	AA	AA	AA	AA	AA	AA	AA	AA	AA	AA	AA	AA	AA	AA	AA	NN	AA	NN	AA	AA	AA	AA	AA	AA	AA	AA	AA	AA	AA	AA	AA	AA	AA	AG	NN	AA	NN	AA	NN
S1_588549	A/G	1	588549	+	AA	AA	AA	AA	AA	AA	AA	AA	AA	AA	AA	AA	AA	AA	AA	AA	AA	AA	AA	AA	AA	AA	AG	AA	AA	AA	AA	AA	AA	AA	AA	AG	AA	AA	AA	AA	AA	AA	AA	AA	AA	NN	AA	AA	AA
S1_589247	C/T	1	589247	+	NN	TT	NN	NN	NN	NN	NN	NN	NN	NN	NN	NN	NN	NN	CC	NN	NN	NN	NN	NN	NN	CC	NN	NN	NN	CC	CC	NN	CC	NN	NN	NN	CC	NN	TT	NN	TT	TT	NN	NN	NN	NN	NN	NN	NN
S1_589345	T/G	1	589345	+	NN	NN	TT	TT	NN	NN	NN	NN	NN	NN	NN	NN	NN	NN	TT	TT	NN	NN	NN	NN	NN	NN	TT	NN	NN	NN	NN	NN	NN	TT	NN	NN	TT	NN	NN	NN	NN	TT	NN	NN	NN	NN	TT	NN	NN
S1_590118	T/C	1	590118	+	TT	TT	TT	TT	TT	TT	TT	NN	TT	TT	TT	TT	TT	TT	NN	TT	TT	TT	NN	TT	TT	NN	TT	TT	TT	TT	TT	TT	TT	TT	TT	NN	TT	NN	TT	TT	NN	TC	TT	TT	TT	NN	TT	TT	NN
S1_590262	T/C	1	590262	+	TT	TT	NN	TT	TT	TT	TT	NN	TT	TT	NN	TC	NN	NN	NN	TT	NN	NN	TT	NN	TT	CC	TT	TT	TT	TT	TT	TT	TT	TT	TT	TT	TT	NN	TT	TT	TT	TT	TT	NN	NN	NN	TT	NN	TT
S1_590926	A/T	1	590926	+	AA	AA	AA	AA	AA	AA	AA	AA	AA	AA	AA	AA	NN	AA	AA	AA	AA	AA	AA	AA	AA	AA	AA	AA	AA	AA	AA	AA	AA	AA	AA	AA	AA	AA	AA	AA	AA	AA	AA	AA	AA	NN	AA	AA	AA
S1_591256	G/C	1	591256	+	GG	GG	GG	CC	GG	GG	GC	NN	GG	GG	GG	GG	NN	GG	NN	CC	GG	GG	GC	NN	CC	NN	GG	NN	GG	NN	GG	GG	GG	GG	GG	NN	GG	NN	GG	GG	NN	GC	GG	GG	NN	NN	GG	NN	NN
S1_591742	A/G	1	591742	+	AA	AA	AA	AA	AA	AG	AA	AA	AA	AA	AA	AA	AA	AA	AA	AA	AA	AA	AA	AA	AA	AA	AA	AA	AA	AA	AA	AA	AA	AA	AA	AA	AA	AA	AA	AA	AA	AA	AA	AA	AA	AA	AA	AG	AA
S1_593034	G/T	1	593034	+	GT	GG	GG	GG	GG	GG	GG	GG	GG	GG	GG	GG	GG	GG	NN	GG	GG	GG	GG	GT	GG	GG	GT	GG	GG	GT	GG	GG	GG	GG	GG	GG	GG	GG	GG	GG	GG	GG	GG	GG	GG	GG	GG	GG	NN
S1_593336	T/G	1	593336	+	NN	NN	TT	NN	TG	TG	TT	NN	NN	NN	NN	TT	NN	NN	NN	NN	NN	TT	NN	NN	NN	NN	TT	NN	NN	TT	NN	NN	TT	NN	TG	NN	NN	NN	NN	NN	NN	NN	TT	NN	NN	NN	NN	NN	NN
S1_594355	T/C	1	594355	+	TC	TC	TT	TT	TT	CC	CC	TT	TC	TT	TT	TT	NN	NN	CC	TC	CC	TT	TT	TT	TT	CC	TT	TC	TC	TT	TT	TT	CC	TT	TT	TT	TC	TT	TT	TC	TT	TC	TC	TT	NN	NN	NN	NN	NN
S1_594435	T/C	1	594435	+	TT	TT	TT	TT	TT	TT	TT	TT	TT	TT	TT	TT	TT	TT	TT	TT	TT	TT	TT	TT	TT	TT	TT	TT	TT	TT	TT	TT	TT	TT	TT	TT	TT	TT	TT	TT	TT	TT	TT	TT	TT	TT	TT	TT	TT
S1_594747	C/T	1	594747	+	CC	CC	CC	CT	CC	CT	CC	CC	CC	CC	CC	CC	CC	CC	CC	CC	CC	CC	CC	CC	CC	NN	CT	CC	CC	CC	CC	CC	CC	CC	CC	CC	CC	CC	CC	CC	CC	CC	CC	CC	NN	NN	CC	NN	NN
S1_595253	T/C	1	595253	+	NN	NN	NN	CC	NN	NN	NN	NN	NN	TT	NN	TT	NN	NN	NN	NN	NN	NN	NN	NN	NN	NN	TT	NN	NN	TT	NN	NN	NN	NN	NN	NN	NN	NN	NN	NN	NN	NN	TT	TT	NN	NN	NN	NN	NN
S1_595352	G/T	1	595352	+	GG	GG	GG	GG	GG	GG	GG	NN	GG	GG	GT	GT	GG	GG	GG	GG	GG	GG	GG	GG	GG	GG	GT	GG	GG	GG	GG	GG	GG	GG	GG	GG	GG	GG	GG	GG	NN	GG	GT	GG	NN	GG	GG	GG	GG
S1_595519	C/G	1	595519	+	CC	NN	CC	NN	NN	NN	CC	NN	CC	NN	NN	NN	NN	NN	NN	NN	NN	CC	NN	CC	CC	NN	CC	NN	CC	NN	NN	CC	CC	CC	GG	GG	CC	GG	NN	CC	NN	NN	NN	CG	NN	NN	CC	NN	NN
S1_595722	G/T	1	595722	+	GG	GT	GT	GG	GG	GG	GG	NN	GT	GG	GG	GG	GG	GG	GG	GG	GG	GG	GT	GG	GG	NN	GT	GG	GG	GG	GG	GG	GG	GG	GG	GG	GG	GG	GG	GG	GG	GG	GG	GG	NN	NN	GG	GG	GG
S1_596342	T/C	1	596342	+	TT	TT	TT	TT	TT	TT	TT	TT	TT	TT	TT	TT	TT	TT	TC	TT	TT	TT	TT	TT	TT	TT	TT	TT	TT	TT	TT	TT	TT	TT	TT	TT	TT	TT	TT	TT	TT	TT	TT	TT	TT	TT	TT	NN	TT
S1_596831	T/A	1	596831	+	NN	NN	TT	TT	NN	NN	TT	NN	NN	NN	TT	NN	TT	NN	NN	NN	NN	NN	TT	TT	TT	NN	NN	TA	TT	NN	TT	NN	TT	NN	NN	TA	NN	NN	NN	TT	NN	TT	TT	NN	NN	NN	NN	NN	NN
S1_596949	T/C	1	596949	+	TT	TT	TT	TT	TT	TT	TT	TT	TT	TT	TT	TT	TT	TT	TT	TT	TT	TT	TT	TT	TT	TT	TT	TT	TT	TT	TT	TT	TT	TT	TT	TT	TT	TT	TT	TT	TT	TT	TT	TT	TT	TT	TT	TT	TC
S1_600046	T/G	1	600046	+	NN	NN	NN	NN	NN	GG	NN	NN	TT	TT	NN	NN	NN	NN	NN	TT	NN	NN	NN	NN	NN	TT	NN	NN	NN	NN	TT	TT	TT	NN	GG	NN	NN	NN	NN	NN	NN	NN	NN	NN	NN	NN	NN	TT	NN
S1_600132	T/C	1	600132	+	TT	TT	TT	TT	TT	TT	TT	TT	TT	TT	TT	TT	TT	TT	TT	TT	TT	TT	TT	TT	TT	TT	TT	TT	TT	TT	TT	TT	TT	TT	TT	TT	TT	TT	TT	TT	TT	TT	TT	TT	TT	TT	TC	TC	TT
S1_600552	G/T	1	600552	+	NN	TT	GG	NN	NN	NN	GG	NN	GG	NN	GG	GG	NN	NN	NN	NN	GG	NN	TT	NN	GG	NN	NN	NN	NN	NN	NN	GG	NN	NN	GT	NN	NN	GG	NN	NN	NN	NN	NN	NN	NN	NN	NN	NN	NN
S1_601822	C/G	1	601822	+	NN	GG	NN	NN	NN	NN	NN	NN	NN	NN	NN	NN	NN	CC	NN	NN	NN	NN	NN	NN	NN	NN	NN	NN	CG	NN	CC	NN	CC	NN	NN	NN	CC	NN	CC	NN	NN	NN	CC	CC	NN	NN	NN	NN	NN
S1_602225	G/T	1	602225	+	GG	GT	GG	GG	GG	GG	GG	GG	GT	GG	GG	GG	GG	GG	NN	GG	GG	GG	GG	NN	GG	GG	GG	GG	GG	GG	GG	GG	GG	GG	GG	GG	GT	GG	GG	GG	NN	GT	NN	GG	GG	GG	TT	GG	GG
S1_602324	T/G	1	602324	+	TT	TT	TT	NN	GG	NN	TT	NN	NN	NN	NN	NN	NN	NN	NN	NN	TT	NN	NN	NN	NN	NN	NN	NN	NN	NN	NN	TT	TT	TT	GG	NN	NN	NN	NN	NN	NN	NN	NN	NN	NN	NN	NN	NN	TT
S1_602433	A/G	1	602433	+	NN	NN	NN	NN	NN	NN	NN	NN	NN	NN	NN	NN	NN	NN	NN	NN	NN	NN	NN	NN	NN	NN	NN	NN	NN	AG	NN	NN	AA	NN	AA	AA	NN	NN	NN	NN	NN	NN	NN	NN	AA	NN	AG	AA	NN
S1_602753	G/T	1	602753	+	NN	NN	GG	NN	NN	NN	NN	NN	NN	NN	NN	NN	NN	NN	NN	GG	NN	NN	GG	NN	NN	NN	NN	NN	NN	NN	NN	TT	NN	NN	NN	NN	NN	NN	NN	NN	NN	GG	NN	NN	NN	NN	NN	NN	NN
S1_602946	T/G	1	602946	+	GG	NN	NN	NN	NN	NN	NN	NN	GG	NN	NN	NN	NN	NN	NN	NN	NN	NN	NN	NN	NN	NN	NN	NN	NN	NN	NN	NN	GG	TT	NN	NN	NN	NN	NN	NN	NN	NN	NN	NN	NN	NN	NN	NN	NN
S1_603832	T/C	1	603832	+	CC	NN	TT	NN	NN	NN	NN	NN	NN	NN	NN	NN	NN	NN	NN	NN	TT	NN	NN	NN	NN	TT	NN	NN	NN	NN	CC	NN	NN	NN	NN	NN	NN	NN	NN	NN	NN	NN	NN	NN	NN	NN	NN	NN	NN
S1_603931	G/T	1	603931	+	GG	GG	GG	GG	GT	GG	GG	GG	GG	GT	GG	GG	GG	GG	GG	GT	NN	GG	GG	GG	GG	GG	GT	GG	GG	GG	GG	GG	GT	GG	GG	GG	GT	GG	GG	GG	GG	GG	GG	GG	GG	GG	GG	GG	GG
S1_604032	T/C	1	604032	+	TC	NN	NN	NN	TT	NN	TT	TT	TT	TT	NN	TT	NN	NN	NN	NN	NN	NN	TT	NN	NN	TT	NN	NN	TT	TT	NN	NN	CC	TT	NN	NN	NN	NN	NN	TT	NN	TT	CC	TT	NN	NN	NN	NN	NN
S1_604155	T/G	1	604155	+	NN	NN	NN	NN	NN	TT	GG	NN	NN	NN	TT	NN	GG	NN	NN	NN	NN	NN	NN	NN	NN	NN	NN	NN	NN	NN	NN	TT	NN	TT	NN	GG	NN	NN	NN	NN	NN	TT	NN	NN	NN	NN	TT	NN	NN
S1_605948	A/G	1	605948	+	NN	NN	NN	NN	NN	NN	NN	NN	NN	NN	NN	NN	NN	NN	NN	NN	NN	NN	NN	NN	NN	NN	NN	NN	NN	AG	NN	NN	AA	NN	AG	AG	NN	NN	NN	NN	NN	NN	NN	GG	AG	NN	AG	NN	NN
S1_606129	G/T	1	606129	+	NN	NN	NN	NN	NN	NN	TT	NN	GG	GG	NN	NN	NN	NN	NN	NN	NN	NN	NN	NN	NN	NN	NN	NN	NN	NN	NN	NN	NN	NN	NN	NN	NN	NN	NN	GG	NN	TT	NN	NN	NN	NN	TT	NN	NN
S1_606226	G/T	1	606226	+	GG	GT	GG	GG	GG	GG	GG	GG	GG	GG	NN	GG	GG	GG	GG	GT	GG	GG	GG	GG	GG	NN	GG	GG	GG	GG	GT	GG	GG	GG	GG	GG	GG	GG	GG	GG	NN	GG	GT	GG	GG	NN	GG	GG	GG
S1_606322	T/G	1	606322	+	NN	NN	GG	NN	TT	NN	TT	NN	NN	NN	NN	TT	NN	NN	NN	NN	NN	NN	NN	NN	NN	NN	TT	NN	TT	NN	TT	NN	NN	NN	NN	NN	NN	TT	NN	NN	NN	NN	NN	NN	NN	NN	NN	NN	NN
S1_606746	C/A	1	606746	+	NN	NN	NN	NN	NN	NN	NN	NN	NN	NN	NN	NN	NN	NN	NN	NN	NN	NN	NN	NN	NN	NN	NN	NN	NN	CA	NN	NN	CC	NN	CC	CC	NN	NN	NN	NN	NN	NN	NN	NN	CC	NN	CA	NN	NN
S1_607060	G/T	1	607060	+	GG	GG	GG	GG	GG	GG	GG	NN	GT	GG	GG	GG	NN	GG	NN	NN	NN	NN	GG	NN	NN	GG	NN	NN	NN	GG	GG	GG	NN	NN	GG	GG	GG	GG	NN	GG	NN	GG	NN	NN	NN	NN	GG	NN	NN
S1_607126	C/A	1	607126	+	NN	CC	NN	AA	NN	NN	CC	NN	AA	CC	NN	NN	CC	AA	NN	NN	NN	NN	AA	NN	AA	NN	NN	NN	AA	CC	NN	NN	NN	NN	NN	NN	NN	NN	CC	CA	AA	CC	NN	NN	NN	NN	NN	NN	NN
S1_609047	C/T	1	609047	+	CC	CC	CC	CC	CC	CC	CC	CC	CC	CC	CC	CC	CC	CC	CC	CC	CC	CC	NN	CC	CC	CC	CC	CC	CC	CC	CC	CC	CC	CC	CC	CC	CC	CC	CC	CC	NN	CC	CC	CC	CC	CC	CC	CC	CC
S1_609764	C/T	1	609764	+	NN	NN	NN	NN	NN	NN	NN	NN	NN	NN	NN	NN	NN	NN	NN	NN	NN	NN	NN	NN	NN	NN	NN	NN	NN	CT	NN	NN	CC	NN	CC	CC	NN	NN	NN	NN	NN	NN	NN	NN	CC	NN	CT	NN	NN
S1_609959	A/G	1	609959	+	AA	AA	AA	AA	AA	AA	AA	AA	AA	AA	AA	AA	AA	AG	AA	AA	AA	AA	AA	AA	AA	NN	AA	AA	AA	AG	AA	AA	AA	AA	AA	AA	AA	AA	AA	AA	AA	AA	AA	AA	AA	NN	AA	AA	NN
S1_610326	C/G	1	610326	+	NN	NN	NN	CC	CC	NN	CG	CC	CG	NN	CC	NN	NN	NN	NN	CC	NN	CC	NN	NN	NN	NN	CC	NN	NN	CC	NN	NN	NN	NN	CC	NN	CC	NN	NN	NN	NN	CC	NN	CC	NN	NN	NN	NN	NN
S1_610431	A/T	1	610431	+	AA	NN	NN	AA	NN	NN	AA	NN	NN	NN	NN	NN	NN	NN	NN	AA	NN	NN	NN	NN	AT	NN	NN	NN	AA	NN	NN	NN	AA	NN	NN	NN	NN	NN	NN	NN	NN	NN	NN	NN	NN	NN	NN	NN	NN
S1_610628	T/G	1	610628	+	NN	NN	NN	NN	NN	NN	GG	NN	NN	NN	NN	TG	NN	NN	NN	NN	NN	NN	NN	NN	NN	NN	NN	NN	NN	NN	NN	NN	TT	NN	GG	NN	NN	NN	NN	NN	NN	NN	NN	NN	NN	NN	NN	NN	NN
S1_610725	T/G	1	610725	+	NN	NN	NN	NN	NN	NN	NN	NN	NN	GG	NN	NN	NN	NN	NN	NN	NN	NN	NN	NN	NN	TT	NN	NN	NN	NN	NN	NN	NN	NN	TT	NN	TT	NN	NN	NN	NN	TG	NN	NN	NN	NN	NN	NN	NN
S1_610921	T/A	1	610921	+	NN	AA	NN	NN	NN	NN	TA	NN	NN	NN	NN	NN	NN	NN	NN	NN	NN	NN	NN	NN	NN	NN	NN	NN	NN	AA	TT	NN	TT	NN	TT	NN	TT	NN	NN	NN	NN	NN	NN	NN	NN	NN	TT	NN	NN
S1_611349	A/G	1	611349	+	AA	AA	AA	AA	AA	AA	AA	AA	AA	AA	AA	AA	AA	AA	AA	AA	AA	AA	AA	AA	AA	AA	AA	AA	AA	AA	AA	AA	AA	AA	AA	AA	AA	AA	AA	AA	AA	AA	AA	AA	AA	AA	AA	AA	AA
S1_612359	T/G	1	612359	+	TT	NN	NN	TT	GG	NN	TT	NN	TT	NN	NN	TT	TG	NN	NN	NN	NN	NN	NN	NN	NN	NN	NN	NN	NN	NN	NN	TT	NN	NN	TT	NN	NN	NN	NN	NN	NN	TT	TT	NN	NN	NN	NN	NN	NN
S1_612641	A/T	1	612641	+	AA	AA	AA	AT	AA	AA	AA	AA	AA	AA	AA	AA	AA	AA	AA	AA	AA	AA	AA	AA	AA	AA	AA	AA	AA	AA	AA	AA	AA	AA	AA	AA	AT	AA	AA	AA	AA	AA	AA	AA	AA	AA	AA	AA	AA
S1_613253	A/G	1	613253	+	AA	AG	AA	AA	AA	AA	AA	AA	AA	AA	AA	AA	AA	AA	AA	AA	AA	AA	AA	AA	AG	AA	AA	AG	AA	AA	AA	AA	AA	AA	AA	AA	AG	AA	AA	AA	AA	AG	AA	AA	NN	AA	GG	GG	NN
S1_613452	A/G	1	613452	+	AA	AA	AG	AA	AA	AA	AA	AA	AA	AA	AA	AA	AA	AA	AA	AG	AA	AA	AA	AA	AA	AA	AA	AA	AA	AA	AA	AA	AA	AA	AA	AA	AA	AA	AA	AA	AA	AA	AA	AA	AA	AA	AA	AA	AA
S1_613623	G/T	1	613623	+	GT	TT	GG	GG	NN	GG	GT	NN	GG	GG	GG	GG	GG	NN	TT	GG	GG	NN	GG	NN	GG	GG	TT	NN	GG	GG	GG	GT	GG	GG	GG	GG	GG	GG	GG	GG	NN	GG	GT	GG	GG	NN	GG	NN	GG
S1_614263	T/C	1	614263	+	TT	TT	TT	TT	TT	TT	TT	TT	TT	TT	TT	TT	TT	TT	TT	TT	TT	TT	TT	TT	TT	TT	TT	TT	TT	TT	TT	TT	TT	TT	TT	TT	TT	TT	TT	TT	TT	TT	TT	TT	TT	TT	TT	NN	TT
S1_614529	A/G	1	614529	+	AA	AA	AA	AA	AA	AA	AA	AA	AA	AA	AA	AA	AA	AA	AG	AA	AA	AA	AA	AA	AA	AA	AA	AA	AA	AA	AA	AA	AA	AA	AA	AA	AA	AA	AA	AA	AA	AA	AA	AA	AA	AA	AG	AA	AA
S1_614662	C/T	1	614662	+	CC	NN	NN	NN	NN	NN	CC	NN	CC	NN	NN	NN	NN	NN	CC	NN	NN	NN	NN	NN	NN	NN	NN	NN	NN	CC	NN	NN	NN	CC	NN	NN	NN	NN	NN	CC	NN	NN	CC	TT	NN	NN	NN	NN	NN
S1_614740	A/G	1	614740	+	AG	AA	AA	AA	GG	AG	AA	AG	AA	AG	AA	AA	AG	AA	AA	AG	GG	AA	AG	AA	GG	AG	AG	AG	AA	AA	AA	AA	AA	AA	AA	AG	AA	AA	AA	AA	AA	AG	AA	AA	AA	AG	AA	AA	AA
S1_615641	A/G	1	615641	+	AA	AA	AA	AA	AA	AA	AA	NN	AA	AA	AA	AA	AA	AA	AA	AA	AA	AA	AA	AA	AA	AA	AA	AA	AA	AA	AA	AA	AA	AA	AA	AA	AA	AA	AA	AA	AA	AA	AA	AA	AA	AA	AA	AA	AA
S1_616358	A/T	1	616358	+	AA	AA	AA	AA	AA	AA	AA	AA	AA	AA	AA	AA	TT	AA	AA	AA	AA	AA	AA	AA	AA	NN	AA	AA	AA	AA	AA	AA	AA	AA	AA	AA	AA	AA	AA	AA	AA	AA	AA	AA	NN	AA	AA	NN	AT
S1_616763	T/C	1	616763	+	TT	TT	TT	TT	TT	TT	TT	TT	TT	TT	TT	TT	TT	TT	TT	TT	TT	TT	TT	TT	TT	TT	TT	TT	TT	TT	TT	TT	TT	TT	TT	TT	TT	TT	TT	TT	TT	TT	TT	TT	TT	TT	TT	TT	TT
S1_616845	A/T	1	616845	+	NN	NN	NN	NN	NN	NN	NN	NN	NN	NN	NN	NN	NN	NN	NN	NN	AA	NN	NN	NN	NN	NN	NN	NN	NN	NN	NN	NN	TT	NN	NN	AA	TT	NN	NN	AA	NN	NN	NN	TT	AA	NN	NN	NN	NN
S1_617046	C/T	1	617046	+	CC	CC	CC	CC	CC	CC	CC	CC	CC	CC	CC	CC	CC	CC	CC	CC	CT	CC	CC	CC	CC	CC	CC	CC	CC	CC	CC	CC	CC	CC	CC	CC	CC	CC	CC	CC	CC	CC	CC	CC	CC	CC	NN	CC	CC
S1_619026	T/G	1	619026	+	NN	NN	NN	NN	NN	GG	GG	NN	NN	GG	NN	NN	NN	NN	NN	NN	NN	NN	NN	NN	TT	NN	NN	NN	NN	NN	NN	NN	TG	TT	TT	NN	NN	NN	NN	NN	NN	NN	NN	NN	NN	NN	NN	NN	NN
S1_619427	A/G	1	619427	+	AA	AA	AA	AA	AA	AA	AA	AA	AA	AA	AA	AA	AA	AA	AA	AA	AA	AA	AA	AG	AA	AA	AA	AA	AA	AA	AA	AA	AA	AA	AA	AA	AA	AA	AA	AG	AA	AA	AA	AA	AA	AA	AA	NN	AA
S1_620141	C/A	1	620141	+	NN	NN	NN	NN	CC	CC	CC	NN	CC	NN	NN	NN	NN	NN	NN	NN	CC	NN	NN	NN	NN	NN	CC	NN	NN	NN	NN	NN	CC	NN	NN	NN	AA	AA	NN	AA	NN	CA	NN	AA	CC	NN	CA	NN	CC
S1_620447	T/G	1	620447	+	GG	NN	NN	NN	NN	TT	NN	NN	TT	NN	NN	NN	NN	NN	NN	NN	NN	NN	NN	NN	NN	NN	NN	NN	NN	NN	NN	NN	NN	NN	NN	NN	NN	NN	GG	NN	NN	TT	GG	NN	NN	NN	NN	NN	NN
S1_620545	T/C	1	620545	+	NN	NN	NN	NN	NN	CC	NN	NN	CC	TT	NN	NN	NN	NN	NN	NN	NN	NN	NN	NN	NN	NN	NN	NN	NN	NN	NN	NN	NN	NN	NN	NN	TT	NN	NN	TT	NN	NN	NN	NN	NN	NN	TT	NN	NN
S1_620627	G/T	1	620627	+	GG	GG	GG	GT	GG	GT	GT	NN	GG	GT	GT	GT	GG	NN	NN	NN	GG	GG	TT	TT	GG	NN	GT	NN	GG	GG	GG	GG	GG	GG	GG	GG	GG	GG	GG	GG	NN	GG	GG	GG	NN	NN	GG	NN	NN
S1_621033	C/T	1	621033	+	TT	CC	CC	CT	CT	CC	CC	CT	CT	CC	CT	CC	CC	CC	CT	CC	CC	CT	CC	CC	CC	CC	CC	CC	CC	CC	CC	CC	CC	CC	CC	CT	CC	CC	CC	CC	CC	CC	CC	CC	CC	CC	CC	CC	CC
S1_621452	C/G	1	621452	+	NN	CC	CC	NN	CC	CC	CC	NN	CC	CC	NN	CC	CC	CC	NN	NN	NN	NN	CC	CC	NN	NN	NN	NN	CC	CC	CC	NN	CC	CC	CG	NN	CC	CC	CC	NN	NN	NN	CC	CC	NN	NN	CC	NN	NN
S1_621858	G/T	1	621858	+	NN	NN	GG	NN	NN	NN	GG	NN	NN	NN	GG	GG	NN	NN	NN	TT	TT	NN	NN	NN	NN	NN	NN	NN	NN	NN	NN	NN	NN	GT	NN	NN	NN	GG	NN	NN	NN	NN	NN	NN	NN	NN	NN	NN	NN
S1_621956	T/C	1	621956	+	NN	NN	NN	NN	NN	TT	NN	NN	NN	NN	NN	NN	NN	NN	NN	CC	NN	NN	NN	NN	NN	NN	NN	NN	NN	NN	CC	TT	NN	NN	CC	NN	NN	NN	NN	NN	NN	NN	NN	NN	NN	NN	NN	NN	NN
S1_622053	A/G	1	622053	+	AA	AA	AA	AA	AA	AA	AA	AA	AA	AA	AA	AA	NN	AA	NN	AA	AA	AA	AA	AA	AA	NN	AA	AA	AA	AA	AA	AA	AA	AA	AA	AA	AA	AA	AA	AA	AA	AA	AA	AA	NN	NN	AA	NN	AA
S1_622344	G/T	1	622344	+	GG	NN	GG	NN	NN	NN	NN	NN	NN	NN	NN	NN	NN	NN	NN	NN	NN	NN	NN	NN	NN	NN	NN	NN	TT	NN	NN	NN	NN	NN	TT	TT	NN	NN	GG	GG	NN	GG	NN	GG	NN	NN	NN	NN	NN
S1_622441	G/T	1	622441	+	GT	GG	GG	GG	GG	GG	GG	NN	GG	GG	GG	GG	GG	GG	GG	GT	GT	GG	GG	NN	GG	GG	GG	GG	GG	GG	GG	GG	GG	GG	GG	GG	GT	GG	GT	GG	GG	GG	GT	GG	GG	GT	GG	GG	GG
S1_622540	T/G	1	622540	+	GG	NN	NN	NN	TT	NN	TT	NN	NN	NN	NN	NN	NN	NN	NN	NN	NN	NN	NN	NN	NN	NN	TT	TT	NN	NN	NN	TT	NN	NN	NN	NN	NN	NN	NN	NN	NN	NN	NN	NN	NN	NN	NN	NN	NN
S1_623846	A/G	1	623846	+	AA	AA	AA	AA	AA	AA	AG	NN	AA	AA	AA	AA	NN	AA	AA	AA	AA	NN	AA	AA	AA	NN	AA	AA	AA	AA	AA	AG	AA	AA	AA	NN	AA	AA	AA	AA	NN	AA	AA	AA	AA	AA	NN	AA	NN
S1_624022	C/G	1	624022	+	CC	CC	CC	NN	NN	CC	NN	NN	NN	CC	CC	NN	NN	CC	NN	NN	NN	CC	NN	NN	GG	CC	NN	NN	NN	NN	NN	NN	CC	NN	NN	CG	CC	CC	NN	NN	NN	CC	CC	CC	GG	NN	NN	NN	NN
S1_624346	G/A	1	624346	+	GG	AA	GA	GG	GA	GA	GA	NN	GA	GG	GA	GA	NN	GA	AA	GA	GG	AA	AA	GG	AA	AA	GA	GG	GA	GG	GG	GA	GG	GG	AA	GA	GG	GG	GG	GG	GG	GG	GA	GG	NN	NN	GG	NN	GG
S1_624444	A/T	1	624444	+	NN	AA	NN	NN	NN	NN	NN	NN	NN	NN	NN	NN	NN	NN	NN	NN	NN	NN	NN	NN	NN	NN	NN	NN	NN	NN	NN	NN	TT	NN	AA	NN	NN	NN	AA	AA	NN	NN	AA	NN	NN	NN	AA	NN	NN
S1_624742	T/G	1	624742	+	NN	NN	NN	NN	TT	TT	TT	NN	TT	NN	NN	NN	NN	NN	NN	NN	NN	NN	NN	NN	NN	NN	NN	NN	NN	GG	NN	NN	NN	TT	GG	GG	TT	TT	NN	GG	NN	NN	NN	NN	NN	NN	NN	NN	NN
S1_625516	T/C	1	625516	+	TT	TT	TT	TC	TT	TT	TT	NN	TT	TT	TT	TT	NN	TT	TT	TT	TT	NN	TT	TT	TT	TT	TT	TT	TT	TT	TT	TT	TT	TT	TT	TT	TT	TT	TT	TT	NN	TT	TT	TT	TT	NN	TT	NN	TT
S1_625842	C/T	1	625842	+	CT	CT	CT	CC	CC	CC	CT	TT	CC	CT	CC	CT	CC	CC	CC	CC	CC	TT	CC	CC	CC	TT	CT	CC	TT	CT	CT	TT	TT	TT	CT	CT	TT	TT	CT	CT	NN	TT	TT	TT	TT	TT	TT	NN	CC
S1_626254	A/G	1	626254	+	AA	AA	AA	NN	AA	AA	AA	NN	AA	AA	AA	AA	AA	AA	NN	AA	AA	NN	AA	AA	AA	NN	AA	NN	AA	AA	AA	AA	AA	NN	AA	NN	AA	AA	AA	AA	NN	AA	AA	AA	NN	NN	NN	AA	NN
S1_627063	C/G	1	627063	+	CC	CC	NN	NN	CC	NN	CC	NN	CC	CC	CC	CC	NN	NN	CC	CC	CC	NN	CC	CC	NN	NN	CC	NN	NN	CC	CC	CC	CC	CC	CC	NN	CC	CC	CC	CC	NN	CC	CC	NN	NN	NN	CC	CC	NN
S1_627459	G/T	1	627459	+	NN	NN	NN	NN	NN	NN	NN	NN	NN	NN	NN	GG	NN	NN	NN	NN	NN	NN	NN	NN	TT	NN	NN	NN	GG	NN	NN	NN	GG	NN	NN	NN	NN	NN	GG	NN	NN	NN	NN	NN	NN	NN	NN	NN	NN
S1_627556	G/T	1	627556	+	GG	GG	GG	GG	GG	GG	GG	GG	GG	GG	GG	GG	GG	GG	GG	GG	GG	GG	GG	GG	GG	GG	GG	GG	GG	GG	GG	GG	GT	GG	GG	GG	GG	GT	GG	GG	GG	GT	GG	GG	NN	GG	GG	GG	GG
S1_627655	T/G	1	627655	+	NN	NN	NN	GG	NN	NN	NN	NN	NN	NN	NN	NN	NN	TT	NN	NN	NN	TT	NN	NN	NN	NN	NN	NN	NN	NN	NN	GG	TT	NN	TT	NN	NN	NN	NN	NN	NN	NN	NN	NN	NN	NN	NN	NN	NN
S1_628356	T/C	1	628356	+	TT	TT	TT	TT	TT	TT	TT	TC	TT	TT	TT	TT	TT	TT	TT	TT	TC	TC	TT	TT	TT	TT	TT	TT	TT	TT	TT	TT	TT	TT	TT	TT	TT	TT	TT	TT	TT	TT	TT	TT	TT	TT	TT	TT	TT
S1_628417	C/A	1	628417	+	CC	NN	NN	NN	NN	CC	CC	NN	NN	CC	NN	CC	NN	NN	NN	NN	NN	NN	NN	CC	AA	NN	CC	NN	NN	NN	NN	NN	NN	NN	NN	NN	NN	CC	CC	NN	CC	AA	NN	NN	NN	CC	CC	NN	NN
S1_628640	T/C	1	628640	+	TT	NN	NN	NN	NN	CC	CC	NN	TT	NN	NN	TT	NN	NN	NN	NN	NN	NN	NN	NN	NN	NN	NN	TT	NN	NN	NN	NN	TT	NN	NN	NN	NN	NN	NN	NN	NN	NN	NN	NN	NN	NN	NN	NN	NN
S1_628941	A/G	1	628941	+	AA	AA	AA	AA	AA	AA	AA	AA	AA	AA	AA	AA	AA	AA	AG	AA	AA	AA	AA	AA	AA	AA	AA	AA	AA	AA	AA	AA	AA	AA	AA	AA	AA	AA	AA	AA	AA	AA	AA	AA	AA	NN	NN	AA	AA
S1_629057	C/A	1	629057	+	CC	NN	AA	NN	NN	CC	CC	NN	CC	CC	NN	NN	NN	NN	NN	CC	CC	NN	CC	NN	NN	CC	AA	NN	NN	CC	NN	AA	CC	NN	NN	NN	CC	CC	CC	NN	NN	NN	CC	NN	AA	NN	NN	NN	NN
S1_629341	C/G	1	629341	+	CC	CC	CC	CC	CC	CC	CC	CC	CC	CC	CC	CC	CC	CC	CC	CC	CC	CC	CC	CC	CC	CC	CC	CC	CC	CC	CC	CC	CC	CC	CC	CC	CC	CG	CC	CC	CC	CC	CC	CC	CC	CC	CC	CC	CC
S1_629929	A/G	1	629929	+	AA	AA	AA	AA	AA	AA	AA	AA	AA	AA	AA	AA	AA	NN	AA	AA	AA	AA	AA	AA	AA	AA	AA	AA	AA	AA	AA	AA	AA	AA	AA	AA	AA	AG	AA	AA	AA	AA	AA	AA	AA	GG	AA	AA	AA
S1_631435	T/G	1	631435	+	NN	NN	NN	NN	NN	NN	NN	NN	NN	NN	NN	NN	NN	NN	NN	NN	NN	NN	NN	NN	NN	NN	NN	NN	NN	TG	NN	NN	TT	NN	TT	TT	NN	NN	NN	NN	TT	NN	NN	TT	TG	NN	TG	NN	NN
S1_631825	C/T	1	631825	+	CC	CC	CC	CC	CC	CC	CC	CC	CC	CC	CC	CC	NN	CC	CC	CC	CC	CC	CC	CT	CC	CC	CC	CC	CC	CC	CC	CC	CC	CC	CC	CC	CC	CC	CC	CC	NN	CC	CC	CC	NN	NN	CC	CC	NN
S1_632360	G/T	1	632360	+	GG	GG	GG	GG	GG	GG	GG	GG	GG	GG	GG	GG	GG	GG	GG	GG	GG	GG	GG	GG	GG	GG	GG	GG	GG	GG	GG	GG	GT	GG	GT	GG	GG	GG	GG	GG	GG	GG	GG	GT	GG	GT	GG	GG	GG
S1_632459	T/G	1	632459	+	NN	NN	NN	NN	TG	NN	NN	NN	TT	NN	TT	NN	NN	NN	NN	NN	NN	NN	NN	NN	NN	NN	TT	NN	NN	NN	NN	NN	GG	NN	NN	NN	NN	NN	TT	TG	NN	TT	NN	NN	NN	NN	TT	NN	NN
[truncated: 2,678 more rows]
[truncated: 47 more columns]

## Sheet: 4451 SNPs V. chilensis
4451 SNPS / INDELs			HU= Huachalalume	CH= Chungungo
Data: Exported from Tassel 5.2.82			VE= Valle del Encanto	FJ= Fray Jorge
rs#	alleles	chrom	pos	strand	CH46	CH47	CH48	CH49	CH50	CH51	CH52	CH53	CH54	CH55	CH56	CH57	CH58	CH59	CH60	CH61	CH62	CH63	CH64	CH65	CH66	CH67	CH68	CH69	CH70	CH71	FJ19	FJ20	FJ21	FJ22	FJ23	FJ24	FJ25	FJ26	FJ27	FJ28	FJ29	FJ30	FJ31	FJ32	FJ33	FJ34	FJ35	FJ36	FJ37
S1_332005185	C/T	CONTIG_24415	45558	+	NN	NN	NN	NN	NN	NN	CC	NN	NN	NN	NN	NN	NN	NN	CC	NN	NN	NN	CC	NN	CC	NN	CC	CC	NN	NN	NN	CC	CC	NN	NN	NN	CC	NN	NN	NN	NN	NN	CC	NN	NN	NN	NN	CC	CC
S1_332005187	A/T	CONTIG_24415	45560	+	NN	NN	NN	NN	NN	NN	AA	NN	NN	NN	NN	NN	NN	NN	AA	NN	NN	NN	AA	NN	AA	NN	AA	AA	NN	NN	NN	AA	AA	NN	NN	NN	AA	NN	NN	NN	NN	NN	AA	NN	NN	NN	NN	AA	AA
S1_332405624	G/A	CONTIG_25278	6113	+	GA	GA	GA	GG	GG	GG	GA	GA	GG	GA	GA	GA	GA	GA	NN	GG	GA	GG	GG	GG	NN	GG	GA	GG	GG	AA	NN	GG	GA	GG	NN	GA	GA	GA	GA	NN	AA	GA	NN	GA	AA	NN	GA	GG	NN
S1_332405631	G/A	CONTIG_25278	6120	+	GA	GA	GA	GG	GG	GG	GA	GA	GG	GA	GA	GA	GA	GA	NN	GG	GA	GG	GA	GG	NN	GG	GA	GG	GG	AA	NN	GG	GA	GA	NN	GA	GA	GA	GA	NN	AA	GA	NN	GA	AA	NN	GA	GG	NN
S1_332405643	A/G	CONTIG_25278	6132	+	AA	AA	AA	AA	NN	AA	AG	GG	NN	AA	AA	AA	AA	AG	NN	AA	AA	AA	AG	AA	NN	AA	AA	AA	AA	AA	NN	AA	AA	GG	NN	AG	AG	AA	AA	NN	AA	AA	NN	AG	AA	NN	AA	NN	NN
S1_332958093	T/C	CONTIG_26638	1170	+	TT	TT	TT	TT	TT	TT	TT	TT	TT	TT	TT	TT	TT	TT	TT	TT	TT	TT	TT	TT	TT	NN	TT	TT	TT	TT	TT	TT	TT	TT	TT	TT	TT	TT	TT	TT	TT	NN	TT	TT	TT	TT	NN	TT	TT
S1_332958118	T/C	CONTIG_26638	1195	+	TT	TT	TT	TT	TT	TT	TT	TT	TT	TT	TT	TT	TT	TT	TT	TT	TT	TT	TT	TT	TT	NN	TT	TT	TT	TT	TT	TT	TT	TT	TT	TT	TT	TT	TC	TT	TT	NN	TT	TT	TT	TT	NN	TT	TT
S1_332958127	T/A	CONTIG_26638	1204	+	TT	TT	TT	TT	TT	TT	TT	TT	TT	TT	TT	TT	TT	TT	TT	TT	TT	TA	TT	TT	TT	NN	TT	TT	TT	TT	TT	TT	TT	TT	TT	TT	TT	TT	TT	TT	TT	NN	TT	TT	TT	TT	NN	TT	TT
S1_332958178	A/G	CONTIG_26638	1255	+	AG	AA	AG	AG	NN	NN	AA	NN	AA	AA	NN	AA	NN	AA	AA	AA	AA	AA	GG	NN	NN	NN	AA	AA	NN	AA	AA	AA	NN	AA	AA	AA	AG	AA	AA	AA	AA	NN	AG	AG	AA	AG	GG	GG	AA
S1_332976560	C/T	CONTIG_26638	19637	+	CC	CC	CC	CC	CC	NN	CC	NN	NN	CC	CT	CC	CC	CC	CC	NN	CC	CC	CC	CC	NN	NN	CC	TT	NN	NN	CC	NN	NN	NN	CC	CC	CC	CC	CC	NN	NN	CC	NN	CC	CT	CC	CT	CC	NN
S1_333220573	T/G	CONTIG_26951	8097	+	NN	TT	NN	NN	TT	NN	NN	NN	NN	NN	TT	NN	TT	NN	NN	NN	NN	NN	TT	NN	NN	NN	TT	NN	TT	TT	NN	NN	NN	GG	NN	TT	NN	TT	NN	NN	GG	NN	NN	NN	NN	NN	NN	NN	NN
S1_333220586	C/T	CONTIG_26951	8110	+	NN	CC	NN	NN	CC	NN	NN	NN	NN	NN	CC	NN	CC	NN	NN	NN	NN	NN	CC	NN	NN	NN	CC	NN	CC	CC	NN	NN	NN	TT	NN	CC	NN	CC	NN	NN	TT	NN	NN	NN	NN	NN	NN	NN	NN
S1_333221548	C/T	CONTIG_26951	9072	+	CC	CC	CC	CC	CC	CT	CC	CC	CT	CC	CC	CC	CC	CC	NN	CC	CC	CC	CC	CC	CC	NN	CC	CC	CC	CC	CC	NN	CC	CC	CC	CC	CC	CC	CC	CC	NN	CC	CC	CC	CC	NN	CC	CC	CC
S1_333461864	G/A	CONTIG_27379	14169	+	GG	GG	GG	GG	GG	GG	GG	GG	GG	GG	GA	GG	GG	GG	GG	GG	GG	GG	GG	GG	NN	NN	GG	GG	GG	GG	GG	GG	GG	GG	GG	GG	GG	GG	GG	GG	GG	NN	GG	GG	GG	GG	GG	GG	GG
S1_333461905	T/C	CONTIG_27379	14210	+	TT	TT	TT	TT	TT	TT	TT	TT	TT	TT	TT	TT	TT	TC	TT	TT	TT	TT	TT	TT	NN	NN	TT	TT	TT	TT	TT	TT	TT	TC	TT	TT	TT	TT	TT	TT	TT	NN	TT	TT	TT	TT	TT	TT	TT
S1_333650890	A/T/C	CONTIG_27574	17030	+	NN	AA	AT	AA	AA	AA	AA	NN	NN	AA	AT	AA	NN	AT	AA	AA	AA	CC	NN	NN	NN	AA	NN	NN	NN	NN	NN	AT	AA	AC	NN	AA	AT	NN	TT	AA	AA	NN	AA	AA	AA	NN	NN	AA	AA
S1_333650893	C/T	CONTIG_27574	17033	+	NN	CC	CT	CC	CC	CC	CC	NN	NN	CC	CT	CC	NN	CT	CC	CC	CC	CC	NN	NN	NN	CC	NN	NN	NN	NN	NN	CT	CC	CC	NN	CC	CT	NN	TT	CC	CC	NN	CC	CC	CC	NN	NN	CC	CC
S1_333934086	T/C	CONTIG_28082	2183	+	TC	TC	TC	TC	TT	TC	CC	TC	TT	TT	TC	CC	TT	CC	CC	TC	TC	TC	CC	TT	TC	CC	TC	TT	TT	TC	TC	TT	TC	TT	TC	CC	CC	TC	TT	TT	TC	TC	TC	TC	TC	TC	TC	CC	TT
S1_334031235	T/A	CONTIG_28192	12605	+	TT	TT	TT	TT	TT	TT	TT	TT	TT	TT	TT	TT	TT	TT	TT	TT	TT	TT	TT	TT	TA	TT	TT	TT	TT	TT	TT	TT	TT	TT	TT	TT	TT	TT	TT	TT	TT	TT	TT	TT	TT	TT	TT	TT	TT
S1_334031260	G/A	CONTIG_28192	12630	+	GG	GG	GG	GG	GG	GG	GG	GG	GG	GG	GG	GG	GG	GG	GA	GG	GG	GG	GG	GG	GG	GG	GG	GG	GG	GG	GG	GG	GG	GG	GG	GG	GG	GG	GG	GG	GG	GG	GG	GG	GG	GG	GG	GG	GG
S1_334031271	T/C	CONTIG_28192	12641	+	TT	TT	TT	TC	TT	TT	TT	TT	TT	TT	TT	TT	TT	TT	TT	TT	TT	TT	TT	TT	TT	TT	TT	TC	TT	TT	TT	TT	CC	TT	TT	TT	TT	TT	TT	TT	TT	TT	TT	TT	TT	TT	TT	TT	TT
S1_334031274	G/A	CONTIG_28192	12644	+	GG	GG	GG	GG	GG	GG	GG	GG	GG	GG	GG	GG	GG	GG	GG	GG	GG	GG	GG	GG	GG	GG	GG	GG	GG	GG	GG	GG	GG	GG	GG	GG	GA	GG	GG	GG	GG	GG	GG	GG	GG	GG	GG	GG	GG
S1_334031276	T/C	CONTIG_28192	12646	+	TT	TT	TT	TT	TT	TC	TT	TT	TT	TT	TT	TT	TT	TT	TT	TT	TT	TT	TT	TT	TT	TT	TT	TT	TT	TT	TT	TT	TT	TT	TT	TT	TT	TT	TT	TT	TT	TT	TT	TC	TT	TT	TT	TT	TT
S1_334031281	T/C	CONTIG_28192	12651	+	TT	TT	TT	TT	TT	TT	TT	TT	TT	TT	TT	TT	TT	TT	TT	TT	TT	TT	TT	TT	TT	TT	TT	TT	TT	TT	TT	TT	TT	TT	TT	TT	TT	TT	TT	TT	TT	TT	TT	TT	TT	TT	TT	TT	TT
S1_334032128	C/T	CONTIG_28192	13498	+	CT	CT	CT	CC	CC	CT	CT	CT	TT	CT	NN	CT	CT	CT	CC	CT	CC	CT	CC	CT	CC	CT	TT	CT	CC	CC	CT	CC	CT	CT	CT	CC	CT	CT	CC	CT	CT	CC	CT	CT	CT	NN	CT	CC	CT
S1_334032140	A/G	CONTIG_28192	13510	+	AA	AG	AA	AG	AG	AG	AG	AG	AA	AG	NN	AG	AG	AA	AA	AG	AG	AG	GG	AA	AG	AG	AA	AA	GG	AG	AG	AG	AA	AG	AG	AG	AA	AG	GG	AG	AG	AG	AA	AG	AG	NN	AG	AG	AA
S1_334032141	C/T	CONTIG_28192	13511	+	CC	CT	CC	CC	CT	CC	CT	CC	CC	CC	NN	CC	CC	CT	TT	CC	CT	CC	CC	CT	CC	CC	CC	CC	CC	CC	CC	CC	CT	CC	CC	CT	CC	CC	CC	CC	CC	CT	CC	CT	CC	NN	CC	CT	CC
S1_334032161	T/C	CONTIG_28192	13531	+	TC	TT	TC	TC	TC	TT	TT	TC	TT	TT	NN	TC	TC	TC	TT	TC	TT	TC	TT	TC	TC	TC	TT	TC	TT	TC	TC	TC	TC	TC	TT	TC	TC	TT	TT	TT	TC	TT	TC	TC	TC	NN	TC	TT	TC
S1_334032178	C/G	CONTIG_28192	13548	+	CC	CC	CC	CC	CC	CC	CC	CC	CC	CC	CC	CC	CC	CC	CC	CC	CC	CC	CC	CC	CC	CC	CC	CC	CC	CC	CC	CC	CC	CC	CG	CG	CC	CC	CC	CC	CC	GG	CC	CC	CG	CC	CC	CC	CC
S1_334200239	T/C	CONTIG_28380	13457	+	TT	TT	TT	TT	TT	TT	TT	TT	TT	TT	TT	TT	TT	TT	TT	TT	TT	TT	TT	TT	TT	TT	TT	TT	TT	TT	TT	TT	TT	TT	TT	TT	TT	TT	TT	TT	TT	TT	TT	TT	TT	TT	TT	TT	TT
S1_334450700	G/A	CONTIG_28580	5769	+	NN	NN	NN	NN	GG	NN	AA	NN	GG	GA	GG	NN	AA	GG	NN	NN	NN	NN	AA	NN	NN	NN	NN	NN	NN	GA	GG	GG	NN	GA	NN	NN	NN	GG	GG	GG	NN	NN	NN	NN	GG	NN	NN	GG	NN
S1_334450705	C/G	CONTIG_28580	5774	+	NN	NN	NN	NN	CC	NN	CC	NN	GG	CG	CC	NN	CC	GG	NN	NN	NN	NN	CC	NN	NN	NN	NN	NN	NN	CG	CC	CC	NN	CG	NN	NN	NN	CC	CG	CC	NN	NN	NN	NN	GG	NN	NN	CC	NN
S1_334450731	T/C	CONTIG_28580	5800	+	NN	NN	NN	NN	TT	NN	CC	NN	TT	TC	TT	NN	CC	TT	NN	NN	NN	NN	CC	NN	NN	NN	NN	NN	NN	TC	TT	TT	NN	TC	NN	NN	NN	TT	TT	TT	NN	NN	NN	NN	TT	NN	NN	TT	NN
S1_334558385	C/-	CONTIG_28714	5747	+	CC	CC	CC	CC	CC	CC	CC	CC	CC	CC	CC	CC	CC	CC	CC	CC	CC	CC	CC	CC	CC	CC	CC	CC	CC	CC	CC	CC	CC	CC	CC	CC	CC	CC	CC	CC	CC	CC	CC	CC	CC	CC	CC	CC	CC
S1_334577341	C/-	CONTIG_28755	9463	+	CC	C-	C-	CC	CC	C-	C-	C-	C-	C-	C-	C-	CC	C-	CC	C-	C-	C-	C-	CC	CC	CC	C-	CC	C-	C-	C-	C-	CC	CC	C-	CC	NN	C-	C-	C-	C-	CC	C-	CC	C-	C-	C-	C-	C-
S1_334577343	T/A	CONTIG_28755	9465	+	TT	TT	TT	TT	TT	TT	TT	TT	TT	TT	TT	TT	TT	TT	TT	TT	TT	TT	TT	TT	TT	TT	TT	TT	TT	TT	TT	TT	TT	TT	TT	TT	NN	TT	TT	TT	TT	TT	TT	TT	TT	TT	TT	TT	TA
S1_334577344	T/C	CONTIG_28755	9466	+	TT	TC	TC	TC	TC	TT	TC	TT	TT	TT	TT	TT	TC	TC	TT	TC	TC	TC	TT	TT	TT	TT	TC	TC	TT	TC	TC	TT	TT	TC	TT	TC	TT	TT	TC	TT	TT	TT	TT	TC	TC	TC	TT	TC	TT
S1_334577405	A/G	CONTIG_28755	9527	+	AG	AG	AA	AG	AA	AA	AG	AA	AA	AG	AA	AA	AA	AG	AA	AG	AA	AA	AG	AA	AA	AA	AG	AG	AA	AG	AG	AA	AA	AA	AA	AG	AA	AA	AG	AA	AG	AA	AG	AG	AG	AG	AA	AG	AA
S1_334577406	A/T/C	CONTIG_28755	9528	+	AA	AA	AA	AA	AA	AA	AT	AA	AA	AA	AA	AA	AA	AA	AA	AA	AA	AA	AT	AA	AA	AA	AA	AA	AA	AA	AA	AA	AA	AA	AC	AA	AA	AA	AA	AA	AA	AA	AA	AA	AA	AA	AA	AA	AA
S1_334577408	G/-	CONTIG_28755	9530	+	GG	GG	GG	GG	GG	GG	GG	GG	G-	GG	GG	GG	GG	GG	GG	GG	G-	G-	GG	GG	GG	GG	GG	G-	GG	GG	GG	GG	GG	GG	GG	GG	GG	GG	GG	GG	GG	GG	GG	GG	GG	GG	GG	GG	GG
S1_335351376	C/T	CONTIG_29648	1998	+	NN	CT	CC	CC	CC	NN	CT	CT	NN	NN	NN	CC	NN	CC	CC	NN	CC	TT	NN	CC	CC	NN	CC	CC	NN	CT	CC	CC	NN	CT	CC	CC	TT	NN	CC	CC	CC	CC	CC	CC	CC	CT	CC	NN	CT
S1_335351401	C/T	CONTIG_29648	2023	+	NN	CT	CC	TT	CT	NN	CC	CT	NN	NN	NN	CC	NN	TT	CC	NN	TT	CC	NN	CC	CC	NN	CC	CC	NN	CC	CT	CC	NN	CC	CC	CT	CC	NN	CC	CC	CT	CC	TT	CC	CC	CC	CT	NN	CC
S1_335351419	A/G	CONTIG_29648	2041	+	NN	AG	AA	GG	AG	NN	AG	AG	NN	NN	NN	AA	NN	GG	AA	NN	GG	GG	NN	AA	AA	NN	AA	AA	NN	AG	AG	AA	NN	AG	AA	AG	GG	NN	AA	AA	AG	AA	GG	AA	AA	AG	AG	NN	AG
S1_335447226	C/G	CONTIG_29767	877	+	CC	CC	CC	CC	CC	CG	CG	CC	CC	CC	CC	CC	CC	CC	CC	CC	CC	CC	CC	CC	CC	CC	CC	CC	CC	CC	CC	CC	CC	CC	CC	CC	CC	CC	CC	CC	CC	CC	CC	CC	CC	CC	CC	CC	CC
S1_335450748	A/G	CONTIG_29767	4399	+	AA	AA	AA	AA	AA	AA	AA	NN	AA	AA	AA	AA	NN	AA	AA	AG	AA	NN	AA	AA	AA	NN	AA	AA	NN	AA	AA	AA	NN	AA	AA	AA	AA	AA	AA	AA	AA	AA	AA	AA	AA	AA	AA	AA	AA
S1_335508467	-/T	CONTIG_29844	2934	+	--	#NAME?	#NAME?	#NAME?	#NAME?	--	#NAME?	--	--	--	#NAME?	--	--	#NAME?	--	--	--	--	--	--	--	--	--	--	--	--	#NAME?	--	#NAME?	#NAME?	#NAME?	#NAME?	--	--	--	#NAME?	--	#NAME?	--	#NAME?	--	--	--	--	--
S1_335508469	T/-	CONTIG_29844	2936	+	TT	T-	T-	T-	T-	TT	T-	TT	TT	TT	T-	T-	TT	T-	TT	TT	TT	TT	T-	TT	TT	TT	TT	TT	TT	TT	T-	T-	T-	T-	T-	T-	TT	TT	TT	T-	TT	T-	TT	T-	TT	TT	T-	TT	TT
S1_335508557	G/A	CONTIG_29844	3024	+	GG	AA	GG	GA	GG	GG	GG	GG	GG	NN	GG	GG	GG	GG	GG	GG	NN	GG	GG	NN	GG	NN	GG	NN	NN	GG	GG	GG	NN	GG	GG	GG	GG	GG	GG	GG	GG	NN	GG	GG	GG	GG	GG	GG	GG
S1_335599491	C/G	CONTIG_29951	889	+	NN	CC	NN	CC	NN	NN	NN	NN	CG	NN	NN	NN	NN	GG	CG	GG	NN	NN	NN	NN	NN	NN	NN	NN	NN	NN	NN	NN	NN	NN	GG	CC	CC	CC	NN	GG	CC	NN	NN	CC	NN	CC	CC	NN	NN
S1_335599492	T/A	CONTIG_29951	890	+	NN	TT	NN	TT	NN	NN	NN	NN	TA	NN	NN	NN	NN	AA	TA	TT	NN	NN	NN	NN	NN	NN	NN	NN	NN	NN	NN	NN	NN	NN	TT	TT	TT	TT	NN	AA	TT	NN	NN	TT	NN	TT	TT	NN	NN
S1_335599497	G/T	CONTIG_29951	895	+	NN	TT	NN	GG	NN	NN	NN	NN	TT	NN	NN	NN	NN	TT	GT	GG	NN	NN	NN	NN	NN	NN	NN	NN	NN	NN	NN	NN	NN	NN	GG	GT	TT	GG	NN	TT	GG	NN	NN	GG	NN	GG	GG	NN	NN
S1_335599500	A/G	CONTIG_29951	898	+	NN	AA	NN	GG	NN	NN	AA	AA	AA	NN	NN	NN	NN	AG	AG	GG	NN	NN	NN	AG	AA	NN	NN	NN	NN	NN	GG	GG	NN	AA	AG	AG	AA	AG	NN	AA	AA	NN	AA	GG	NN	AA	AG	NN	NN
S1_335599501	C/T	CONTIG_29951	899	+	NN	CT	NN	TT	NN	NN	CC	CC	TT	NN	NN	NN	NN	TT	TT	CC	NN	NN	NN	CT	CC	NN	NN	NN	NN	NN	TT	TT	NN	CC	CC	CT	TT	CT	NN	TT	CC	NN	CC	TT	NN	CC	CT	NN	NN
S1_336322848	T/A	CONTIG_30685	6397	+	TT	TA	TT	NN	TT	AA	TT	NN	NN	TT	TT	AA	TT	TT	AA	TA	AA	AA	AA	NN	NN	NN	TT	NN	AA	TT	NN	TT	TT	TT	TT	TT	NN	TT	TT	TA	NN	NN	TA	TT	AA	AA	TT	TT	TT
S1_336322849	G/C	CONTIG_30685	6398	+	GG	GG	GG	NN	GG	GG	GG	NN	NN	GG	GG	GG	GG	GG	GG	GG	GG	GG	GG	NN	NN	NN	GG	NN	GG	GG	NN	GG	GG	GG	GG	GG	NN	GG	GG	GG	NN	NN	GG	GG	GG	GG	GG	GG	GG
S1_336323494	T/A	CONTIG_30685	7043	+	TT	TT	TT	TT	TT	TT	TT	TT	TT	TT	TT	TT	NN	TT	TT	TT	TA	TT	TT	NN	TT	NN	TT	TT	TT	TT	TT	TT	TT	TA	TT	TT	TT	TT	TT	TT	TT	NN	TT	TT	TT	TT	TT	TT	TT
S1_336323499	A/G	CONTIG_30685	7048	+	AA	AA	AA	AA	AA	AA	AA	AA	AA	AA	AA	AA	NN	AA	AA	AA	AA	AA	AA	NN	AA	NN	AA	AA	AA	AA	AA	AA	AA	AA	AA	AA	AA	AA	AG	AG	AA	NN	AA	AA	AA	AA	AA	AA	AA
S1_336323524	T/C	CONTIG_30685	7073	+	TT	TT	TT	TT	TT	TT	TT	TT	TT	TT	TT	TT	NN	TT	TT	TT	TT	TT	TT	NN	TT	NN	TT	TT	TT	TT	TT	TT	TT	TC	TT	TT	TT	TT	TT	TT	TT	NN	TT	TT	TT	TT	TT	TT	TT
S1_336323532	T/A	CONTIG_30685	7081	+	TT	TT	TT	TT	TT	TA	TT	TT	TT	TT	TT	TT	NN	TT	TT	TT	TT	TT	TT	NN	TT	NN	TT	TT	TT	TT	TT	TT	TT	TT	TT	TT	TT	TA	TT	TT	AA	NN	TT	TT	TT	TT	TT	TT	TT
S1_336323535	T/A	CONTIG_30685	7084	+	TT	TT	TT	TT	TT	TT	TT	TT	TT	TT	TT	TT	NN	TT	TT	TT	TT	TT	TT	NN	TT	NN	TT	TT	TT	TT	TT	TT	TT	TT	TT	TT	TT	TT	TT	TT	TT	NN	TT	TT	TT	TT	TT	TT	TT
S1_336345737	A/G	CONTIG_30701	271	+	AA	AA	AA	AA	AA	AA	AA	AA	AA	AA	AA	AA	AA	AA	AA	AA	AA	AA	AG	AA	NN	AA	AA	AA	AA	AA	AA	AA	AA	AA	AA	AA	AA	AA	AA	AA	AA	AA	AA	AA	AA	AA	AA	AA	AA
S1_336345774	T/C	CONTIG_30701	308	+	TT	TT	TT	TT	TT	TT	TT	TT	TT	TT	TT	TT	TT	TT	TT	TT	TT	TT	TT	TT	NN	TT	TT	TT	TT	TT	TT	TT	TT	TT	TT	TT	TT	TT	TT	TT	TT	TT	TT	TT	TT	TT	TT	TT	TT
S1_336345775	G/A	CONTIG_30701	309	+	GG	GG	GG	GG	GG	GG	GG	GG	GG	GG	GG	GG	GG	GG	GG	GG	GG	GG	GG	GG	NN	GG	GG	GG	GG	GG	GG	GG	GG	GG	GG	GG	GA	GG	GG	GG	GG	GG	GG	GG	GG	GG	GG	GG	GG
S1_336345782	T/C	CONTIG_30701	316	+	TT	TT	TT	TT	TT	TT	TT	TT	TT	TT	TT	TT	TT	TT	TT	TT	TT	TT	TT	TT	NN	TT	TT	TT	TT	TT	TT	TT	TT	TT	TT	TT	TT	TT	TT	TT	TT	TT	TT	TT	TT	TT	TT	TT	TT
S1_336345784	C/G	CONTIG_30701	318	+	CC	CC	CC	CC	CC	CC	CC	CC	CC	CC	CC	CC	CC	CC	CC	CC	CC	CC	CC	CC	NN	CC	CC	CC	CC	CC	CC	CC	CC	CC	CC	CC	CC	CC	CC	CC	CC	CC	CC	CC	CC	CC	CC	CC	CG
S1_336436956	C/T	CONTIG_30789	5006	+	CC	CC	CC	CC	CC	CC	CC	CC	CC	CC	CC	CC	CC	CC	CC	CC	CC	CC	CC	CC	CC	CT	CC	CC	CC	CC	CC	CC	CC	CC	CC	CC	CC	CC	CC	CC	CC	CC	CC	CC	CC	CC	CC	CC	CC
S1_336601104	T/C	CONTIG_30992	2966	+	TT	TT	TT	TT	TT	TT	TT	TT	TT	TT	TT	TT	TT	TT	TT	TT	TT	TT	TT	TT	TC	TT	TT	TT	TT	TT	TT	TT	TT	TT	TT	TT	TT	TT	TT	TT	TT	TT	TT	TT	TT	TT	TT	TT	TT
S1_336601131	A/G	CONTIG_30992	2993	+	AG	AA	AA	AA	AA	AA	AA	AA	AA	AA	AA	AA	AA	AA	AA	AA	AA	AA	AA	AA	AA	AA	AG	AA	AA	AA	AA	AA	AA	AA	AA	AA	AA	AA	AA	AA	AA	AA	AA	AA	AA	AA	AA	AA	AA
S1_336609708	A/G	CONTIG_31003	2517	+	AA	AA	AA	AG	NN	AA	NN	AG	NN	NN	AA	AG	AA	AG	AG	AA	AG	AA	AG	NN	GG	NN	AA	AG	AA	GG	AG	AG	AA	AA	AG	NN	AA	AA	AA	AG	NN	AA	AG	AG	AG	AG	AG	AG	AG
S1_336609709	T/C	CONTIG_31003	2518	+	TC	TT	TC	TT	NN	TT	NN	TC	NN	NN	TT	TT	TC	TC	TC	TC	TC	TT	TC	NN	TT	NN	TC	TT	TC	TT	TC	TC	TT	TT	TT	NN	TT	TC	TT	TC	NN	CC	TT	TC	TC	TC	TT	TT	TC
S1_336609723	G/A	CONTIG_31003	2532	+	GA	GG	GG	GG	NN	GG	NN	GG	NN	NN	GA	GG	GG	GG	GG	GA	GG	GG	GG	NN	GG	NN	GG	GA	GG	GG	GG	GG	AA	GG	GA	NN	GA	GA	GG	GG	NN	GG	GG	GG	GA	GG	GG	GG	GA
S1_336609728	A/G	CONTIG_31003	2537	+	AG	GG	AG	AG	NN	GG	NN	AA	NN	NN	AG	AG	AG	AG	AA	AG	AA	GG	AG	NN	AA	NN	AG	AA	AG	AA	AG	AG	AA	GG	AA	NN	AG	AG	GG	AA	NN	AA	AG	AA	AG	AG	AG	AG	AA
S1_336609808	A/G	CONTIG_31003	2617	+	AA	AA	AA	AA	AA	AA	AA	AA	AA	AA	AA	AA	AA	AA	AA	AA	AA	AA	AA	AA	AA	AA	AA	AA	AA	AA	AA	AA	AA	AA	AA	AA	AG	AA	AA	AA	AA	AA	AA	AA	AA	AA	AA	AA	AA
S1_336609809	G/A	CONTIG_31003	2618	+	GG	GG	GA	GG	GG	GG	GA	GG	GG	GG	GA	GG	GG	GA	GG	GG	GG	GG	GG	GG	GG	GG	GG	GG	GG	GG	GG	GG	GG	GA	GG	GA	GG	GG	GG	GG	GG	GG	GG	GG	GG	GG	GA	GG	GG
S1_336609810	G/A	CONTIG_31003	2619	+	GG	GA	GA	GA	GA	GG	GG	GG	GG	GG	GA	GG	GG	GA	GG	GA	GG	GG	GA	GG	GG	GG	GA	GG	GG	GG	GA	GA	GA	GA	GG	GA	GG	GG	GA	GG	GA	GA	GA	GG	GA	GG	GG	GA	GG
S1_336609822	A/C	CONTIG_31003	2631	+	AA	AA	AA	AA	AC	AA	AA	AA	AA	AA	AA	AA	AA	AA	AA	AA	AA	AA	AA	AA	AA	AA	AA	AA	AA	AA	AC	AA	AA	AA	AA	AA	AA	AA	AA	AA	AA	AC	AA	AA	AA	AA	AA	AA	AA
S1_336609840	T/C	CONTIG_31003	2649	+	NN	NN	NN	NN	NN	NN	NN	TT	NN	TT	NN	NN	NN	NN	TT	NN	TT	NN	NN	TT	NN	NN	NN	NN	NN	NN	NN	TT	CC	NN	NN	NN	NN	CC	NN	CC	NN	CC	NN	NN	NN	NN	TT	NN	NN
S1_336609841	G/A	CONTIG_31003	2650	+	NN	NN	NN	NN	NN	NN	NN	GG	NN	GG	NN	NN	NN	NN	GG	NN	GG	NN	NN	GG	NN	NN	NN	NN	NN	NN	NN	GG	GG	NN	NN	NN	NN	GG	NN	GG	NN	GG	NN	NN	NN	NN	AA	NN	NN
S1_336609843	A/G	CONTIG_31003	2652	+	NN	NN	NN	NN	NN	NN	NN	AA	NN	AA	NN	NN	NN	NN	AA	NN	AA	NN	NN	AA	NN	NN	NN	NN	NN	NN	NN	AA	AA	NN	NN	NN	NN	AA	NN	AA	NN	AA	NN	NN	NN	NN	AA	NN	NN
S1_336609844	G/C/A	CONTIG_31003	2653	+	NN	NN	NN	NN	NN	NN	NN	CC	NN	CC	NN	NN	NN	NN	AA	NN	CC	NN	NN	CC	NN	NN	NN	NN	NN	NN	NN	AA	GG	NN	NN	NN	NN	GG	NN	GG	NN	GG	NN	NN	NN	NN	GG	NN	NN
S1_337099187	A/C	CONTIG_31520	6281	+	AA	NN	NN	NN	NN	AA	AA	NN	NN	NN	AA	NN	AA	AA	AA	AA	NN	AA	NN	NN	AA	NN	AA	NN	NN	AA	AA	NN	NN	AA	NN	AA	NN	NN	AA	AA	NN	NN	AC	NN	AA	NN	AC	NN	AA
S1_337099218	A/C	CONTIG_31520	6312	+	AA	NN	NN	NN	NN	AA	AA	NN	NN	NN	AA	NN	AA	AC	AC	AA	NN	AA	NN	NN	AA	NN	AA	NN	NN	AA	CC	NN	NN	AC	NN	AA	NN	NN	AC	AA	NN	NN	AC	NN	AA	NN	AA	NN	AA
S1_337099219	C/A	CONTIG_31520	6313	+	CA	NN	NN	NN	NN	AA	CC	NN	NN	NN	CC	NN	CC	CA	CA	CC	NN	CC	NN	NN	CC	NN	AA	NN	NN	CC	AA	NN	NN	CA	NN	CC	NN	NN	CA	CC	NN	NN	AA	NN	CC	NN	CA	NN	AA
S1_337099239	G/A	CONTIG_31520	6333	+	GA	NN	NN	NN	NN	AA	GG	NN	NN	NN	GG	NN	GG	GA	GG	GG	NN	GG	NN	NN	GG	NN	AA	NN	NN	GG	GG	NN	NN	GG	NN	GG	NN	NN	GG	GG	NN	NN	GG	NN	GG	NN	GG	NN	AA
S1_337494169	G/T	CONTIG_32159	6475	+	GT	GT	GG	GG	GG	GT	GG	GT	GG	GG	GG	GG	GG	GG	GG	GG	GT	GT	GG	GT	GT	GT	TT	GG	GG	GG	GG	TT	GT	TT	TT	GT	GG	GT	GT	GT	GT	TT	GT	GT	TT	GG	GG	GT	GT
S1_337874451	C/-	CONTIG_32619	2852	+	CC	CC	NN	NN	NN	NN	CC	CC	CC	NN	NN	NN	CC	NN	CC	NN	CC	--	CC	NN	NN	NN	CC	CC	NN	CC	NN	NN	CC	CC	CC	CC	NN	NN	CC	CC	NN	NN	CC	NN	CC	CC	CC	CC	CC
S1_337874474	-/C	CONTIG_32619	2875	+	--	--	NN	NN	NN	NN	--	--	--	NN	NN	NN	--	NN	--	NN	--	CC	--	NN	NN	NN	--	--	NN	--	NN	NN	--	--	--	--	NN	NN	--	--	NN	NN	--	NN	--	--	--	--	--
S1_337880349	T/G	CONTIG_32639	2647	+	TT	TT	NN	TT	NN	NN	TT	TT	TT	GG	TT	TT	TT	TT	NN	TG	TT	TT	TT	TT	TT	NN	TT	TT	NN	TT	GG	NN	TT	TT	TT	NN	TT	TT	TT	TT	NN	NN	NN	TT	TT	TT	TG	TT	NN
S1_337880359	A/G	CONTIG_32639	2657	+	AA	AA	NN	AG	NN	NN	AA	GG	AG	AA	AG	AA	GG	AG	NN	AG	AA	AA	AG	AA	AG	NN	AG	AA	NN	GG	AA	NN	GG	AA	AG	NN	AA	GG	AG	AG	NN	NN	NN	GG	AA	AA	AA	GG	NN
S1_337880368	A/G	CONTIG_32639	2666	+	GG	GG	NN	AG	NN	NN	GG	AA	AG	AA	AG	GG	AA	AG	NN	AA	GG	GG	AG	GG	AG	NN	AG	GG	NN	AA	AA	NN	AA	GG	AG	NN	GG	AA	AG	AG	NN	NN	NN	AA	GG	GG	AG	AA	NN
S1_338282418	A/T	CONTIG_33243	1972	+	AA	AA	AA	AA	AA	AA	AA	AA	AA	AA	AA	NN	AA	AA	AA	AA	AA	AA	AA	AA	AA	AA	AA	AA	AA	AA	AA	AA	AA	AA	AA	AA	AA	AA	AA	AA	NN	AA	AA	AA	AA	AA	AA	AA	AA
S1_338282437	C/T	CONTIG_33243	1991	+	CC	CC	CC	CC	CC	CC	CC	CC	CC	CC	CC	NN	CC	CC	CC	CT	CC	CC	CC	CC	CC	CC	CC	CC	CC	CT	CC	CT	CC	CC	CC	CC	CC	CC	CC	CC	NN	CC	CC	CC	CT	CC	CC	CC	CC
S1_338282438	A/G	CONTIG_33243	1992	+	AA	AA	AA	AA	AA	AA	AA	AA	AA	AA	AA	NN	AA	AA	AA	AA	AA	AA	AA	AA	AA	AA	AA	AA	AA	AA	AG	AA	AA	AA	AA	AA	AA	AA	AA	AA	NN	AA	AA	AA	AG	AA	AA	AA	AA
S1_338282440	A/T	CONTIG_33243	1994	+	AA	AA	AA	AA	AA	AA	AA	AA	AA	AA	AA	NN	AA	AA	AA	AA	AA	AA	AA	AA	AA	AA	AA	AA	AA	AA	AA	AA	AA	AA	AA	AA	AA	AA	AA	AA	NN	AA	AA	AA	AA	AT	AT	AA	AA
S1_338282463	A/G	CONTIG_33243	2017	+	AA	AA	AA	AA	AA	AA	AA	AA	AA	AA	AA	NN	AA	AA	AA	AA	AG	AA	AA	AA	AA	AA	AA	AA	AA	AA	AA	AA	AA	AA	AA	AA	AA	AA	AA	AG	NN	AA	AA	AA	AA	AA	AA	AA	AA
S1_338478027	C/T	CONTIG_33489	833	+	CC	CT	CT	CT	CC	CC	CT	CT	CC	CC	CC	CT	CT	CT	CT	CT	CC	CT	TT	CC	TT	CC	CC	CT	CT	CT	CT	CC	CT	CC	CT	CT	CC	TT	CT	CT	TT	CT	CT	CT	CT	CT	CT	CC	CT
S1_338478108	G/A	CONTIG_33489	914	+	GA	GA	GA	GA	AA	AA	GG	NN	NN	GG	NN	GG	GA	GA	GG	GG	GA	NN	GG	GA	NN	NN	GA	GA	GG	AA	AA	AA	GA	GG	AA	GG	NN	AA	GG	NN	AA	NN	GG	GA	GG	GG	NN	GG	AA
S1_338478112	A/G	CONTIG_33489	918	+	AA	AG	AA	AG	AA	GG	AA	NN	NN	AA	NN	AA	AG	AA	AA	AA	AA	NN	AA	AA	NN	NN	AG	AG	AA	AG	GG	GG	AG	AA	AG	AA	NN	AG	AA	NN	AA	NN	AA	AA	AA	AA	NN	AA	GG
S1_338478120	C/T	CONTIG_33489	926	+	CT	CC	CT	CC	TT	CC	CC	NN	NN	CC	NN	CC	CT	CC	CC	CC	CT	NN	CC	CC	NN	NN	CC	CC	CC	CT	CC	CC	CC	CC	CC	CC	NN	CT	CC	NN	TT	NN	CC	CT	CC	CC	NN	CC	CC
S1_338478135	C/A	CONTIG_33489	941	+	CC	CC	CC	CC	CC	CC	CC	NN	NN	CC	NN	CC	CC	CA	CC	CC	CC	NN	CC	CA	NN	NN	CC	CC	CC	CC	CC	CC	CC	CC	CA	CC	NN	CC	CC	NN	CC	NN	CC	CC	CC	CC	NN	CC	CC
S1_338869462	G/A	CONTIG_34050	2244	+	AA	GA	AA	GA	GG	GG	GA	GG	GG	GG	NN	NN	GG	GA	GG	NN	GG	AA	GG	GG	GG	GG	GA	GA	GG	GG	NN	GG	GG	AA	GA	AA	GG	AA	NN	NN	GG	NN	GG	GG	GA	GG	GG	GG	GG
S1_338869465	G/A	CONTIG_34050	2247	+	GG	GG	GG	GG	GA	GG	GA	AA	GG	GG	NN	NN	GG	GA	GG	NN	GA	GG	GG	GG	GG	GG	GG	GG	GG	AA	NN	GG	GG	GG	GA	GG	GA	GG	NN	NN	GG	NN	GG	GA	GG	AA	AA	GA	GG
S1_338869468	A/G	CONTIG_34050	2250	+	GG	AG	GG	AG	AG	AA	AG	GG	AA	AA	NN	NN	AA	GG	AA	NN	AG	GG	AA	AA	AA	AA	AG	AG	AA	GG	NN	AA	AA	GG	AG	GG	AG	GG	NN	NN	AA	NN	AA	AG	AG	GG	GG	AG	AA
S1_338936424	G/A	CONTIG_34134	1530	+	NN	AA	GA	NN	NN	NN	GA	GG	NN	AA	GG	GG	GA	GA	NN	NN	GG	GG	NN	NN	GG	NN	AA	GA	GG	GG	GA	GA	GA	NN	NN	AA	AA	GA	NN	NN	AA	GG	GG	GG	GG	AA	NN	GG	AA
S1_338936425	C/T	CONTIG_34134	1531	+	NN	CC	CC	NN	NN	NN	CC	CC	NN	CC	CC	CC	CC	CT	NN	NN	CC	CC	NN	NN	CC	NN	CC	CC	CC	CC	CC	CT	CC	NN	NN	CC	CC	CT	NN	NN	CC	CC	CC	CC	CC	CC	NN	CC	CC
S1_338936432	C/T	CONTIG_34134	1538	+	NN	TT	CT	NN	NN	NN	CT	CC	NN	TT	CC	CC	CT	CT	NN	NN	CC	CC	NN	NN	CC	NN	TT	CT	CC	CC	CT	CT	CT	NN	NN	TT	TT	TT	NN	NN	TT	CC	CC	CC	CC	TT	NN	CC	TT
S1_339446330	A/C	CONTIG_34974	2972	+	AC	AA	AC	AC	AC	AC	AC	AC	AA	AA	AA	AC	AA	AC	AA	AC	AC	AA	NN	AC	AA	AA	AC	AA	AC	AC	AC	AA	AC	AA	AA	AC	AA	NN	AC	AA	AA	AC	AC	AC	AC	AC	AA	AA	AA
S1_339446338	G/A	CONTIG_34974	2980	+	GA	GG	GA	GA	GA	GA	GA	GA	GG	GG	GG	GA	GG	GA	GG	GA	GA	GG	NN	GA	GG	GG	GA	GG	GA	GA	GA	GG	GA	GG	GG	GA	GG	NN	GA	GG	GG	GA	GA	GA	GA	GA	GG	GG	GG
S1_339459966	C/T	CONTIG_34984	2244	+	CT	CT	CC	TT	CT	CC	CC	CT	CC	CC	CC	NN	TT	CC	NN	CC	TT	NN	CT	NN	CC	NN	CT	CC	NN	CC	NN	CC	CT	TT	NN	CT	NN	NN	TT	CC	NN	NN	NN	CC	CC	NN	CT	TT	TT
S1_339459969	C/T	CONTIG_34984	2247	+	CC	CC	CC	CC	CC	CC	CC	CC	CC	CC	CC	NN	CC	CC	NN	CC	TT	NN	CT	NN	CC	NN	CT	CC	NN	CC	NN	CC	CC	TT	NN	CT	NN	NN	TT	CC	NN	NN	NN	CC	CC	NN	CT	CC	CC
S1_339459973	C/T	CONTIG_34984	2251	+	CT	CT	CC	TT	CT	CC	CC	CT	CC	CC	CC	NN	TT	CC	NN	CC	CC	NN	CC	NN	CC	NN	CC	CC	NN	CC	NN	CC	CT	CC	NN	CC	NN	NN	CC	CC	NN	NN	NN	CC	CC	NN	CC	TT	TT
S1_339559634	A/T	CONTIG_35114	1895	+	AA	AA	AA	AA	AA	AA	AA	AA	AA	AA	AA	AA	NN	AA	AA	AA	AT	AT	AA	AA	AA	AA	AA	AA	AA	AA	AA	AA	AA	AA	AA	AA	AA	AA	AA	AA	AA	AA	AA	AA	AA	AA	AA	AA	AA
S1_339559638	A/T	CONTIG_35114	1899	+	AA	AA	AA	AA	AT	AA	AA	AA	AA	AA	AA	AA	NN	AA	AA	AA	AA	AA	AA	AA	AA	AA	AA	AA	AA	AA	AA	AA	AA	AA	AT	AA	AA	AA	AA	AA	AA	AA	AA	AA	AA	AA	AA	AA	AA
S1_339559657	A/G	CONTIG_35114	1918	+	AA	AA	AA	AA	AA	AA	AG	AA	AA	AA	AA	AA	NN	AA	AA	AA	AA	AA	AA	AA	AA	AA	AA	AA	AA	AA	AA	AG	AA	AA	AA	AA	AA	AA	AA	AA	AA	AA	AA	AA	AA	AA	AA	AA	AA
S1_339559683	A/G	CONTIG_35114	1944	+	AA	AA	AA	AA	AA	AA	AA	AA	AA	AA	AA	AA	NN	AA	AG	AA	AA	AA	AA	AA	AA	AA	AA	AA	AA	AA	AG	AA	AA	AA	AA	AA	AA	AA	AA	AA	AA	AA	AA	AA	AA	AA	AA	AA	AA
S1_339951063	-/C	CONTIG_35819	1654	+	--	--	--	--	--	--	--	--	--	--	--	-C	NN	--	--	--	--	--	--	NN	--	--	--	--	--	--	--	--	--	--	--	--	--	--	--	--	--	--	--	--	--	--	--	--	--
S1_339951065	G/A	CONTIG_35819	1656	+	GG	GG	GG	GG	GG	GG	GG	GG	GG	GG	GG	GA	NN	GG	GG	GG	GG	GG	GG	NN	GG	GG	GG	GG	GG	GG	GG	GG	GG	GG	GG	GG	GG	GG	GA	GG	GG	GG	GG	GG	GG	GG	GG	GG	GG
S1_339951073	A/G	CONTIG_35819	1664	+	AA	AA	AA	AA	AA	AA	AA	AA	AA	AA	AA	AA	NN	AA	AA	AA	AA	AA	AA	NN	AA	AA	AA	AA	AA	AA	AA	AA	AA	AA	AA	AA	AA	AA	AA	AG	AA	AA	AA	AA	AA	AA	AA	AA	AA
S1_339951091	T/A	CONTIG_35819	1682	+	TT	TT	TT	TT	TT	TT	TT	TT	TT	TT	TT	TT	NN	TT	TT	TT	TT	TT	TT	NN	TT	TT	TT	TT	TT	TT	TA	TT	TT	TT	TT	TT	TT	TT	TT	TT	TT	TT	TT	TT	TT	TT	TT	TT	TT
S1_339951098	A/-	CONTIG_35819	1689	+	AA	AA	AA	AA	AA	AA	AA	AA	AA	AA	AA	A-	NN	AA	AA	AA	AA	AA	AA	NN	AA	AA	AA	AA	AA	AA	AA	AA	AA	AA	AA	AA	AA	AA	AA	AA	AA	AA	AA	AA	AA	AA	AA	AA	AA
S1_340686447	A/T	CONTIG_37200	2012	+	AA	AA	AA	AA	AA	AA	AA	AA	AA	AA	AA	AA	AA	AA	AA	AA	AA	AA	AA	AA	AA	AA	AA	AA	AA	AA	AA	AA	AA	AA	AT	AT	AA	AA	AA	AA	AA	AA	AA	AA	AA	AA	AT	AA	AA
S1_340686448	A/T	CONTIG_37200	2013	+	AA	AT	AT	AT	AT	AA	AT	AA	AA	AA	AA	AA	AT	AT	AT	AT	AT	AT	AT	AA	AT	AA	AT	AA	AA	AA	AT	AT	AT	AT	AA	AT	AA	AT	AT	AA	AA	AT	AA	AT	AT	AT	AT	AT	AT
S1_340893811	C/T	CONTIG_37818	445	+	CC	CC	CC	CC	CC	CC	CT	CC	CC	CC	CT	CC	CC	CC	CC	CC	CC	CC	CC	CC	CC	CC	CC	CC	CC	CC	CC	CC	CC	CC	CC	CC	CC	CC	CC	CC	CC	CC	CC	CC	CC	CC	CC	CC	CC
S1_340985498	T/C	CONTIG_38047	1220	+	TT	TT	TT	TT	NN	TT	TT	NN	NN	NN	TT	NN	NN	TT	TT	TT	TT	TT	TT	NN	NN	TT	TC	TT	TT	TT	NN	TT	NN	TT	TT	TT	TT	TT	TT	NN	TT	NN	NN	NN	TT	TT	TT	TT	TT
S1_341238404	C/T	CONTIG_38712	421	+	NN	NN	CC	CT	NN	TT	CT	CT	TT	NN	CC	NN	TT	CC	CC	TT	CC	CT	TT	NN	NN	NN	NN	CC	NN	CC	NN	NN	NN	NN	CT	CC	NN	NN	CT	TT	NN	NN	CC	CC	NN	NN	CC	NN	CC
S1_341238407	T/C	CONTIG_38712	424	+	NN	NN	TT	TC	NN	CC	TT	CC	TT	NN	CC	NN	CC	TT	TT	TT	TT	TT	TT	NN	NN	NN	NN	TC	NN	TT	NN	NN	NN	NN	TT	TT	NN	NN	TT	TT	NN	NN	TT	TT	NN	NN	TT	NN	TT
S1_341238413	T/C	CONTIG_38712	430	+	NN	NN	TT	TT	NN	TT	TT	TC	TT	NN	CC	NN	TT	CC	TT	TT	TC	TC	TT	NN	NN	NN	NN	TC	NN	CC	NN	NN	NN	NN	TC	TC	NN	NN	TC	TT	NN	NN	TT	TT	NN	NN	TT	NN	TT
S1_341238420	T/C	CONTIG_38712	437	+	NN	NN	CC	TC	NN	TT	TC	TT	TT	NN	TT	NN	TT	TT	TT	TT	TC	TC	TT	NN	NN	NN	NN	TC	NN	TT	NN	NN	NN	NN	TT	TC	NN	NN	TT	TT	NN	NN	CC	TT	NN	NN	CC	NN	CC
S1_341238421	G/A	CONTIG_38712	438	+	NN	NN	GG	GG	NN	GG	GG	GG	GG	NN	GG	NN	GG	GG	AA	GG	GG	GG	GG	NN	NN	NN	NN	GG	NN	GG	NN	NN	NN	NN	GG	GG	NN	NN	GG	GG	NN	NN	GG	AA	NN	NN	GG	NN	GG
S1_341264591	C/T	CONTIG_38785	807	+	TT	CC	TT	NN	NN	CC	TT	NN	NN	CT	NN	NN	TT	CC	NN	NN	CC	CT	TT	TT	NN	NN	CC	TT	NN	CC	NN	CT	NN	CC	CT	TT	CC	NN	NN	CC	NN	NN	NN	NN	CC	CT	CC	CC	NN
S1_341264595	G/T	CONTIG_38785	811	+	GG	GG	GG	NN	NN	GG	GG	NN	NN	GT	NN	NN	GG	GG	NN	NN	GT	GT	GG	GG	NN	NN	TT	GG	NN	GG	NN	GG	NN	GG	GT	GG	GG	NN	NN	GG	NN	NN	NN	NN	GG	GG	TT	GG	NN
S1_341264600	G/T	CONTIG_38785	816	+	GG	GG	GG	NN	NN	GG	GG	NN	NN	GG	NN	NN	GG	GT	NN	NN	GG	GT	GG	GG	NN	NN	GG	GG	NN	GG	NN	GG	NN	TT	GG	GG	GG	NN	NN	GT	NN	NN	NN	NN	GG	GG	GG	GG	NN
S1_341264603	C/T	CONTIG_38785	819	+	CC	TT	CC	NN	NN	TT	CC	NN	NN	CC	NN	NN	CC	CT	NN	NN	CT	CT	CC	CC	NN	NN	CC	CC	NN	TT	NN	CT	NN	CC	CC	CC	TT	NN	NN	CT	NN	NN	NN	NN	TT	CT	CC	TT	NN
S1_341423876	T/C	CONTIG_39307	1329	+	NN	CC	CC	TT	TT	NN	NN	NN	NN	NN	TT	NN	CC	TC	TT	TT	TT	NN	NN	NN	NN	NN	CC	TC	NN	CC	NN	TT	NN	TT	NN	TT	TT	NN	TT	NN	NN	NN	TT	TT	TT	NN	TT	TT	TT
S1_341534434	A/T	CONTIG_39711	1054	+	AA	AA	AA	AA	AA	AA	AA	AA	AA	AA	AA	AA	AA	AA	AA	AA	AA	AT	AA	AA	AA	AA	AA	AA	AA	AA	AA	AA	AA	AA	AA	AA	AA	AA	AA	AA	NN	AA	AA	AA	AA	AA	AA	AA	AA
S1_341588866	T/-	CONTIG_39873	768	+	T-	T-	T-	T-	T-	T-	T-	T-	T-	T-	T-	T-	T-	T-	T-	T-	T-	T-	T-	T-	T-	T-	T-	T-	T-	T-	T-	T-	T-	T-	T-	T-	T-	T-	T-	T-	T-	T-	T-	T-	T-	T-	T-	T-	T-
S1_341588867	-/T	CONTIG_39873	769	+	#NAME?	#NAME?	#NAME?	#NAME?	#NAME?	#NAME?	#NAME?	#NAME?	#NAME?	#NAME?	#NAME?	#NAME?	#NAME?	#NAME?	#NAME?	#NAME?	#NAME?	#NAME?	#NAME?	#NAME?	#NAME?	#NAME?	#NAME?	#NAME?	#NAME?	#NAME?	#NAME?	#NAME?	#NAME?	#NAME?	#NAME?	#NAME?	#NAME?	#NAME?	#NAME?	#NAME?	#NAME?	#NAME?	#NAME?	#NAME?	#NAME?	#NAME?	#NAME?	#NAME?	#NAME?
S1_341713544	T/A	CONTIG_40297	1577	+	TT	TT	TT	TT	TT	TT	TT	TT	TT	TT	TT	TT	TT	TT	TT	TT	TT	TT	TT	TT	TT	TT	TT	TT	TT	TT	TT	TT	TT	TT	TT	TT	TT	TT	TT	TT	TT	TT	TT	TT	TT	TT	TT	TT	TT
S1_341713556	G/T	CONTIG_40297	1589	+	GG	GG	GG	GG	GG	GG	GG	GG	GG	GG	GG	GG	GG	GG	GG	GG	GG	GG	GG	GG	GG	GG	GG	GG	GG	GG	GG	GG	GG	GG	GG	GG	GG	GG	GG	GG	GG	GG	GG	GG	GG	GG	GG	GG	GG
S1_341713558	T/A	CONTIG_40297	1591	+	TT	TT	TT	TT	TT	TT	TT	TT	TT	TT	TT	TT	TT	TT	TT	TT	TT	TT	TT	TT	TT	TT	TT	TT	TT	TT	TT	TT	TT	TA	TT	TT	TT	TT	TT	TT	TT	TT	TT	TT	TT	TT	TT	TT	TT
S1_341713579	T/A	CONTIG_40297	1612	+	TT	TT	TT	TT	TT	TT	TT	TT	TT	TT	TT	TT	TT	TT	TT	TT	TT	TT	TT	TT	TT	TT	TT	TT	TT	TT	TT	TT	TT	TT	TT	TT	TT	TT	TT	TT	TT	TT	TT	TT	TT	TT	TT	TT	TT
S1_341713603	C/T	CONTIG_40297	1636	+	CC	CC	CC	CC	CC	CC	CC	CC	CC	CC	CC	CC	NN	CC	CC	CC	CC	CC	CC	CC	CC	NN	CC	CC	CC	CT	CC	CC	CC	CC	CC	CC	CC	CC	CC	CC	NN	NN	CC	CC	CC	CC	CC	CC	CC
S1_341713610	A/G	CONTIG_40297	1643	+	AA	AA	AA	AA	AA	AA	AA	AG	AA	AA	AA	AA	NN	AA	AA	AA	AA	AA	AA	AA	AA	NN	AA	AA	AA	AA	AA	AA	AA	AA	AG	AA	AA	AA	AA	AA	NN	NN	AA	AA	AA	AA	AA	AA	AA
S1_341727402	T/G	CONTIG_40334	1256	+	TG	TT	GG	TG	GG	TT	TG	TG	TG	TG	GG	TG	TG	TT	TT	TT	TT	TG	TT	NN	TT	NN	TG	TT	TT	TT	TG	TG	TG	TT	TT	TT	TT	TT	TG	TT	TT	TG	TG	TG	TT	TG	TG	TT	TG
S1_341727428	T/A/C	CONTIG_40334	1282	+	TT	TT	TT	TT	TT	TT	TT	TT	TT	TT	TT	TT	TT	TT	TT	TT	TT	TT	TT	NN	TT	NN	TT	TT	TT	TT	TT	TT	TT	TT	TT	TT	TT	TT	TA	TT	TA	TT	TT	TT	TT	TT	TT	TT	TT
S1_341727429	C/T	CONTIG_40334	1283	+	CT	CC	TT	CT	TT	CC	CT	CT	CT	CT	TT	CT	CT	CC	CC	CC	CC	CT	CC	NN	CC	NN	CC	CC	CC	CC	CT	CT	CT	CC	CC	CC	CC	CC	CT	CC	CC	CT	CT	CT	CC	CT	CT	CC	CT
S1_342072910	T/G	CONTIG_41834	985	+	NN	TT	TT	TT	TG	NN	TT	TT	TT	NN	TT	TT	TT	NN	TT	TT	NN	TT	TT	NN	TT	TT	TT	TT	NN	NN	TT	NN	TT	NN	TT	TT	NN	TT	TT	TT	NN	TT	NN	TT	TT	NN	TT	TT	TT
S1_342074474	C/T	CONTIG_41837	721	+	CC	CC	CC	CC	CC	CC	CC	CC	CC	TT	CC	CT	CT	CC	CC	CC	CT	CT	CC	CT	CT	CC	CC	TT	CT	CT	CC	CC	CT	CT	CT	CT	CT	CT	CC	CT	CC	CT	CC	CT	CC	CC	CC	CT	CC
S1_342074498	C/T	CONTIG_41837	745	+	CT	CT	CT	CC	CC	CC	CT	TT	CT	CC	TT	CC	CC	TT	CC	CT	CT	CC	CT	CC	CC	CT	CT	CC	CT	CT	TT	CT	CC	CT	CT	CC	CT	CC	CC	CT	TT	CC	CT	CC	CT	CT	CT	CC	CC
S1_342111418	T/A	CONTIG_42029	1349	+	TT	TT	TT	TT	TT	TT	TT	TT	TT	NN	TT	TA	NN	TT	TT	TT	NN	NN	TT	NN	TT	NN	TT	TT	NN	TT	TT	TT	NN	TT	TT	TT	NN	TT	TT	TT	NN	TT	TT	TT	TT	NN	TT	TT	TT
S1_342149244	C/T	CONTIG_42166	1480	+	CC	CC	CC	CC	CC	NN	CC	CC	CC	CC	CC	CC	NN	CC	CC	NN	CC	CC	CC	CC	CC	NN	CC	CC	CC	CC	CC	CC	CC	CC	CC	CC	CC	CC	CC	CC	NN	CC	CC	CC	CC	CC	CC	CC	CC
S1_342149245	T/C	CONTIG_42166	1481	+	TT	TT	TT	TT	TT	NN	TT	TT	TT	TT	TT	TT	NN	TT	TT	NN	TT	TT	TT	TT	TT	NN	TT	TC	TT	TT	TT	TT	TT	TT	TT	TT	TT	TT	TT	TT	NN	TT	TT	TT	TT	TT	TT	TT	TT
S1_342149246	G/T/C	CONTIG_42166	1482	+	GG	GG	GG	GG	GG	NN	GG	GG	GG	GG	GG	GG	NN	GG	GG	NN	GG	GG	GG	GG	GG	NN	GG	GG	GG	GG	GG	GG	GG	GG	GG	GG	GG	GG	GG	GG	NN	GG	GG	GG	GG	GG	GG	GG	GG
S1_342149249	G/A	CONTIG_42166	1485	+	GG	GG	GG	GG	GG	NN	GG	GG	GG	GG	GG	GG	NN	GG	GG	GG	GA	GG	GG	GA	GG	GG	GG	GG	GG	GG	GG	GG	GG	GG	GG	GG	GG	GG	GG	GA	GG	GG	GG	GG	GG	GG	GA	GG	GA
S1_342149251	A/G/T	CONTIG_42166	1487	+	AA	AA	AA	AA	AA	NN	AA	AA	AA	AA	AA	AG	NN	AA	AT	NN	AA	AA	AA	AA	AA	NN	AA	AA	AA	AA	AA	AA	AA	AA	AA	AA	AA	AA	AA	AA	NN	AA	AA	AA	AA	AA	AA	AA	AA
S1_342149258	T/C	CONTIG_42166	1494	+	TT	TT	TT	TT	TT	NN	TT	TT	TT	TT	TT	TT	NN	TT	TT	TT	TT	TT	TT	TT	TT	TT	TT	TT	TT	TT	TT	TT	TT	TT	TT	TT	TT	TT	TT	TT	TT	TC	TT	TT	TT	TT	TT	TT	TT
S1_342149259	G/A	CONTIG_42166	1495	+	GA	GA	GA	GA	GG	NN	GA	GA	GA	AA	GA	GA	NN	GA	GA	GA	GA	GA	GA	GA	GA	GA	GA	GA	GA	GA	GA	GA	GA	GG	GA	GA	GA	GA	GA	GA	GA	GG	GA	GA	GA	GA	GA	GA	GA
S1_342149263	G/A/T	CONTIG_42166	1499	+	GG	GG	GG	GG	GG	NN	GG	GG	GG	GG	GG	GG	NN	GG	GG	GG	GT	GG	GG	GG	GG	GG	GG	GG	GG	GG	GG	GG	GG	GG	GG	GG	GG	GG	GG	GT	GG	GG	GG	GG	GA	GG	GG	GG	GG
S1_342149265	C/G/T	CONTIG_42166	1501	+	CC	CC	CC	CC	GG	NN	CC	CT	CG	CC	CC	CC	NN	CC	CC	CC	CC	CC	CC	CC	CC	CC	CC	CC	CC	CT	CG	CC	CC	CC	CC	CC	CC	CC	CC	CC	CC	CC	CC	CC	CC	CC	CC	CC	CC
S1_342149267	A/G	CONTIG_42166	1503	+	NN	AA	AA	AA	NN	NN	AA	AA	AA	AA	NN	AA	NN	AA	AA	AA	AA	NN	AA	NN	AA	AA	AG	AA	AA	AA	AA	AA	AA	NN	AA	AA	AA	AA	AA	AA	AA	AA	NN	AA	NN	AA	NN	NN	AA
S1_342149270	C/G/T	CONTIG_42166	1506	+	CC	CC	CC	CC	CC	NN	CC	CC	CC	CC	CC	CC	NN	CC	CC	CC	CG	CC	CC	CG	CC	CC	CC	CT	CC	CC	CC	CC	CC	CC	CC	CC	CG	CC	CC	CC	CC	CC	CC	CC	CC	CC	CC	CC	CC
S1_342149271	C/T	CONTIG_42166	1507	+	NN	CC	CC	CC	NN	NN	CC	CC	CC	CC	NN	CC	NN	CT	CC	CC	CC	NN	CC	CC	CC	CC	CC	CC	CC	CC	CC	CC	CC	NN	TT	CC	CC	CC	CC	CC	CC	CC	NN	CC	NN	CC	NN	NN	CC
S1_342149272	A/G/T	CONTIG_42166	1508	+	AA	AA	AA	AA	AA	NN	AA	AA	AA	AA	AA	AA	NN	AA	AA	AA	AA	AA	AA	AA	AG	AA	AA	AA	AG	AA	AT	AA	AG	AA	AA	AA	AA	AA	AA	AA	AA	AA	AA	AA	AA	AG	AA	AA	AA
S1_342149275	C/T	CONTIG_42166	1511	+	CT	CC	CC	CC	CC	NN	CC	CC	CT	CC	CC	CC	NN	CC	CT	CC	CT	CC	CC	CC	CC	CC	CC	CC	CC	CC	CC	CC	CC	CC	CC	CC	CC	CC	CC	CC	CC	CC	CC	CC	CC	CC	CC	CC	CT
S1_342149276	C/A/G	CONTIG_42166	1512	+	CC	CA	CC	CC	CC	NN	CC	CC	CC	CC	CC	CC	NN	CC	CC	CC	CC	CC	CC	CC	CC	CC	CA	CC	CC	CC	CC	CC	CC	CC	CC	CC	NN	NN	CC	CC	CC	CC	CC	CC	CC	CC	CC	CC	CC
S1_342149277	C/T/G	CONTIG_42166	1513	+	CC	CC	CC	CC	CC	NN	CC	CC	CC	CG	CC	CC	NN	CC	CC	CC	CT	CC	CT	CC	CC	CC	CC	CC	CC	CG	CC	CC	CC	CC	CC	CC	CC	CC	CT	CC	CC	CC	CC	CC	CC	CC	CC	CC	CC
S1_342149279	G/-/A	CONTIG_42166	1515	+	GG	GG	GG	GG	GG	NN	GG	GG	GG	GG	GG	GG	NN	GG	GG	GG	G-	GG	GG	G-	GG	GG	GG	GG	GG	G-	GG	GA	GG	GG	GG	GG	GG	GG	GG	GG	GG	GG	GG	GA	GG	GG	GG	GG	GA
S1_342149281	T/C/G	CONTIG_42166	1517	+	TG	TT	TT	TT	TT	NN	TT	TT	TT	TT	TT	TT	NN	TT	TT	NN	TT	TT	TT	TT	TT	NN	TT	TT	TT	TT	TT	TT	TT	TT	TT	TT	TT	TT	TT	TT	NN	TT	TT	TT	TT	TT	TT	TT	TT
S1_342149283	G/T/A	CONTIG_42166	1519	+	GG	GG	GG	GG	GG	NN	GG	GG	GG	GG	GT	GG	NN	GG	GG	GG	GG	GG	GG	GG	GT	GG	GG	GG	GG	GG	GG	GG	GG	GG	GG	GG	GG	GG	GG	GG	GG	GG	GG	GG	GG	GG	GG	GG	GG
S1_342149285	C/T/G	CONTIG_42166	1521	+	CC	CG	CC	CT	CC	NN	CT	CT	CC	CC	CC	CC	NN	CC	CC	NN	CC	CC	CC	CC	CC	NN	CC	CC	CC	CT	CC	CC	CC	CC	GG	CC	CC	CC	CC	CC	NN	CC	CC	CC	CC	CC	CC	CC	CC
S1_342149286	T/A/G	CONTIG_42166	1522	+	TT	TT	TT	TT	TT	NN	TT	TG	TT	TT	TA	TT	NN	TT	TT	NN	TT	TT	TT	TT	TT	NN	TT	TT	TT	TG	TT	TT	TT	TT	TT	TT	TT	TT	TT	TT	NN	TT	TT	TT	TT	TT	TT	TT	TT
S1_342149287	G/C/A	CONTIG_42166	1523	+	NN	GG	GC	GG	NN	NN	GG	GG	GG	GG	NN	GG	NN	GG	GG	GG	GG	NN	GG	GG	GG	GG	GA	GG	GG	GG	GG	GG	GC	NN	GG	GG	GG	GC	GG	GG	GG	GG	NN	GG	NN	GG	NN	NN	GG
S1_342149288	-/G/A	CONTIG_42166	1524	+	--	--	#NAME?	#NAME?	--	NN	#NAME?	#NAME?	#NAME?	#NAME?	--	#NAME?	NN	#NAME?	#NAME?	GG	#NAME?	--	#NAME?	#NAME?	#NAME?	GG	#NAME?	#NAME?	#NAME?	#NAME?	#NAME?	#NAME?	#NAME?	--	#NAME?	#NAME?	#NAME?	GA	#NAME?	#NAME?	GG	#NAME?	--	#NAME?	--	#NAME?	--	--	#NAME?
S1_342149289	G/-/A	CONTIG_42166	1525	+	GG	GG	GG	GA	GG	NN	GG	GG	GG	GG	GG	GG	NN	GG	GG	GG	GG	GG	GG	G-	GG	GG	GG	GG	GG	G-	GG	G-	GG	GG	GG	GG	GG	GG	GG	GG	GG	GG	GG	GG	GA	GG	GG	NN	GG
S1_342149290	T/A	CONTIG_42166	1526	+	TT	TT	TT	TT	TT	NN	TT	TT	TT	TT	TT	TT	NN	TT	TT	NN	TT	TT	TT	TT	TT	NN	TT	TT	TT	TT	TT	TT	TT	TT	TT	TT	TT	TT	TT	TT	NN	TT	TT	TT	TT	TT	TT	TT	TT
S1_342149291	A/-	CONTIG_42166	1527	+	A-	A-	A-	A-	A-	NN	A-	A-	A-	A-	A-	A-	NN	A-	A-	AA	A-	A-	A-	A-	A-	AA	A-	A-	A-	A-	A-	A-	A-	A-	A-	A-	A-	A-	A-	A-	AA	A-	A-	A-	A-	A-	A-	A-	A-
S1_342149292	T/C/A	CONTIG_42166	1528	+	TC	TT	TT	TT	TT	NN	TT	TT	TT	TT	TT	TA	NN	TC	TT	TT	TT	TC	TT	TT	TT	TT	TC	TT	TT	TC	TT	TT	TA	TT	TT	TA	TT	TA	TC	TT	TT	TA	TT	TA	TT	TT	TT	TT	TT
S1_342149296	C/T	CONTIG_42166	1532	+	NN	CC	CC	CC	NN	NN	CC	CC	CC	CC	NN	CC	NN	CC	CC	CC	CC	NN	CC	CC	CT	CC	CC	CC	CC	CC	CC	CC	CC	NN	CC	CC	CC	CC	CC	CC	CC	CC	NN	CC	NN	CC	NN	NN	CC
S1_342149297	A/C/G	CONTIG_42166	1533	+	AA	AA	AA	AA	AA	NN	AA	AG	AA	AA	AA	AA	NN	AA	AA	NN	AA	AA	AA	AA	AA	NN	AA	AA	AA	AA	AA	AC	AA	AA	AA	AA	AA	AA	AA	AA	NN	AA	AA	AA	AA	AG	NN	AA	AA
S1_342149298	G/T	CONTIG_42166	1534	+	GG	GG	GG	GG	GG	NN	GG	GG	GG	GG	GG	GG	NN	GG	GG	NN	GG	GG	GG	GG	GG	NN	GG	GG	GG	GG	GG	GG	GG	GG	GG	GG	GG	GG	GG	GG	NN	GG	GG	GG	GG	GG	GG	GG	GG
S1_342149299	C/T	CONTIG_42166	1535	+	CT	CT	CT	CC	CC	NN	CT	CT	CT	CC	CT	CC	NN	CT	CT	CC	CT	CC	CC	CC	CT	CC	CT	CT	CT	CC	CC	CT	CT	CC	CT	CC	CT	CT	CC	CT	CC	CT	CT	CT	CT	CT	CC	CT	CC
S1_342149300	-/G/A	CONTIG_42166	1536	+	--	#NAME?	#NAME?	#NAME?	#NAME?	NN	#NAME?	#NAME?	#NAME?	#NAME?	#NAME?	#NAME?	NN	#NAME?	#NAME?	GA	#NAME?	#NAME?	#NAME?	#NAME?	#NAME?	GG	#NAME?	#NAME?	#NAME?	#NAME?	#NAME?	#NAME?	#NAME?	#NAME?	#NAME?	#NAME?	#NAME?	#NAME?	#NAME?	#NAME?	GG	#NAME?	#NAME?	#NAME?	#NAME?	#NAME?	#NAME?	#NAME?	#NAME?
S1_342149302	T/A	CONTIG_42166	1538	+	NN	AA	TT	TA	NN	NN	TT	TA	TA	TT	NN	TT	NN	TA	AA	TA	TA	NN	TT	TT	TA	TT	TT	TT	TT	TT	TA	TA	TT	NN	TT	TT	TA	TT	TT	TA	TA	TA	NN	TT	NN	TT	NN	NN	TT
S1_342149304	G/T	CONTIG_42166	1540	+	NN	GG	GT	GG	NN	NN	GT	GT	GG	GG	NN	GG	NN	GT	GG	GG	GG	NN	TT	GG	GG	GG	GG	GG	GG	GG	GG	GG	GT	NN	GG	GG	GG	GG	GG	GT	GT	GG	NN	GG	NN	GG	NN	NN	GG
S1_342240698	G/C/-	CONTIG_42519	33	+	GG	GC	CC	CC	NN	NN	GG	NN	CC	NN	NN	CC	NN	NN	NN	NN	GG	NN	GG	NN	NN	NN	NN	NN	GG	GG	GG	GG	NN	NN	NN	GG	NN	NN	GG	GG	NN	GG	NN	NN	GG	NN	CC	NN	NN
S1_342240700	A/C	CONTIG_42519	35	+	AA	AC	CC	CC	NN	NN	AA	NN	CC	NN	NN	CC	NN	NN	NN	NN	AA	NN	AA	NN	NN	NN	NN	NN	AA	AA	AA	AA	NN	NN	NN	AA	NN	NN	AA	AA	NN	AA	NN	NN	AA	NN	CC	NN	NN
S1_342390778	T/C	CONTIG_43235	1364	+	TT	TT	TT	TT	TT	TT	TT	TT	TT	TT	TT	TT	TT	TT	TT	TT	TT	TC	TT	NN	TT	TT	TT	TT	TT	TT	TT	TT	TT	TT	TT	TT	TT	TT	TT	TT	TT	TT	TT	TT	TT	TT	TT	TT	TT
S1_342390800	T/C	CONTIG_43235	1386	+	TT	TT	TT	TT	TT	TT	TT	TT	TT	TT	TT	TT	TT	TT	TT	TT	TT	TT	TT	NN	TT	TT	TT	TC	TT	TT	TT	TT	TT	TT	TT	TT	TT	TT	TT	TT	TT	TT	TT	TT	TT	TT	TT	TT	TT
S1_342391287	A/G	CONTIG_43236	199	+	NN	AA	AA	AA	AA	AA	AA	AA	AA	AA	AA	AA	AA	AA	AA	AA	AA	AA	AA	NN	AA	AA	AA	AA	AA	AA	AA	AA	AA	AA	AG	AA	AA	AA	AA	AA	NN	NN	AA	AA	AA	AA	AA	AA	AA
S1_342391337	T/C	CONTIG_43236	249	+	NN	TT	TT	TT	TT	TT	TT	TT	TT	TT	TT	TT	TT	TT	TT	TT	TT	TT	TT	NN	TT	TT	TT	TT	TT	TT	TT	TT	TT	TT	TT	TT	TT	TT	TT	TT	NN	NN	TT	TT	TT	TT	TT	TT	TT
S1_342391340	T/A	CONTIG_43236	252	+	NN	TT	TT	TT	TT	TT	TT	TT	TT	TT	TT	TT	TT	TT	TT	TT	TT	TT	TT	NN	TT	TT	TT	TT	TT	TT	TT	TT	TT	TT	TT	TT	TT	TT	TT	TT	NN	NN	TT	TT	TT	TT	TT	TT	TT
S1_342391343	T/G/A	CONTIG_43236	255	+	NN	TT	TT	TG	TT	TT	TT	TT	TG	TT	TT	TT	TT	TT	TT	TT	TT	TT	TT	NN	GG	TT	TT	TG	TT	TT	TT	TT	TT	TT	TT	TT	TG	TA	TT	TT	NN	NN	TT	TT	TT	TT	TT	TT	TT
S1_342438625	A/G	CONTIG_43454	448	+	AA	AA	AA	AA	AA	AA	AA	AA	AA	AA	AA	AA	AA	AA	AA	AA	AA	AA	AA	AA	AA	AA	AA	AA	AA	AA	AA	AA	AA	AA	AA	AA	AA	AA	AA	AA	AA	AA	AA	AA	AA	AA	AA	AA	AA
S1_342438641	A/T	CONTIG_43454	464	+	AA	AA	AA	AA	AA	AA	AA	AA	AA	AA	AA	AA	AA	AA	AA	AA	AA	AA	AA	AA	AA	AA	AA	AA	AA	AA	AA	AA	AA	AA	AA	AA	AT	AA	AA	AA	AA	AA	AA	AA	AA	AA	AA	AA	AA
S1_342438657	G/A	CONTIG_43454	480	+	GG	GG	GG	GG	GG	GG	GG	GG	GG	GA	GA	GG	GG	GG	GG	GG	GA	GG	GG	GG	GG	GG	GG	GG	GG	GG	GG	GG	GG	GG	GG	GG	GG	GG	GG	GG	GG	GG	GG	GG	GG	GG	GG	GG	GG
S1_342439154	A/G	CONTIG_43454	977	+	AA	AA	AA	AA	AA	AA	AA	AA	AA	AA	AA	AA	NN	AA	AA	AA	AA	AA	AA	AA	AA	AA	AA	AA	AA	AA	AA	AA	AA	AA	AA	AG	AA	AA	AA	AA	AA	AA	AA	AA	AA	AA	AA	AA	AA
S1_342693337	G/A	CONTIG_44626	1308	+	GG	GG	GA	GG	GA	GG	GG	GG	GA	GA	GA	GG	GA	NN	GG	GG	GG	GG	GG	GG	AA	AA	GG	GG	AA	GA	GG	GG	GG	GG	GA	GA	NN	GG	GG	NN	AA	NN	AA	AA	NN	NN	AA	NN	GG
S1_342693361	A/G	CONTIG_44626	1332	+	AG	GG	AG	AA	AG	AA	GG	AA	AG	AA	AA	AG	AA	NN	GG	GG	AG	AG	GG	GG	AA	AA	AA	AA	AA	AA	GG	AG	AA	AG	AG	AA	NN	GG	AG	NN	AA	NN	AA	AA	NN	NN	AA	NN	AG
S1_342693364	T/C	CONTIG_44626	1335	+	TC	TT	TC	CC	TC	CC	TT	CC	TC	TC	TC	TC	TC	NN	TT	TT	TC	TC	TT	TT	TT	TT	CC	CC	TT	TC	TT	TC	CC	TC	TT	TC	NN	TT	TC	NN	TT	NN	TT	TT	NN	NN	TT	NN	TC
S1_342729489	C/T	CONTIG_44761	976	+	NN	CC	CC	CC	CC	NN	NN	CC	CC	NN	CC	CC	NN	CC	CC	CC	CC	CC	NN	NN	NN	CC	CC	CC	NN	CC	NN	CC	TT	NN	CC	NN	CC	NN	CT	CC	NN	CC	NN	CC	CC	NN	CC	CC	CC
S1_342729527	C/G	CONTIG_44761	1014	+	NN	CC	CC	CC	CC	NN	NN	CC	CC	NN	CC	CC	NN	CC	CC	CC	CC	CC	NN	NN	NN	CC	CC	CC	NN	CC	NN	CC	GG	NN	CC	NN	CC	NN	CG	CC	NN	CC	NN	CC	CC	NN	CC	CC	CC
S1_342753289	T/A	CONTIG_44825	611	+	TT	TT	TT	TT	TT	TT	TT	TT	TT	TT	TT	TT	TT	TT	TT	TT	TT	TT	TT	TT	TT	TA	TT	TT	NN	TT	TT	TT	TT	TT	TT	TT	TT	TA	TT	TT	TT	TT	TT	TT	TT	TT	TT	TT	TT
S1_342877454	G/C	CONTIG_45444	1215	+	GC	GG	GC	GG	GG	GG	GG	GG	GG	NN	GG	GG	GG	GG	GG	GG	GG	GG	GG	GG	GG	GG	GG	GG	GG	GG	GG	GG	GG	GG	GG	GG	GG	GG	GG	GG	GG	GG	GG	GG	GG	GG	GG	GG	GG
S1_342877459	T/C	CONTIG_45444	1220	+	TT	TT	TT	TT	TT	TT	TT	TT	TT	NN	TT	TT	TT	TT	TT	TT	TT	TT	TT	TT	TC	TT	TT	TT	TT	TT	TT	TC	TT	TT	TT	TT	TT	TT	TT	TT	TT	TT	TT	TT	TT	TT	TT	TT	TT
S1_342877483	T/A	CONTIG_45444	1244	+	TT	TT	TT	TT	TT	TT	TT	TT	TT	NN	TT	TT	TT	TT	TT	TT	TT	TT	TT	TT	TT	TT	TT	TT	TT	TT	TT	TT	TT	TT	TT	TT	TT	TT	TT	TT	TT	TT	TT	TT	TT	TT	TT	TT	TT
S1_342877485	T/A	CONTIG_45444	1246	+	TT	TT	TT	TT	TT	TT	TT	TT	TT	NN	TT	TT	TT	TT	TT	TT	TT	TT	TT	TT	TT	TT	TT	TT	TT	TT	TT	TT	TT	TT	TT	TT	TT	TT	TT	TT	TT	TT	TT	TT	TT	TT	TT	TT	TT
S1_343069298	A/G	CONTIG_46738	1060	+	NN	AA	AA	NN	AG	NN	NN	AG	AA	GG	AA	AA	GG	AA	GG	NN	AA	GG	AG	NN	GG	NN	GG	NN	NN	GG	NN	AA	AA	AA	AA	NN	AA	AG	GG	AA	AA	NN	GG	AA	AA	AA	AA	AA	AA
S1_353585	G/C	SUPERCONTIG_0	353585	+	GG	GG	GG	GG	GG	GG	GG	GG	GG	GG	GG	GG	GG	GG	GG	GG	GG	GG	GG	GG	GG	GG	GG	GG	GG	GG	GG	GG	GG	GG	GG	GG	GG	GG	GG	GG	GG	GG	GG	GG	GG	GG	GG	GG	GG
S1_1108838	A/T	SUPERCONTIG_0	1108838	+	AA	AA	AA	AA	AA	AA	AA	AA	AA	AA	AA	AA	AA	AA	AA	AA	AA	AA	AA	AA	AA	AA	AA	AA	AA	AA	AA	AA	AA	AA	AA	AA	AA	AA	AA	AA	AA	AA	AA	AA	AA	AA	AA	AA	AA
S1_1108855	A/C	SUPERCONTIG_0	1108855	+	AA	AA	AA	AA	AA	AA	AA	AA	AA	AA	AA	AA	AA	AA	AA	AA	AA	AA	AA	AA	AA	AA	AA	AA	AA	AA	AA	AA	AA	AA	AA	AA	AA	AA	AA	AA	AA	AA	AA	AA	AA	AA	AA	AA	AA
S1_3877032	T/C	SUPERCONTIG_0	3877032	+	TT	TT	NN	NN	TT	NN	NN	TT	TT	NN	TT	TC	NN	TT	TT	NN	TT	TT	TT	NN	NN	CC	TT	TT	NN	TT	TT	TT	TT	TT	TT	TT	TT	TT	TT	TT	TT	TT	TT	TT	TT	TT	TT	TT	TT
S1_3877044	C/T	SUPERCONTIG_0	3877044	+	CC	CC	NN	NN	CC	NN	NN	CC	CC	NN	TT	CC	NN	CC	CC	NN	CC	CC	CC	NN	NN	CC	CC	CC	NN	CC	CC	CC	CC	CC	CC	CC	CC	CC	CC	CC	CC	CC	CC	CC	CC	CC	CC	CC	CC
S1_3877420	A/G	SUPERCONTIG_0	3877420	+	AG	AA	AA	NN	AA	AA	AG	NN	AA	AA	AA	GG	NN	NN	AG	NN	GG	AA	AA	AA	AA	AA	AA	AA	AA	NN	AA	AA	AA	GG	AG	GG	NN	AG	GG	AA	GG	GG	AA	AA	AG	AG	AG	AA	AG
S1_3877431	A/G	SUPERCONTIG_0	3877431	+	AA	AA	AA	NN	AA	AA	NN	NN	AA	AA	AA	NN	AA	AA	AA	NN	NN	AA	AA	NN	AA	AA	AA	AA	AA	AA	AA	AA	AA	NN	AA	NN	NN	AA	AA	AA	NN	NN	AA	AA	AA	AA	AA	AA	AG
S1_4109005	T/C	SUPERCONTIG_0	4109005	+	TT	TT	TT	TT	TT	TT	TT	TT	TT	TT	TT	TT	TT	TT	TT	TT	TT	TT	TT	TT	TT	TT	TT	TT	TT	TT	TT	TT	TC	TC	TC	TT	TT	TT	TT	TT	TT	TT	TT	TT	TT	TT	TT	TT	TT
S1_4238589	T/A	SUPERCONTIG_0	4238589	+	TA	TT	TT	TT	TT	TT	TT	NN	TT	NN	TT	TT	TT	TT	TT	TT	TT	TT	TT	TT	TT	NN	TT	TT	NN	TT	TT	TT	TT	TT	TT	TT	TT	TT	TT	TT	TT	TT	TT	TT	TT	TT	TT	TT	TT
S1_4238591	T/A	SUPERCONTIG_0	4238591	+	TT	TT	TT	TT	TT	TT	TT	NN	TT	NN	TT	TT	TT	TT	TT	TT	TT	TT	TT	TT	TT	NN	TT	TT	NN	TT	TT	TA	TT	TT	TT	TT	TT	TT	TT	TT	TT	TT	TT	TT	TT	TT	TT	TT	TT
S1_4238595	T/A	SUPERCONTIG_0	4238595	+	TT	TT	TT	TT	TA	TT	TT	NN	TT	NN	TT	TT	TT	TT	TT	TT	TT	TT	TT	TT	TT	NN	TT	TT	NN	TT	TT	TT	TT	TT	TT	TT	TT	TT	TT	TT	TT	TT	TT	TA	TT	TT	TT	TT	TT
S1_6353497	T/A	SUPERCONTIG_1	114131	+	AA	AA	NN	NN	NN	NN	NN	TT	NN	TT	NN	NN	NN	NN	NN	NN	NN	NN	NN	NN	NN	NN	TT	NN	NN	NN	NN	TT	NN	NN	NN	NN	NN	TT	NN	NN	NN	NN	AA	NN	AA	TT	NN	NN	NN
S1_6353505	T/C	SUPERCONTIG_1	114139	+	TT	TT	NN	NN	NN	NN	NN	TT	NN	TT	NN	NN	NN	NN	NN	NN	NN	NN	NN	NN	NN	NN	TT	NN	NN	NN	NN	TT	NN	NN	NN	NN	NN	TT	NN	NN	NN	NN	TT	NN	TT	TT	NN	NN	NN
S1_6507693	G/A	SUPERCONTIG_1	268327	+	AA	AA	GG	AA	AA	GA	AA	AA	GG	GG	GG	AA	GG	AA	GG	GA	GA	AA	AA	GG	GA	AA	AA	GA	AA	GA	GA	GA	AA	GA	GG	GA	GA	AA	AA	GA	GG	AA	GA	GA	GG	GA	GA	GA	GA
S1_6573912	G/C	SUPERCONTIG_1	334546	+	GG	GC	GG	GC	GC	NN	GG	NN	GG	GG	GG	GC	CC	GG	CC	GG	CC	GG	GG	CC	GG	NN	GC	CC	NN	GG	GG	GC	NN	GG	GG	GG	GG	GG	GC	GG	GG	CC	CC	GG	GG	GC	CC	GG	CC
S1_7068243	A/T	SUPERCONTIG_1	828877	+	AA	AA	AA	AA	AA	AA	AA	AA	AA	AA	AA	AA	AA	AA	AA	AA	AA	AA	AA	AT	AA	AA	AA	AA	AA	AA	AA	AA	AA	AA	AA	AA	AA	AA	AA	AA	AA	AA	AA	AA	AA	AA	AT	AA	AA
S1_7068246	A/T	SUPERCONTIG_1	828880	+	AA	AA	AA	AA	AA	AA	AA	AA	AA	AA	AA	AA	AA	AA	AA	AA	AA	AA	AA	AT	AA	AA	AA	AA	AA	AA	AA	AA	AA	AA	AA	AA	AA	AA	AA	AA	AA	AA	AA	AA	AA	AA	AA	AA	AA
S1_7089227	A/G	SUPERCONTIG_1	849861	+	AA	AG	AA	AA	AA	AA	AA	AA	AA	AA	AA	AA	AA	AA	AA	AA	AA	AA	AA	AA	AA	NN	AA	AA	AA	AA	AA	AA	AA	AA	AA	AA	AA	AA	AA	AA	AG	AA	AA	AA	AA	AA	AA	AA	AA
S1_7089233	T/A	SUPERCONTIG_1	849867	+	TT	TT	TT	TT	TT	TT	TT	TT	TT	TT	TT	TT	TT	TT	TT	TT	TT	TT	TT	TT	TT	NN	TT	TT	TT	TT	TT	TT	TT	TT	TT	TT	TT	TT	TT	TT	TT	TT	TT	TT	TT	TT	TT	TT	TT
S1_7089441	T/C	SUPERCONTIG_1	850075	+	NN	NN	NN	TT	TT	NN	NN	NN	NN	NN	TT	NN	NN	NN	NN	NN	NN	NN	NN	NN	TT	NN	NN	NN	NN	NN	NN	NN	NN	NN	NN	NN	TT	NN	NN	NN	NN	TT	NN	NN	NN	NN	NN	NN	NN
S1_7094495	A/G	SUPERCONTIG_1	855129	+	AA	AA	AA	AA	AA	AA	AA	AA	AA	AA	AA	AA	AA	AA	AA	AA	AA	AA	AA	AA	AA	AA	AA	AA	AA	AA	AA	AA	AA	AA	AA	AA	AG	AA	AA	AA	AA	AA	AG	AA	AA	AA	AA	AA	AA
S1_7094509	-/A	SUPERCONTIG_1	855143	+	NN	--	#NAME?	--	--	--	AA	NN	--	#NAME?	NN	--	NN	--	NN	--	NN	AA	--	AA	--	NN	--	--	AA	AA	NN	--	NN	--	--	--	--	--	--	NN	#NAME?	NN	--	--	--	NN	--	NN	--
S1_7094576	A/T/C	SUPERCONTIG_1	855210	+	NN	AA	TT	NN	AA	AA	CC	TT	TT	CC	TT	TT	AA	AA	AT	NN	AA	AT	NN	AA	AT	NN	NN	TT	NN	AA	AA	NN	NN	AA	AT	AT	NN	NN	NN	AA	NN	TT	NN	NN	AA	CC	AT	AA	AA
S1_7094577	G/T	SUPERCONTIG_1	855211	+	NN	GG	GG	NN	GG	GG	GG	GG	GG	GG	GG	GG	GG	GG	GG	NN	GG	GG	NN	TT	GG	NN	NN	GG	NN	GG	GG	NN	NN	GG	GT	GG	NN	NN	NN	GG	NN	GG	NN	NN	GG	GG	GG	GG	GG
S1_7454969	A/C	SUPERCONTIG_1	1215603	+	AC	AC	AA	AA	AA	AA	AC	AA	CC	AA	AC	AA	AA	AA	AC	AA	AA	AA	AC	AA	AA	AC	CC	AA	AC	AA	AC	AA	AC	AC	AA	CC	AC	AC	AA	AC	AC	CC	AC	AC	AA	AC	AC	AC	AC
S1_7455196	T/A	SUPERCONTIG_1	1215830	+	TA	TA	NN	NN	NN	NN	TT	NN	TT	NN	TA	NN	NN	NN	AA	NN	NN	NN	TA	NN	NN	TT	TA	NN	TT	NN	TA	NN	AA	TT	NN	TA	AA	TA	NN	AA	TT	TA	TA	TA	TT	TT	TT	TA	TA
S1_7455200	G/A	SUPERCONTIG_1	1215834	+	GA	GA	NN	NN	NN	NN	GG	NN	GG	NN	GG	NN	NN	NN	GG	NN	NN	NN	GG	NN	NN	GG	GG	NN	GG	NN	GG	NN	GA	GG	NN	GG	GG	GG	NN	GG	GG	GA	GA	GG	GG	GG	GG	GG	GG
S1_7455201	T/C	SUPERCONTIG_1	1215835	+	TC	TT	NN	NN	NN	NN	TT	NN	TT	NN	TC	NN	NN	NN	CC	NN	NN	NN	TC	NN	NN	TT	TC	NN	TT	NN	TC	NN	TC	TT	NN	TC	CC	TC	NN	CC	TT	TC	TT	TC	TT	TT	TT	TC	TC
S1_7455401	A/G	SUPERCONTIG_1	1216035	+	AA	AA	AA	AA	AA	AA	AA	AA	AA	AA	AA	AA	AA	AA	AA	AA	AG	AA	AA	AA	AA	AA	AA	AA	AA	AA	AA	AA	AA	AA	AA	AA	AA	AA	AA	AA	AA	AA	AA	AA	AA	AA	AA	AA	AA
S1_7525025	C/A	SUPERCONTIG_1	1285659	+	CC	CC	CC	CC	CC	CC	CC	CC	CC	CC	CC	CC	CC	CC	CC	CC	CC	CC	CC	CC	CC	CC	CC	CC	CC	CC	CC	CC	CC	CC	CC	CC	CC	CC	CC	CC	CA	CA	CC	CC	CC	CC	CC	CC	CC
S1_7525056	T/A	SUPERCONTIG_1	1285690	+	TT	TT	TT	TT	TT	TT	TT	TA	TT	AA	TT	TT	TA	TT	TT	TT	TT	TT	TT	TT	TT	TT	TT	TT	TT	TT	TT	TA	TT	TT	TT	TA	TT	TT	TT	TT	TT	TT	TT	TT	TT	TT	TT	TT	TA
S1_7525065	A/G	SUPERCONTIG_1	1285699	+	NN	NN	NN	NN	NN	NN	NN	AA	NN	AA	NN	NN	NN	NN	NN	AA	NN	NN	NN	NN	NN	NN	NN	NN	NN	NN	NN	AA	NN	NN	NN	AA	NN	NN	NN	NN	NN	NN	NN	NN	NN	NN	NN	NN	AA
S1_7525097	T/C	SUPERCONTIG_1	1285731	+	TT	TT	TT	TT	TT	TT	TT	TT	TT	TT	NN	TT	TT	TT	TT	TT	TT	TT	TT	NN	TT	TT	TT	TT	NN	TT	TT	TT	TT	TT	TT	TT	TT	TT	TT	TT	TT	TT	TT	TC	TT	TT	TT	TT	TT
S1_7525099	T/C	SUPERCONTIG_1	1285733	+	TT	TT	TT	TT	TT	TT	TT	TT	TT	TT	NN	TT	TT	TT	TT	TT	TT	TT	TT	NN	TT	TT	TT	TT	NN	TT	TT	TT	TT	TT	TT	TT	TT	TT	TT	TT	TT	TT	TT	TC	TT	TT	TT	TT	TT
S1_7525111	T/C	SUPERCONTIG_1	1285745	+	TT	TT	TT	TT	TT	TT	TT	TT	TT	TT	NN	TT	TT	TT	TT	TT	TT	TT	TT	NN	TT	TT	TT	TT	NN	TT	TT	TT	TT	TT	TC	TT	TC	TT	TT	TT	TT	TT	TT	TT	TT	TT	TT	TT	TT
S1_7525644	T/C	SUPERCONTIG_1	1286278	+	TT	TT	TT	TT	TT	NN	TT	TT	TT	TT	TT	TT	TT	TT	TT	TT	TT	TT	TT	TT	TT	NN	TT	TT	TT	TT	TT	TT	TT	TT	TT	TT	TT	TT	TT	TT	TT	TT	TT	TT	TT	TT	TT	TT	TT
S1_7525656	T/C	SUPERCONTIG_1	1286290	+	TT	TT	TT	TT	TT	NN	TT	TT	TT	TT	TT	TT	TT	TT	TT	TT	TT	TT	TT	TT	TT	NN	TT	TT	TT	TT	TT	TC	TT	TT	TT	TT	TT	TT	TT	TT	TT	TT	TT	TT	TT	TT	TT	TT	TT
S1_7844310	T/C	SUPERCONTIG_1	1604944	+	TT	TT	TT	TT	TT	TT	TT	TT	TT	TT	TT	TT	TT	TT	TT	TT	TT	TT	TC	TT	TT	TT	TT	TT	TT	TT	TT	TT	TT	TT	TT	TT	TT	TT	TT	TT	TT	TT	TT	TT	TT	TT	TT	TT	TT
S1_7844320	A/G	SUPERCONTIG_1	1604954	+	AA	AA	AA	AA	AA	AA	AA	AA	AA	AA	AA	AA	AA	AA	AA	AA	AA	AA	AA	AA	AA	AA	AA	AA	AA	AA	AA	AA	AA	AA	AA	AA	AA	AA	AA	AA	AA	AA	AA	AA	AA	AA	AA	AA	AA
S1_7844343	T/A	SUPERCONTIG_1	1604977	+	TT	TT	TT	TT	TT	TT	TT	TA	TT	TT	TT	TT	TT	TT	TT	TT	TT	TT	TT	TT	TT	TT	TT	TT	TT	TT	TT	TT	TT	TT	TT	TT	TT	TT	TT	TT	TT	TT	TT	TT	TT	TT	TT	TT	TT
S1_7852237	A/G	SUPERCONTIG_1	1612871	+	AA	AA	AA	AA	AA	AA	AA	AA	AA	AA	AA	AA	AA	AA	AA	AA	AA	AA	AA	AA	AA	AA	AA	AA	AA	AA	AA	AA	AA	AA	AA	AA	AA	AA	AA	AA	AA	AA	AA	AA	AA	AA	AA	AA	AA
S1_7852249	C/A	SUPERCONTIG_1	1612883	+	CA	AA	CA	AA	AA	AA	CA	CA	AA	CC	AA	AA	AA	CA	CC	CC	CA	CA	CA	AA	CA	CA	AA	CA	CC	CA	AA	CC	CC	CA	AA	CA	CC	CA	CC	CA	AA	CA	CA	CA	CA	CA	CA	CA	CA
S1_8136616	T/C	SUPERCONTIG_1	1897250	+	NN	TT	TT	TT	TT	TT	NN	TT	TT	TT	TT	NN	NN	TC	TT	TT	TT	CC	TT	CC	TT	NN	CC	TT	NN	TT	TT	NN	NN	TT	NN	CC	TC	NN	TT	TT	NN	NN	NN	NN	TT	CC	TT	NN	TT
S1_8136634	C/T	SUPERCONTIG_1	1897268	+	NN	CC	CC	CC	CC	TT	NN	CT	TT	CC	TT	NN	NN	CT	CT	TT	CC	CC	TT	CC	TT	NN	CC	TT	NN	CT	CC	NN	NN	CT	NN	CC	CT	NN	CT	TT	NN	NN	NN	NN	TT	CC	CT	NN	CT
S1_8136637	T/C	SUPERCONTIG_1	1897271	+	NN	CC	CC	CC	CC	TT	NN	TC	TT	CC	TT	NN	NN	TT	TC	TT	CC	TT	TT	TT	TT	NN	TT	TT	NN	TC	CC	NN	NN	TC	NN	TT	TT	NN	TC	TT	NN	NN	NN	NN	TT	TT	TC	NN	TC
S1_8136648	A/T	SUPERCONTIG_1	1897282	+	NN	AA	AA	AA	AA	AA	NN	AT	AA	AA	AA	NN	NN	AA	AA	AA	AA	AA	TT	AA	AA	NN	AA	AA	NN	AA	AA	NN	NN	AA	NN	AA	AA	NN	AA	AA	NN	NN	NN	NN	AA	AA	AA	NN	AA
S1_8136798	T/A	SUPERCONTIG_1	1897432	+	NN	NN	TT	TT	TT	NN	NN	TT	NN	TT	TT	TT	NN	NN	NN	NN	TT	NN	NN	NN	TT	NN	NN	AA	TT	NN	NN	TT	TT	TT	TT	TT	TT	TT	TT	TT	NN	NN	NN	TT	TT	TT	NN	TT	TT
S1_8136803	C/T	SUPERCONTIG_1	1897437	+	NN	NN	TT	TT	TT	NN	NN	CC	NN	CC	CC	CC	NN	NN	NN	NN	TT	NN	NN	NN	CC	NN	NN	TT	CC	NN	NN	CC	TT	CC	CC	CC	CC	CC	CC	CC	NN	NN	NN	CC	CT	TT	NN	CC	CC
S1_8136830	G/A	SUPERCONTIG_1	1897464	+	NN	NN	GG	AA	AA	NN	NN	GG	NN	GG	GG	GG	NN	NN	NN	NN	AA	NN	NN	NN	GG	NN	NN	GG	AA	NN	NN	GA	AA	GG	GG	GG	AA	AA	AA	GG	NN	NN	NN	GG	GG	AA	NN	GG	GG
S1_8136837	A/G	SUPERCONTIG_1	1897471	+	NN	NN	AA	AA	AG	NN	NN	AA	NN	AA	AG	AA	NN	NN	NN	GG	AA	NN	NN	NN	AA	NN	NN	AA	AA	NN	NN	AA	AA	AA	AA	AA	AA	AA	AA	AA	NN	NN	NN	AA	AA	AA	NN	AA	AA
S1_8136838	A/T	SUPERCONTIG_1	1897472	+	NN	NN	AA	AA	AA	NN	NN	AA	NN	AA	AA	AA	NN	NN	NN	AA	AA	NN	NN	NN	AA	NN	NN	AA	TT	NN	NN	AT	AA	AA	AA	AA	TT	TT	TT	AA	NN	NN	NN	AA	AT	AA	NN	AA	AA
S1_8136845	C/T	SUPERCONTIG_1	1897479	+	NN	NN	TT	CC	CC	NN	NN	CC	NN	CC	CC	CC	NN	NN	NN	CC	CC	NN	NN	NN	CC	NN	NN	CC	CC	NN	NN	CC	CC	CC	CC	CC	CC	CC	CC	CC	NN	NN	NN	CC	TT	CC	NN	CC	CC
S1_8184179	A/C	SUPERCONTIG_1	1944813	+	AA	CC	CC	AC	AA	AA	NN	NN	NN	AA	NN	NN	NN	AA	NN	NN	NN	NN	NN	CC	NN	NN	NN	NN	NN	AA	NN	NN	CC	AA	AC	NN	CC	AA	NN	NN	NN	NN	NN	NN	NN	AA	AA	NN	NN
S1_8184182	A/G	SUPERCONTIG_1	1944816	+	AA	GG	GG	AG	AA	AA	NN	NN	NN	AA	NN	NN	NN	AA	NN	NN	NN	NN	NN	GG	NN	NN	NN	NN	NN	AA	NN	NN	GG	AA	AG	NN	GG	AA	NN	NN	NN	NN	NN	NN	NN	AA	AA	NN	NN
S1_8193236	T/C	SUPERCONTIG_1	1953870	+	TT	TT	TT	TT	TT	TT	TT	TT	TT	TT	TT	TT	TT	TT	TC	TT	TT	TT	TT	TT	TT	NN	TT	TT	TT	TT	TT	TT	TT	TT	TT	TT	TT	TT	TT	TT	TT	TT	TT	TC	TT	TT	TT	TT	TT
S1_8193268	T/A	SUPERCONTIG_1	1953902	+	TT	TT	TT	TT	TT	TT	TT	TT	TT	TT	TT	TT	TT	TT	TT	TT	TT	TT	TT	TT	TT	NN	TT	TT	TT	TT	TT	TT	TT	TT	TT	TT	TT	TT	TT	TT	TT	TT	TT	TT	TT	TT	TT	TA	TT
S1_8476579	T/A	SUPERCONTIG_1	2237213	+	TT	TT	TT	TT	TT	NN	TT	TT	TT	TT	TT	TT	TT	TT	TT	TT	TT	TT	TT	NN	NN	TT	TT	TT	NN	TT	TT	TT	TT	TT	TT	TT	TT	TT	TT	TT	TT	TT	TT	TT	TT	TT	TT	TT	TT
S1_9109910	T/C	SUPERCONTIG_1	2870544	+	TT	NN	NN	NN	NN	NN	NN	NN	NN	NN	NN	NN	NN	NN	NN	NN	NN	NN	NN	NN	NN	NN	NN	NN	NN	NN	TT	NN	NN	NN	NN	NN	NN	TT	NN	NN	NN	NN	NN	NN	NN	NN	CC	NN	NN
S1_9109916	C/T	SUPERCONTIG_1	2870550	+	CC	NN	NN	NN	NN	NN	NN	NN	NN	NN	NN	NN	NN	NN	NN	NN	NN	NN	NN	NN	NN	NN	NN	NN	NN	NN	CC	NN	NN	NN	NN	NN	NN	CC	NN	NN	NN	NN	NN	NN	NN	NN	TT	NN	NN
S1_9110250	G/A	SUPERCONTIG_1	2870884	+	GA	GA	GA	GA	GA	GA	GA	GG	GA	GG	GA	GA	GA	GA	GA	GA	GA	GA	GA	GA	GG	GG	GA	GA	GA	GA	GA	GA	GA	GA	GG	GA	GA	GA	GA	GA	GA	GA	GA	GA	GA	GA	GA	GA	GA
S1_9145641	G/T	SUPERCONTIG_1	2906275	+	TT	TT	TT	GG	TT	GG	GG	GG	TT	GG	GG	GT	NN	TT	GG	GT	NN	GG	GT	NN	NN	NN	TT	GT	GT	TT	GT	TT	GG	GG	TT	GG	TT	GT	GG	GG	NN	NN	TT	GG	GG	GG	GG	GG	GT
S1_9439294	C/T	SUPERCONTIG_1	3199928	+	NN	CC	CC	CC	NN	NN	CC	NN	CC	NN	CC	CC	NN	CC	CC	CC	CC	CC	NN	NN	CC	NN	CC	NN	CC	CC	CC	CC	CC	CC	CC	CC	CC	CC	CC	CC	NN	NN	NN	CC	CC	NN	CC	CC	CC
S1_9768220	T/C	SUPERCONTIG_1	3528854	+	CC	TT	TT	NN	CC	NN	NN	NN	NN	TT	TT	NN	NN	NN	NN	TT	TT	TT	NN	NN	NN	NN	NN	NN	NN	TT	TT	NN	NN	TT	NN	TT	TT	NN	NN	NN	NN	NN	NN	NN	NN	TT	NN	TT	TT
S1_10019433	T/G	SUPERCONTIG_1	3780067	+	TT	TT	TT	TT	TT	TT	TT	TT	TT	TT	TT	TT	TT	TT	TT	TT	TT	TT	TT	TT	TT	TT	TT	TT	TT	TT	TT	TT	TT	TT	TT	TT	TT	TT	TT	TT	TT	TT	TT	TT	TT	TT	TT	TT	TT
S1_10387893	T/G	SUPERCONTIG_1	4148527	+	NN	TT	TT	TG	TT	NN	TT	TT	TT	NN	TT	TT	TT	TT	TT	TT	TT	TT	TG	NN	TT	TT	NN	TG	TT	TT	TT	NN	TG	TG	TT	TT	TT	TT	TT	NN	NN	NN	NN	TT	NN	NN	TT	TT	TT
S1_10420769	A/G	SUPERCONTIG_1	4181403	+	AA	AA	AA	AA	AA	AA	AA	AA	AA	AA	AA	AA	AA	AA	AA	AA	AA	AA	AA	AA	AA	AA	AG	AA	NN	AA	AA	AA	AA	AA	AA	AA	AA	AA	AA	AA	NN	AA	AA	AA	AA	AA	AA	AA	AA
S1_10560416	A/G	SUPERCONTIG_1	4321050	+	AA	AA	AA	AA	AA	AA	AA	AA	AA	AA	AG	AA	AA	AA	AA	AA	AA	AA	AA	AA	AA	NN	AA	AA	NN	AA	AA	AA	AA	AA	AA	AA	AA	AA	AA	AA	AA	AA	AA	AA	AA	AA	AA	AA	AA
S1_10560431	A/G	SUPERCONTIG_1	4321065	+	AA	AA	AA	AA	AA	AA	AA	AA	AA	AA	AA	AA	AA	AA	AA	AA	AA	AA	AA	AA	AA	NN	AA	AA	NN	AA	AA	AA	AA	AA	AA	AA	AA	AG	AA	AA	AA	AA	AA	AA	AA	AA	AA	AA	AG
S1_10689295	A/G	SUPERCONTIG_1	4449929	+	AA	AA	AG	AG	AA	AA	AA	AA	AA	AA	AA	AA	AA	AA	AA	NN	AG	AA	AA	NN	AA	AA	AA	AA	AA	AA	NN	AA	AA	AA	AA	AA	AA	NN	AA	AA	AA	AA	AA	AA	AA	AA	AA	AA	AA
S1_10689301	T/C	SUPERCONTIG_1	4449935	+	TT	TT	TT	TT	TT	TT	TT	TT	TT	TT	TT	TT	TT	TT	TC	NN	TT	TT	TT	NN	TT	CC	TT	TT	TT	TT	NN	TT	TT	TT	TT	TT	TT	NN	TT	TT	TT	TT	TT	TT	TT	TT	TT	TT	TT
S1_10812083	A/C	SUPERCONTIG_1	4572717	+	AA	NN	AA	NN	AA	NN	CC	NN	CC	AA	AA	AA	NN	NN	AA	AA	NN	AA	NN	NN	AA	NN	NN	NN	NN	AA	NN	AA	AA	NN	AA	AA	AA	NN	NN	AA	NN	NN	NN	NN	NN	NN	NN	AA	AA
S1_11004081	C/T	SUPERCONTIG_1	4764715	+	CC	CC	CC	CC	CC	CC	CC	CC	CT	CC	CC	CC	CC	CC	CC	CC	CC	CC	CC	CC	CC	CC	CC	CC	NN	CC	CC	CC	CC	CC	CC	CC	CC	CC	CC	CC	CC	CC	CC	CC	CC	CC	CC	CC	CC
S1_11004088	A/G	SUPERCONTIG_1	4764722	+	AA	AA	AA	AA	AA	AA	AA	AA	AA	AA	AA	AA	AA	AA	AA	AA	AA	AA	AA	AA	AA	AA	AA	AA	NN	AA	AA	AA	AA	AG	AA	AA	AA	AA	AA	AA	AA	AA	AA	AA	AA	AA	AG	AA	AA
S1_11004090	A/T	SUPERCONTIG_1	4764724	+	AA	AA	AA	AA	AA	AA	AA	AA	AA	AA	AA	AA	AA	AA	AT	AA	AA	AA	AA	AA	AA	AA	AA	AA	NN	AA	AA	AA	AA	AA	AT	AA	AA	AA	AA	AA	AA	AA	AA	AA	AA	AA	AA	AA	AA
S1_11004093	G/C	SUPERCONTIG_1	4764727	+	GG	GC	GG	GC	GG	GG	GC	GG	GG	GG	CC	GG	GG	GG	GG	GG	GG	GG	GG	GG	GG	CC	GC	GC	NN	GG	GG	GG	GG	GG	GG	GC	GG	GG	GG	GC	GG	GG	GG	GC	GC	GG	GG	GC	GG
S1_11004095	A/G	SUPERCONTIG_1	4764729	+	AA	AA	AA	AA	AA	AA	AA	AA	AA	AA	AA	AA	AA	AA	AA	AA	AA	AA	AA	AA	AA	AA	AA	AA	NN	AA	AA	AA	AA	AA	AA	AA	AA	AA	AA	AA	AA	AA	AA	AA	AA	AA	AA	AA	AA
S1_11004110	A/G	SUPERCONTIG_1	4764744	+	AA	AA	AA	AA	AA	AA	AA	AA	AA	AA	AA	AA	AA	AA	AA	AA	AA	AA	AG	AA	AA	AA	AA	AA	NN	AA	AA	AA	AA	AA	AA	AA	AA	AA	AA	AA	AA	AA	AA	AA	AA	AA	AG	AA	AA
S1_11018315	A/T	SUPERCONTIG_1	4778949	+	AA	AA	AA	AA	AA	AA	AA	AA	AA	AA	AA	AA	AA	AA	AA	AA	AA	AA	AA	AA	AA	AA	AA	AA	AA	AA	AA	AA	AA	AA	AA	AA	AA	AA	AA	AA	AA	AA	AA	AA	AA	AA	AT	AA	AA
S1_11043430	G/A	SUPERCONTIG_1	4804064	+	GG	GG	GG	GG	GG	GG	GA	GG	GG	GG	GA	GG	GG	GG	GG	GG	GG	GG	GG	GG	GG	GG	GG	GG	GG	GG	GG	GG	GG	GG	GG	GG	GG	GG	GG	GG	GG	GG	GG	GG	GG	GG	GG	GG	GG
S1_11254122	G/T	SUPERCONTIG_1	5014756	+	GG	GG	GG	GG	GG	GG	GG	NN	GG	GG	GG	GG	GG	GG	GG	GG	GG	GG	GG	GG	GG	GG	GG	GG	NN	GG	GG	GG	GG	GG	GG	GT	GG	GG	GG	GG	GG	GG	GG	GT	GG	GG	GG	GT	GG
S1_11254143	T/C	SUPERCONTIG_1	5014777	+	TT	TT	TC	TT	TT	TT	TT	NN	TT	TT	TT	TT	TT	TC	TT	TT	TT	TT	TT	CC	TT	TT	TT	TT	NN	TT	TT	TT	TT	TT	TT	TT	TT	TT	TT	TT	TT	TT	TT	TT	TT	TT	TT	TT	TT
S1_11254149	G/A	SUPERCONTIG_1	5014783	+	GA	GG	GG	GG	GG	GG	GG	NN	GG	GG	GG	GG	GG	GG	GG	GG	GG	GG	GG	GG	GG	GG	GG	GG	NN	GG	GG	GG	GG	GG	GG	GG	GG	GG	GG	GA	GG	GG	GG	GG	GG	GG	GG	GG	GG
S1_11254982	C/T	SUPERCONTIG_1	5015616	+	CC	CC	CC	CC	CC	CC	CC	CC	CC	CC	CC	CC	NN	CT	CC	CT	CC	NN	CC	CC	NN	CC	CC	CT	NN	CC	CC	CC	CC	CC	CC	CC	CC	CC	CT	CC	CC	CC	CC	CC	CC	CC	CC	CC	CC
S1_11254983	A/G	SUPERCONTIG_1	5015617	+	AA	AA	AA	AA	AA	AA	AA	AA	AA	AA	AA	AA	NN	AA	AA	AA	AA	NN	AA	AA	NN	AA	AA	AA	NN	AA	AA	AA	AA	AA	AA	AA	AA	AA	AA	AA	AA	AA	AA	AA	AA	AA	AA	AA	AA
S1_11254994	G/A	SUPERCONTIG_1	5015628	+	GG	GG	GG	GG	GA	GG	GG	GG	GG	GG	AA	GA	NN	GG	GG	GG	GG	NN	GG	GG	NN	GG	GG	GG	NN	GG	GA	GG	GG	GG	GG	GG	GG	GG	GG	GG	GG	GG	GA	GG	GG	GA	GG	GG	GA
S1_11254995	T/C	SUPERCONTIG_1	5015629	+	TT	TT	TT	TT	TT	TT	TT	TT	TT	TT	TT	TT	NN	TT	TT	TT	TT	NN	TT	TT	NN	TT	TT	TT	NN	TT	TT	TT	TT	TT	TT	TT	TT	TT	TT	TT	TT	TT	TT	TT	TT	TT	TT	TT	TC
S1_11255021	A/C	SUPERCONTIG_1	5015655	+	AA	AA	AA	AA	AA	AA	AA	AA	AA	AA	AA	AA	NN	AA	AA	AA	AA	NN	AA	AA	NN	AA	AA	AA	NN	AA	AA	AA	AA	AA	AA	AA	AA	AA	AA	AA	AA	AA	AA	AA	AA	AA	AA	AA	AA
S1_11255022	A/C	SUPERCONTIG_1	5015656	+	AA	AA	AA	AA	AA	AA	AA	AA	AA	AA	AA	AA	NN	AA	AA	AA	AA	NN	AA	AA	NN	AA	AA	AA	NN	AA	AA	AA	AA	AC	AA	AA	AA	AA	AA	AA	AA	AA	AA	AA	AA	AA	AA	AA	AA
S1_11255023	A/C	SUPERCONTIG_1	5015657	+	AA	AA	AA	AA	AA	AA	AA	AA	AA	AC	AA	AC	NN	AA	AA	AC	AA	NN	AA	AA	NN	AA	AA	AA	NN	AA	AA	AA	AA	AA	AA	AA	AA	AA	AC	AA	AA	AA	AA	AC	AC	AA	AA	AA	AA
S1_11255025	A/C	SUPERCONTIG_1	5015659	+	AA	AA	AA	AA	AA	AA	AA	AA	AA	AA	AA	AA	NN	AA	AA	AA	AA	NN	AA	AA	NN	AA	AA	AC	NN	AA	AA	AA	AA	AA	AA	AA	AA	AA	AA	AA	AA	AA	AA	AA	AA	AA	AA	AA	AA
S1_11255034	T/C	SUPERCONTIG_1	5015668	+	TT	TT	TT	TT	TT	TT	TT	TT	TT	TT	TT	TT	NN	TT	TT	TT	TT	NN	TT	TT	NN	TT	TT	TT	NN	TT	TT	TT	TT	TT	TT	TT	TT	TT	TT	TT	TT	TT	TT	TT	TT	TT	TT	TT	TT
S1_11311556	C/T	SUPERCONTIG_1	5072190	+	CC	CC	CC	CC	CC	CC	CC	CC	CC	CC	CC	CC	CC	CC	CC	CC	CC	CC	CC	CC	CC	CC	CC	CT	TT	CC	CC	CC	CC	CC	CC	CC	CC	CC	CC	CC	CC	CC	CC	CC	CC	CC	CC	CC	CC
S1_11311581	C/T	SUPERCONTIG_1	5072215	+	CC	CC	CC	CC	CC	CC	CC	CC	CC	CC	CC	CC	CC	CC	CC	CC	CC	CC	CC	CC	CC	CC	CC	CC	CC	CT	CC	CC	CC	CC	CC	CC	CC	CC	CC	CC	CC	CC	CC	CT	CC	CC	CC	CC	CC
S1_11311599	G/T	SUPERCONTIG_1	5072233	+	GG	GG	GG	GG	GT	GG	GG	GG	GG	GG	GG	GG	GG	GG	GG	GG	GG	GG	GG	GG	GG	GG	GG	GG	GG	GG	GG	GG	GG	GG	GG	GG	GG	GG	GG	GG	GG	GG	GG	GG	GG	GG	GG	GG	GG
S1_11446366	C/T	SUPERCONTIG_1	5207000	+	NN	TT	CT	CC	CC	NN	CC	CC	CC	CC	NN	NN	CC	CC	CC	CC	CC	CC	CC	CC	CC	CC	NN	NN	NN	CC	TT	CC	CC	CC	CC	CC	CC	CC	CC	NN	NN	NN	CC	NN	CC	CC	CT	CC	CC
S1_11446395	G/T	SUPERCONTIG_1	5207029	+	NN	GG	GG	GG	GG	NN	GG	GG	TT	GG	NN	NN	GG	GT	GG	GG	GG	GT	GG	GG	GG	GG	NN	NN	NN	GG	GG	GG	GG	GG	GG	GG	GG	GT	TT	NN	NN	NN	GG	NN	GG	GG	GG	GT	GG
S1_11446406	C/G	SUPERCONTIG_1	5207040	+	NN	CC	CC	CC	CC	NN	CC	CC	CC	CC	NN	NN	CC	CC	CC	CC	CC	CC	CC	CC	CC	CC	NN	NN	NN	CG	CC	CC	CC	CC	CC	CC	CC	CC	CC	NN	NN	NN	CC	NN	CC	CC	CC	CC	CC
S1_11446411	A/G	SUPERCONTIG_1	5207045	+	NN	AA	AA	AA	AA	NN	AA	AA	GG	AA	NN	NN	AA	AG	AA	AA	AA	AG	AA	AA	AA	AA	NN	NN	NN	AG	AA	AA	AA	AA	AA	AA	AA	AG	GG	NN	NN	NN	AA	NN	AA	AA	AA	AG	AA
S1_11446477	C/G	SUPERCONTIG_1	5207111	+	NN	GG	CG	CC	CC	NN	CC	CC	CC	CC	CC	CC	NN	CC	CC	NN	NN	CC	NN	NN	NN	NN	CC	CC	NN	NN	CC	CC	NN	CC	NN	CC	NN	CC	NN	CC	NN	NN	CC	CC	NN	GG	GG	CC	CC
S1_11546092	A/T	SUPERCONTIG_1	5306726	+	NN	TT	NN	NN	NN	AA	TT	NN	NN	NN	TT	TT	NN	AA	AA	AA	AT	AA	AA	NN	AA	NN	TT	NN	NN	NN	AA	AA	AA	NN	NN	AA	NN	NN	AA	AA	NN	NN	AA	AA	TT	NN	AA	NN	AA
S1_11546120	C/G	SUPERCONTIG_1	5306754	+	NN	GG	NN	NN	NN	CC	GG	NN	NN	NN	GG	GG	NN	CC	CC	CG	GG	CG	CC	NN	GG	NN	GG	NN	NN	NN	CC	GG	CC	NN	NN	CC	NN	NN	CC	CC	NN	NN	CC	CC	GG	NN	CC	NN	GG
S1_11546420	G/A	SUPERCONTIG_1	5307054	+	GG	GG	GG	GG	GG	GG	GG	GG	GG	GG	GG	GG	GG	GG	GG	GG	GG	GG	GG	GG	GG	GG	GG	GG	GG	GG	GG	GG	GG	GG	GG	GG	GG	GG	GG	GG	GG	GG	GG	GG	GG	GG	GG	GG	GG
S1_11639110	C/T	SUPERCONTIG_1	5399744	+	CC	CC	CC	CC	CC	CC	CC	CT	CC	CC	CC	CC	CC	CC	CC	CC	CC	CC	CC	CC	CC	CC	CC	CC	CC	CC	CC	CC	CC	CC	CC	CC	CC	CC	CC	CC	CC	CC	CC	CC	CC	CC	CC	CC	CC
S1_11639112	T/C	SUPERCONTIG_1	5399746	+	TT	TT	TT	TT	TT	TC	TT	TT	TT	TT	TT	TT	TT	TT	TT	TT	TT	TT	TT	TT	TT	TT	TT	TT	TT	TT	TT	TT	TT	TT	TT	TT	TT	TT	TT	TT	TC	TT	TT	TT	TT	TT	TT	TT	TT
S1_39047193	C/T	SUPERCONTIG_10	231162	+	CC	CC	CC	CT	CT	TT	CC	CC	CC	CC	CC	CT	CC	CC	CC	CC	CC	CC	CC	CC	CC	CC	CC	CC	CC	CC	CC	CC	CC	CC	CC	CC	CC	CT	CC	CT	CC	CC	CC	CC	CC	CT	CC	CC	CC
S1_39231568	C/T	SUPERCONTIG_10	415537	+	CC	CC	CC	CC	CC	CC	CT	CC	CC	CC	CC	CC	CC	CT	CC	CC	CC	CC	CC	CC	CC	CC	CC	CC	CC	CC	CC	CC	CC	CC	CC	CC	CC	CC	CT	CC	CC	CC	CC	CC	CC	CC	CC	CC	CC
S1_39231570	C/T	SUPERCONTIG_10	415539	+	CC	CT	CC	CC	CC	CC	CC	CC	CC	CC	CC	CC	CC	CC	CC	CC	CC	CC	CC	CC	CC	CC	CC	CC	CC	CC	CC	CC	CC	CC	CC	CC	CC	CC	CC	CC	CC	CC	CC	CC	CC	CC	CC	CC	CC
S1_39231574	C/T	SUPERCONTIG_10	415543	+	CC	CC	CC	CC	CC	CC	CC	CC	CC	CC	CC	CC	CC	CT	CC	CC	CC	CC	CC	CC	CC	CC	CC	CC	CC	CC	CC	CC	CC	CT	CC	CC	CC	CC	CC	CC	CC	CC	CC	CC	CC	CC	CC	CC	CC
S1_39231626	A/C	SUPERCONTIG_10	415595	+	AA	AA	AA	AA	AA	AA	AA	AA	AA	AA	AA	AA	AA	AA	AA	AA	AA	AA	AA	AA	AA	AA	AA	AA	AA	AA	AA	AA	AA	AA	AA	AA	AA	AA	AA	AA	AA	AA	AA	AA	AA	AA	AA	AA	AA
S1_39233788	G/A	SUPERCONTIG_10	417757	+	NN	GG	GG	GG	GG	GG	GG	NN	GG	GG	GG	GG	GG	GG	GG	GG	GG	GG	GG	GG	GG	GG	GG	GG	GG	GG	GG	GG	NN	GG	GG	GG	GG	GG	GG	GG	GG	NN	GG	GG	GG	GG	GG	GG	GG
S1_39233806	A/G	SUPERCONTIG_10	417775	+	NN	AA	AA	AG	AG	GG	AA	NN	AA	AA	AG	AA	AA	GG	AA	AG	AG	AA	GG	AA	AA	AA	AA	AA	AA	AA	AA	AA	NN	AA	AA	AA	AA	AA	AA	AG	AA	NN	AA	AA	AA	AA	AA	AA	AA
S1_39233829	A/C	SUPERCONTIG_10	417798	+	NN	AA	AA	AA	AA	AA	AA	NN	AA	AA	AA	AA	AA	AA	AA	AA	AA	AA	AA	AA	AA	AA	AA	AA	AA	AA	AA	AA	NN	AA	AC	AA	AA	AA	AA	AA	AA	NN	AA	AA	AA	AA	AA	AA	AA
S1_39233833	T/C	SUPERCONTIG_10	417802	+	NN	TT	TT	TT	TT	TT	TT	NN	TT	TT	TT	TT	TT	TT	TT	TT	TC	TT	TT	TT	TT	TT	TT	CC	TT	TT	TT	TT	NN	TT	TT	TT	TT	TT	TT	TT	TT	NN	TT	TT	TT	TT	TT	TT	TT
S1_39641906	A/G	SUPERCONTIG_10	825875	+	AA	AA	AA	AA	AA	AA	AA	AA	AA	AA	AA	AA	AA	AA	AA	AA	AA	AA	AA	AA	AA	AA	AA	AA	NN	AA	AA	AA	AA	AA	AA	AA	AA	AA	AA	AA	NN	AA	AA	AA	AA	AA	AA	AA	AA
S1_39641912	A/G	SUPERCONTIG_10	825881	+	AA	AA	AA	AA	AA	AA	AA	AA	AA	AA	AA	AA	AA	AA	AA	AA	AA	AA	AA	AA	AA	AA	AA	AA	NN	AA	AA	AA	AA	AA	AA	AA	AA	AA	AA	AA	NN	AA	AA	AA	AA	AA	AA	AA	AA
S1_40539418	A/C	SUPERCONTIG_10	1723387	+	AA	AA	AA	AA	AA	NN	AA	NN	AA	AA	AA	AA	AA	AA	AA	AA	AA	AA	AA	NN	AA	AA	AA	AA	NN	AA	AA	AA	NN	AA	AA	AA	AA	AA	AA	AA	NN	AA	AA	AA	AA	AA	AA	AA	AA
S1_40561542	A/G	SUPERCONTIG_10	1745511	+	AA	AA	AA	AA	AA	NN	AA	AA	AA	AA	AA	NN	AA	NN	NN	NN	AA	AA	AA	AA	AA	NN	GG	AA	AA	NN	AA	NN	AA	AA	AA	AA	AA	AA	AA	AA	AA	AA	AA	NN	AA	AA	AA	NN	NN
S1_40584656	T/C	SUPERCONTIG_10	1768625	+	TT	TT	TT	TT	TT	TT	TT	TT	TT	TT	TT	TT	TT	TT	TT	TT	TT	TT	TT	TT	TT	TT	TT	TT	TC	TT	TT	TT	TT	TT	TT	TT	TT	TT	TT	TT	TT	TT	TT	TT	TT	TT	TT	TT	TT
S1_40584662	T/C	SUPERCONTIG_10	1768631	+	TT	TT	TT	TT	TT	TT	TT	TT	TT	TT	TT	TT	TC	TC	TC	TT	TT	TT	TC	TT	TT	TT	TT	TT	TT	CC	TT	TT	TT	TT	TT	TT	TT	TT	TT	TT	TT	TT	TC	TT	TT	TT	TT	TT	TT
S1_40584674	G/C	SUPERCONTIG_10	1768643	+	GG	GC	GC	GG	GG	GG	GC	GG	GC	GG	GG	CC	GG	GC	GC	GC	GG	GC	GC	GG	GC	GG	GG	GG	GG	GG	GC	GG	GC	GG	GG	GG	GG	GG	GG	GG	GG	GG	GG	GC	GG	GG	GG	GC	GG
S1_40726107	T/C	SUPERCONTIG_10	1910076	+	TT	TT	TT	TT	TT	TT	TT	TT	TT	TT	TT	TT	NN	TT	TT	TT	TT	TT	TT	TT	TT	NN	TT	TT	NN	TT	TT	TT	TT	TT	TT	TT	TT	TT	TT	TT	TT	TT	TT	TT	TT	TT	TT	TT	TT
S1_40726130	T/C	SUPERCONTIG_10	1910099	+	TT	TT	TT	TT	TT	TT	TT	TT	TT	TT	TT	TT	NN	TT	TT	TT	TT	TT	TT	TT	TT	NN	TT	TT	NN	TT	TT	TT	TT	TT	TT	TT	TT	TT	TT	TT	TT	TT	TC	TT	TT	TT	TT	TT	TT
S1_40726131	T/C	SUPERCONTIG_10	1910100	+	TT	TT	TT	TT	TT	TT	TT	TT	TT	TT	TT	TT	NN	TT	TT	TT	TT	TT	TT	TT	TT	NN	TT	TT	NN	TT	TT	TT	TT	TT	TT	TT	TT	TT	TT	TT	TT	TT	TT	TT	TT	TT	TT	TT	TT
S1_40833454	C/T	SUPERCONTIG_10	2017423	+	CC	NN	NN	NN	NN	CC	NN	NN	CC	NN	NN	NN	NN	CT	CC	NN	NN	NN	NN	CC	CC	NN	NN	NN	NN	CC	CC	NN	NN	NN	NN	NN	NN	NN	CC	CC	NN	NN	NN	CC	CC	NN	CT	CC	CC
S1_40858962	A/G	SUPERCONTIG_10	2042931	+	AA	AA	AA	AA	AA	AA	AA	AA	AA	AA	AA	AA	AA	AA	AA	AA	AA	AA	AA	AA	AA	AA	AA	AA	AA	AA	AA	AA	AA	AA	AA	AA	AA	AA	AA	AA	AA	AA	AA	AA	AA	AA	AA	AA	AA
S1_40859224	G/A	SUPERCONTIG_10	2043193	+	GG	GG	GG	GG	GG	GG	GG	GG	GG	GG	GG	GG	GG	GG	GG	GG	GG	GG	GG	GG	GG	GG	GG	GG	GG	GG	GG	GG	GG	GG	GG	GG	GG	GG	GG	GG	GG	GG	GG	GG	GG	GG	GG	GG	GG
S1_41675088	G/A	SUPERCONTIG_10	2859057	+	GG	GA	AA	GG	AA	GG	AA	AA	AA	GG	GG	GG	AA	GG	GG	GG	GG	AA	GG	AA	GG	GG	GG	GG	GG	AA	AA	GG	GA	GG	GG	GG	GG	AA	AA	GA	GG	GG	GA	AA	AA	AA	GA	AA	GG
S1_41675089	A/G	SUPERCONTIG_10	2859058	+	AA	AG	GG	AA	GG	AA	GG	GG	GG	AA	AA	AA	GG	AA	AA	AA	AA	GG	AA	GG	AA	AA	AA	AA	AA	GG	GG	AA	AG	AA	AA	AA	AA	GG	GG	AG	AA	AA	AG	GG	GG	GG	AG	GG	AA
S1_41675092	-/A	SUPERCONTIG_10	2859061	+	#NAME?	--	--	#NAME?	--	#NAME?	--	--	--	AA	AA	#NAME?	--	#NAME?	#NAME?	#NAME?	#NAME?	--	AA	--	#NAME?	#NAME?	#NAME?	AA	#NAME?	--	--	#NAME?	--	#NAME?	--	#NAME?	#NAME?	--	--	--	#NAME?	#NAME?	--	--	--	--	--	--	#NAME?
S1_41675094	A/G	SUPERCONTIG_10	2859063	+	AA	AG	AA	AA	AA	AA	AA	AG	AA	AA	AA	AA	GG	AA	AA	AA	AA	AG	AA	AA	AA	AA	AA	AA	AA	AA	AG	AA	AG	AA	AA	AA	AA	AA	AG	AA	AA	AA	AA	AA	AG	AA	AA	AA	AA
S1_41675109	G/A	SUPERCONTIG_10	2859078	+	GG	GA	GA	GG	AA	GG	GG	GA	AA	GG	GG	GG	GG	GG	GG	GG	GG	GA	GG	AA	GG	GG	GG	GG	GG	GG	GG	GG	GG	GG	GG	GG	GG	AA	GA	GA	GG	GG	GA	GA	GG	GA	GA	AA	GG
S1_41675132	C/T	SUPERCONTIG_10	2859101	+	CC	CC	CC	CC	CC	CC	CT	CC	CC	CC	CC	CC	CC	CC	CC	CC	CC	CC	CC	CC	CC	CC	CC	CC	CC	CT	CT	CC	CT	CC	CC	CC	CC	CC	CC	CC	CC	CC	CC	CC	CT	CC	CC	CC	CC
S1_41675139	A/-	SUPERCONTIG_10	2859108	+	A-	AA	AA	A-	AA	A-	AA	AA	AA	--	--	A-	AA	A-	A-	A-	A-	AA	--	AA	A-	A-	A-	--	A-	AA	AA	A-	AA	A-	AA	A-	A-	AA	AA	AA	A-	A-	AA	AA	AA	AA	AA	AA	A-
S1_41948406	G/C/T	SUPERCONTIG_10	3132375	+	NN	NN	GG	NN	GG	CC	CC	GG	CC	NN	GC	GG	NN	GC	GC	GG	NN	GG	GC	NN	CT	NN	GG	GC	GG	GG	CC	GG	GC	CC	CC	GC	NN	CT	NN	GG	NN	NN	GG	GG	GC	GG	GG	NN	NN
S1_42029439	T/C	SUPERCONTIG_10	3213408	+	TT	TT	TT	TT	TT	TT	TT	TT	TT	TT	TT	TT	TT	TT	TT	TT	TT	TT	TT	TT	TT	TT	TT	TT	TT	TT	TT	TT	TT	TT	TT	TT	TT	TT	TT	TT	TT	TT	TT	TC	TT	TT	TT	TT	TT
S1_306012986	G/A	SUPERCONTIG_1008	16333	+	NN	NN	GA	GG	NN	GG	NN	NN	GG	GG	NN	NN	NN	GG	NN	NN	NN	NN	NN	NN	NN	NN	NN	NN	NN	NN	NN	NN	NN	NN	NN	GG	NN	GG	GG	NN	NN	GG	GG	NN	GG	NN	GG	GG	GG
S1_194756496	G/A	SUPERCONTIG_101	492498	+	GG	GG	GG	GG	GG	GG	GG	GG	GG	GG	GG	GG	GG	GG	GG	GG	GG	GG	GG	GG	GG	GA	GG	GG	GG	GG	GG	GG	GG	GG	GG	GG	GG	GG	GG	GG	NN	GG	GG	GG	GG	GG	GG	GG	GG
S1_194756508	T/C	SUPERCONTIG_101	492510	+	TT	TT	TT	TT	TT	TT	TT	TT	TT	TT	TT	TT	TT	TT	TT	TT	TT	TT	TT	TT	TT	TT	TT	TT	TT	TT	TT	TT	TT	TT	TT	TT	TT	TT	TT	TT	NN	TT	TT	TT	TT	TC	TT	TT	TT
S1_194756519	T/A	SUPERCONTIG_101	492521	+	TT	TT	TT	TT	TT	TA	TT	TT	TT	TT	TT	TT	TA	TT	TT	TT	TT	TT	TT	TT	TT	TT	TT	TT	TT	TT	TT	TT	TT	TT	TT	TT	TT	TT	TT	TT	NN	TT	TT	TT	TT	TT	TT	TT	TT
S1_194756524	T/C	SUPERCONTIG_101	492526	+	TT	TT	TT	TT	TT	TT	TT	TT	TT	TT	TT	TT	TT	TT	TT	TT	TT	TT	TT	TT	TT	TT	TT	TT	TT	TC	TT	TT	TT	TT	TT	TT	TT	TT	TT	TT	NN	TT	TT	TT	TT	TT	TT	TT	TT
S1_194756527	A/G	SUPERCONTIG_101	492529	+	AA	AA	AA	AA	AA	AA	AA	AA	AA	AA	AA	AA	AA	AA	AA	AA	AA	AA	AA	AA	AA	AA	AA	AA	AA	AA	AA	AA	AA	AA	AA	AA	AA	AA	AA	AA	NN	AA	AA	AA	AA	AA	AA	AA	AA
S1_194756533	G/A	SUPERCONTIG_101	492535	+	GG	GG	GG	GG	GG	GG	GG	GG	GG	GG	GG	GG	GG	GG	GG	GG	GG	GG	GG	GG	GG	GG	GG	GG	GG	GG	GG	GG	GG	GG	GG	GG	GG	GG	GG	GG	NN	GG	GG	GG	GG	GG	GG	GG	GG
S1_195340141	A/-	SUPERCONTIG_102	190352	+	AA	AA	AA	AA	AA	AA	AA	AA	AA	AA	AA	AA	AA	A-	AA	AA	AA	AA	AA	AA	AA	AA	A-	AA	AA	A-	A-	AA	A-	A-	AA	AA	AA	AA	AA	A-	AA	AA	AA	AA	AA	AA	AA	A-	AA
S1_195340142	-/A	SUPERCONTIG_102	190353	+	#NAME?	#NAME?	--	#NAME?	#NAME?	--	#NAME?	#NAME?	#NAME?	--	#NAME?	#NAME?	#NAME?	#NAME?	#NAME?	--	--	--	#NAME?	--	--	--	#NAME?	#NAME?	--	#NAME?	#NAME?	#NAME?	#NAME?	#NAME?	#NAME?	#NAME?	--	#NAME?	#NAME?	#NAME?	#NAME?	--	#NAME?	#NAME?	#NAME?	#NAME?	#NAME?	#NAME?	#NAME?
S1_306240352	G/A	SUPERCONTIG_1021	16902	+	GG	GA	GG	GG	GG	NN	AA	AA	NN	NN	NN	NN	GG	GG	NN	AA	NN	GG	GG	GG	NN	NN	GG	NN	GG	AA	GG	GG	GG	GA	AA	NN	NN	GG	AA	GA	GG	NN	GG	GG	GA	NN	NN	NN	GG
S1_306240358	G/A	SUPERCONTIG_1021	16908	+	GG	GA	GG	GG	GG	NN	AA	AA	NN	NN	NN	NN	GG	GG	NN	AA	NN	GG	GG	GG	NN	NN	GG	NN	GG	AA	GG	GG	GG	GA	AA	NN	NN	GG	AA	GA	GG	NN	GG	GA	GA	NN	NN	NN	GG
S1_306240367	G/T	SUPERCONTIG_1021	16917	+	GG	GG	GG	GG	GG	NN	GG	GG	NN	NN	NN	NN	GG	GG	NN	GG	NN	GG	GG	GG	NN	NN	GG	NN	GG	GG	GG	GG	GG	GG	GG	NN	NN	GG	GG	GG	GG	NN	GG	GT	GG	NN	NN	NN	GG
S1_196386127	C/T	SUPERCONTIG_103	145853	+	CC	CC	CC	CC	CC	CC	CC	CC	CC	CC	CC	CC	CC	CC	CC	CC	CC	CC	CC	CC	CC	NN	CC	CC	CC	CC	CC	CC	CC	CC	CC	CC	CC	CC	CC	CC	CC	CC	CC	CC	CC	CC	CC	CC	CC
S1_196386130	A/G	SUPERCONTIG_103	145856	+	AA	AA	AA	AA	AA	AA	AA	AA	AA	AA	AA	AA	AA	AA	AA	AA	AA	AA	AA	AA	AA	NN	AA	AG	AA	AA	AA	AA	AA	AA	AA	AA	AA	AA	AA	AA	AG	AA	AA	AA	AA	AA	AA	AA	AA
S1_196386134	T/C	SUPERCONTIG_103	145860	+	TT	TT	TT	TC	TT	TT	TT	TT	TT	TT	TT	TT	TT	TT	TT	TT	TT	TC	TT	TT	TT	NN	TT	TT	TT	TT	TT	TT	TT	TT	TT	TT	TT	TT	TT	TT	TT	TT	TT	TT	TT	TT	TT	TT	TT
S1_196388087	A/G	SUPERCONTIG_103	147813	+	AA	AA	AA	AA	AA	AA	AA	AA	AA	AA	AA	AA	AA	AA	AA	AA	AA	AA	AA	AA	AA	NN	AG	AA	AA	AA	AG	AA	AA	AA	AA	AA	AA	AA	AA	AA	AA	AA	AA	AA	AA	AA	AA	AA	AA
S1_196388101	T/C	SUPERCONTIG_103	147827	+	TT	TT	TT	TT	TT	TT	TT	TT	TT	TT	TT	TT	TT	TT	TT	TT	TT	TC	TT	TT	TT	NN	TT	TT	TT	TT	TT	TT	TT	TT	TT	TT	TT	TT	TT	TT	TT	TT	TT	TC	TT	TT	TT	TT	TT
S1_196388141	T/A	SUPERCONTIG_103	147867	+	TT	TT	TT	TT	TT	TT	TT	TT	TT	TT	TT	TT	TA	TT	TT	TT	TT	TT	TT	TT	TT	NN	TT	TT	TT	TT	TT	TT	TT	TT	TT	TT	TT	TT	TT	TT	TT	TT	TT	TT	TT	TT	TT	TT	TT
S1_196395902	A/G	SUPERCONTIG_103	155628	+	AA	AA	AA	AA	AA	AA	AA	AA	AA	AA	AA	AA	AA	AA	AA	AG	AA	AA	AA	AA	AA	AA	AA	AA	AA	AA	AA	AG	AA	AA	AA	AG	AA	AA	AA	AA	AA	AA	AA	AA	AA	AA	AA	AA	AA
S1_196477103	C/T	SUPERCONTIG_103	236829	+	CC	CT	CC	CC	CT	CC	CC	CT	CT	CC	CT	CC	CC	CC	CC	CC	CC	CC	CC	CC	CT	CC	CC	CT	CT	CC	CC	CC	CC	CT	CC	CC	CC	CC	CC	CC	CC	CC	CC	CC	CC	CC	CC	CC	CC
S1_196572410	T/G	SUPERCONTIG_103	332136	+	TG	TG	TG	TT	TG	GG	GG	GG	TG	TT	TG	TG	NN	TT	TT	TG	TG	TT	TG	NN	NN	TG	NN	TT	NN	TT	TT	TT	TT	TG	TG	TT	NN	NN	TT	TT	GG	TG	TT	NN	TT	TG	TT	TG	TT
S1_196572415	G/A	SUPERCONTIG_103	332141	+	GA	GA	GA	GA	GA	AA	AA	AA	GA	GG	GA	GA	NN	GA	AA	GA	AA	GG	GA	NN	NN	GA	NN	GG	NN	GG	GG	GG	GG	GA	GA	GG	NN	NN	GG	GG	AA	GA	GG	NN	GG	GA	AA	GA	GG
S1_196572429	G/A	SUPERCONTIG_103	332155	+	GG	GG	GG	GA	GA	GG	GG	GG	GG	GG	GG	GA	NN	GA	AA	GG	GA	GG	GA	NN	NN	GG	NN	GG	NN	GG	GG	GG	GG	GA	GG	GG	NN	NN	GG	GG	GG	GG	GG	NN	GG	GG	AA	GA	GG
S1_196575001	T/C	SUPERCONTIG_103	334727	+	TC	TC	TC	TC	TC	TC	TC	TC	TC	TC	TC	TC	TT	TC	TC	TC	TC	TC	TC	TT	TT	NN	TC	TC	CC	TC	CC	TC	TC	TC	TC	TC	TC	TT	TC	TC	CC	TC	TC	TC	TC	CC	TC	TC	TC
S1_196575004	G/T	SUPERCONTIG_103	334730	+	GT	GT	GT	GT	GT	GT	GT	GT	GT	GT	GT	GT	GG	GT	GT	GT	GT	GT	GT	GG	GG	NN	GT	GT	TT	GT	TT	GT	GT	GT	GT	GT	GT	GG	GT	GT	TT	GT	GT	GT	GT	TT	GT	GT	GT
S1_196580109	G/T	SUPERCONTIG_103	339835	+	GG	GG	GG	GG	GG	GG	GG	GG	GG	GG	GG	GG	GG	GG	GG	GG	NN	GG	GG	NN	GG	GG	GG	GG	GG	GG	GG	GG	GG	GG	GG	GG	GG	GG	GG	GG	NN	GG	GG	GG	GG	GG	GG	GG	GG
S1_196907706	C/A	SUPERCONTIG_103	667432	+	CC	CA	CA	CA	CC	CA	CC	CC	CC	NN	CA	CC	CC	CA	CC	CC	CA	CC	CA	CC	CC	CA	CA	CA	CC	CC	CC	AA	AA	AA	CA	CA	CC	AA	AA	CA	AA	AA	CA	AA	AA	AA	CA	AA	AA
S1_196939347	A/G	SUPERCONTIG_103	699073	+	GG	GG	AA	AA	NN	NN	NN	NN	AA	NN	NN	NN	NN	AA	GG	NN	NN	NN	NN	NN	AA	GG	GG	NN	NN	AA	NN	NN	AA	AA	AA	NN	AA	AA	AA	GG	AA	AA	NN	GG	AA	AA	NN	NN	NN
S1_196953782	T/C	SUPERCONTIG_103	713508	+	NN	TT	TC	TT	TT	TT	TC	TT	TT	NN	TT	TT	NN	TC	TT	TT	TT	NN	TT	TT	TT	NN	TT	TT	TT	TT	TT	TT	TT	TT	TT	TT	TT	TT	TT	TT	NN	TT	TT	TT	TT	TT	TT	TT	TT
S1_196971895	G/A	SUPERCONTIG_103	731621	+	GG	GG	GG	GG	GG	NN	NN	GG	GG	GG	NN	GG	GG	GG	NN	NN	GG	GG	GG	NN	GG	GG	NN	GG	GG	GG	GG	GG	GA	GG	GG	GG	GG	GG	GG	GG	GG	GG	GG	GG	GG	GG	GG	GG	GG
S1_306471646	C/A	SUPERCONTIG_1032	8758	+	CC	CA	CA	CC	AA	CA	CC	CC	CA	CA	CC	CA	CC	CC	CC	CA	CC	CA	CC	CA	AA	AA	CA	AA	CA	CC	CC	CC	CC	CC	CC	CC	CA	CA	CC	CC	CC	CC	CC	CC	CC	CC	CC	CC	CA
S1_197252841	C/T	SUPERCONTIG_104	131120	+	NN	NN	CC	NN	NN	NN	NN	NN	NN	NN	NN	NN	NN	NN	NN	NN	NN	NN	NN	NN	NN	NN	NN	NN	NN	NN	CT	NN	NN	NN	NN	NN	NN	TT	NN	NN	CC	CC	NN	NN	NN	NN	NN	NN	NN
S1_197252842	G/A	SUPERCONTIG_104	131121	+	NN	NN	GG	NN	NN	NN	NN	NN	NN	NN	NN	NN	NN	NN	NN	NN	NN	NN	NN	NN	NN	NN	NN	NN	NN	NN	GG	NN	NN	NN	NN	NN	NN	AA	NN	NN	GG	GG	NN	NN	NN	NN	NN	NN	NN
S1_197252862	C/T	SUPERCONTIG_104	131141	+	NN	NN	CC	NN	NN	NN	NN	NN	NN	NN	NN	NN	NN	NN	NN	NN	NN	NN	NN	NN	NN	NN	NN	NN	NN	NN	CT	NN	NN	NN	NN	NN	NN	CC	NN	NN	CC	CC	NN	NN	NN	NN	NN	NN	NN
S1_197290405	A/G	SUPERCONTIG_104	168684	+	NN	AG	NN	AA	GG	AA	GG	GG	NN	GG	NN	AA	NN	AG	NN	GG	GG	AG	AG	NN	NN	AA	GG	GG	NN	AA	GG	NN	GG	GG	GG	AA	NN	GG	AA	GG	GG	NN	GG	GG	AA	NN	NN	AA	NN
S1_197290413	A/C	SUPERCONTIG_104	168692	+	NN	AC	NN	CC	AA	CC	AA	AA	NN	AA	NN	CC	NN	AC	NN	AA	AA	AC	AC	NN	NN	CC	AA	AA	NN	CC	AA	NN	AA	AA	AA	CC	NN	AA	CC	AA	AA	NN	AA	AA	CC	NN	NN	CC	NN
S1_197290420	C/G	SUPERCONTIG_104	168699	+	NN	CC	NN	CC	CC	CC	CC	CC	NN	CC	NN	CC	NN	CC	NN	CC	CC	CC	CC	NN	NN	CC	CC	CC	NN	CC	CC	NN	CC	CC	CC	CC	NN	CC	CC	CC	CC	NN	CC	CC	CC	NN	NN	CC	NN
S1_197400991	G/A	SUPERCONTIG_104	279270	+	GA	GG	GG	GG	AA	GA	GA	GA	GA	NN	GG	GG	GA	GG	GA	GG	GA	GG	GA	AA	GG	GG	GG	GG	GA	GG	GA	GG	GG	GA	GA	GG	GG	GA	GA	GG	NN	GG	GG	GA	GA	GA	GG	GG	AA
S1_197401011	G/A	SUPERCONTIG_104	279290	+	GG	GG	GG	GG	GG	GG	GG	GG	GG	NN	GG	GG	GG	GG	GG	GG	GG	GA	GG	GG	GG	GG	GG	GG	GG	GG	GG	GG	GG	GG	GG	GG	GA	GG	GG	GG	NN	GG	GG	GG	GG	GG	GG	GG	GG
S1_197457535	G/A	SUPERCONTIG_104	335814	+	GG	GG	GG	GG	GG	GG	GG	NN	GG	GG	GG	GG	GG	GG	GG	GG	GG	GG	GG	GG	GG	NN	GG	GA	NN	GA	GG	GG	GG	GG	GG	GG	GG	GA	GG	GG	NN	GG	GG	GG	GG	GG	GG	GG	GG
S1_197457568	G/A	SUPERCONTIG_104	335847	+	GG	GG	GG	GG	GG	GG	GG	NN	GG	GG	GA	GG	GG	GG	GG	GG	GA	GG	GG	GG	GG	NN	GG	GG	NN	GG	GG	GG	GG	GG	GG	GG	GG	GG	GG	GG	NN	GG	GG	GG	GG	GG	GG	GG	GG
S1_197557564	A/T	SUPERCONTIG_104	435843	+	AA	NN	NN	AA	AA	AA	AA	AA	AA	NN	NN	AT	AA	AA	AA	AA	NN	AA	AA	NN	AA	NN	AA	AA	NN	AA	AA	AA	AA	AA	AA	AA	AA	NN	AA	AA	NN	AA	AA	AA	AA	NN	NN	AA	AA
S1_197557565	A/G	SUPERCONTIG_104	435844	+	AA	NN	NN	AG	AA	AA	AA	AA	AA	NN	NN	AA	AA	AA	AA	AA	NN	AA	AA	NN	AA	NN	AA	AA	NN	AA	AG	AA	AA	AA	AA	AA	AA	NN	AA	AA	NN	AA	AA	AA	AA	NN	NN	AA	AA
S1_197557581	A/G	SUPERCONTIG_104	435860	+	AA	NN	NN	AA	AA	AA	AA	AA	AA	NN	NN	AA	AA	AA	AA	AA	NN	AA	AA	NN	AA	NN	AA	AA	NN	AA	AA	AA	AA	AA	AA	AA	AA	NN	AA	AA	NN	AA	AA	AA	AA	NN	NN	AA	AA
S1_197557604	A/T	SUPERCONTIG_104	435883	+	AA	NN	NN	AA	AA	AA	AA	AA	AA	NN	NN	AA	AA	AA	AA	AA	NN	AA	AA	NN	AA	NN	AA	AA	NN	AA	AA	AA	AA	AA	AA	AA	AA	NN	AA	AA	NN	AA	AA	AA	AA	NN	NN	AA	AT
S1_197558025	G/A/C	SUPERCONTIG_104	436304	+	GG	NN	NN	GG	GG	GG	GG	GG	GG	NN	NN	GG	GG	GG	GG	GG	NN	GG	GG	NN	GG	NN	GG	GG	GG	NN	GG	GG	GG	GG	GG	GG	GG	NN	NN	GG	NN	GG	GG	GG	NN	NN	NN	GG	GG
S1_197558026	A/G	SUPERCONTIG_104	436305	+	AA	NN	NN	AA	AA	AA	AA	AG	AA	NN	NN	AA	AA	AA	AA	AA	NN	AA	AA	NN	AA	NN	AA	AA	AA	AA	AA	AA	AA	AA	AA	AA	AA	NN	NN	AA	NN	AA	AA	AA	NN	NN	NN	AG	AA
S1_197558029	T/G	SUPERCONTIG_104	436308	+	TT	NN	NN	TT	TT	TT	TT	TT	TT	NN	NN	TT	TT	TT	TT	TT	NN	TT	TT	NN	TT	NN	TT	TT	TT	TT	TT	TT	TT	TT	TT	TT	TT	NN	NN	TT	NN	TT	TG	TT	NN	NN	NN	TT	TT
S1_197670444	A/G	SUPERCONTIG_104	548723	+	AA	AA	AA	AA	AA	AA	AA	AA	AA	AA	AA	AA	AA	AA	AA	AA	AA	AA	AA	NN	AA	AA	AA	AA	AA	AA	AA	AA	AA	AA	AA	AA	AA	AA	AA	AA	AA	AA	AA	AA	AA	AA	AA	AA	AA
S1_197670479	T/C	SUPERCONTIG_104	548758	+	TT	TT	TT	TT	TT	TT	TT	TT	TT	TT	TT	TT	TT	TT	TT	TT	TT	TT	TT	NN	TT	TT	TT	TT	TT	TT	TT	TT	TT	TT	TT	TT	TT	TT	TT	TT	TT	TT	TT	TT	TT	TT	TT	TC	TC
S1_197670486	T/A	SUPERCONTIG_104	548765	+	TT	TT	TT	TT	TT	TT	TT	TT	TT	TT	TT	TT	TT	TT	TT	TT	TT	TT	TT	NN	TT	TT	TT	TT	TT	TT	TT	TT	TT	TT	TT	TT	TA	TT	TT	TT	TT	TT	TT	TT	TT	TT	TT	TT	TT
S1_197720844	T/C	SUPERCONTIG_104	599123	+	TT	TT	TT	TT	TT	TT	TT	TC	TT	TT	TT	TT	TT	TT	TT	TT	TT	TT	TT	TT	TT	TT	TT	TT	TT	TT	TT	TT	TT	TT	TT	TT	TT	TT	TT	TT	TT	TT	TT	TT	TT	TT	TT	TT	TT
S1_197720885	A/G	SUPERCONTIG_104	599164	+	AA	AA	AA	AA	AA	AA	AA	AA	AA	AA	AA	AA	AA	AA	AA	AA	AA	AA	AA	AA	AA	AA	AA	AA	AA	AA	AA	AA	AA	AA	AA	AA	AA	AA	AA	AA	AA	AA	AA	AA	AA	AA	AA	AA	AA
S1_197720901	G/C	SUPERCONTIG_104	599180	+	GG	GG	GG	GG	GG	GG	GG	GG	GG	GC	GG	GG	GG	GG	GG	GG	GG	GG	GG	GG	GG	GG	GG	GG	GG	GG	GG	GG	GG	GC	GC	GG	GG	GC	GC	GG	GG	GG	GG	GC	GG	GC	GG	GG	GG
S1_197765859	C/G	SUPERCONTIG_104	644138	+	NN	NN	NN	NN	NN	NN	NN	NN	NN	NN	CC	NN	NN	NN	NN	NN	NN	NN	CG	GG	NN	NN	NN	CC	NN	CG	NN	GG	CC	CC	NN	NN	NN	CC	NN	NN	NN	NN	NN	NN	NN	NN	NN	GG	NN
S1_197765861	A/-	SUPERCONTIG_104	644140	+	NN	NN	NN	NN	NN	NN	NN	NN	NN	NN	AA	NN	NN	NN	NN	NN	NN	NN	A-	--	NN	NN	NN	AA	NN	A-	NN	--	AA	AA	NN	NN	NN	AA	NN	NN	NN	NN	NN	NN	NN	NN	NN	--	NN
S1_197765867	A/G	SUPERCONTIG_104	644146	+	NN	NN	NN	NN	NN	NN	NN	NN	NN	NN	AA	NN	NN	NN	NN	NN	NN	NN	AG	GG	NN	NN	NN	AA	NN	AG	NN	GG	AA	AA	NN	NN	NN	AA	NN	NN	NN	NN	NN	NN	NN	NN	NN	GG	NN
S1_197765869	T/G	SUPERCONTIG_104	644148	+	NN	NN	NN	NN	NN	NN	NN	NN	NN	NN	TT	NN	NN	NN	NN	NN	NN	NN	TG	GG	NN	NN	NN	TT	NN	TG	NN	GG	TT	TT	NN	NN	NN	TT	NN	NN	NN	NN	NN	NN	NN	NN	NN	GG	NN
S1_197765915	-/C	SUPERCONTIG_104	644194	+	NN	NN	NN	NN	NN	NN	NN	NN	NN	NN	--	NN	NN	NN	NN	NN	NN	NN	-C	CC	NN	NN	NN	--	NN	-C	NN	CC	--	--	NN	NN	NN	--	NN	NN	NN	NN	NN	NN	NN	NN	NN	CC	NN
S1_306631827	G/A	SUPERCONTIG_1040	10886	+	GG	GG	GA	GG	GG	GG	GG	NN	GG	GG	GG	NN	GG	GA	GG	AA	GG	NN	AA	GG	NN	GG	NN	GG	NN	AA	AA	NN	GG	GG	GG	GG	GG	GG	GG	GG	GG	GG	NN	GG	GG	NN	GG	GG	GG
S1_198865717	A/T	SUPERCONTIG_106	16760	+	TT	AA	TT	AT	AA	AT	TT	AA	AA	AA	AA	AA	AT	AT	AT	AA	AA	AA	AT	AA	AA	AA	AA	AA	AA	AA	AA	AA	AA	AA	AA	AA	AA	AA	AA	AA	AT	AT	AA	AA	AA	AT	AA	AT	AA
S1_198987207	C/T	SUPERCONTIG_106	138250	+	NN	NN	CC	TT	NN	NN	CC	NN	NN	CC	CT	NN	NN	CT	NN	NN	NN	NN	NN	NN	NN	TT	NN	CC	CT	CT	NN	NN	CC	CC	CT	NN	NN	TT	CC	NN	CC	NN	CT	NN	CC	CT	CT	CT	CC
S1_198987208	A/G	SUPERCONTIG_106	138251	+	NN	NN	AA	AA	NN	NN	GG	NN	NN	GG	AG	NN	NN	AG	NN	NN	NN	NN	NN	NN	NN	AA	NN	GG	AG	AG	NN	NN	AA	GG	AG	NN	NN	AA	GG	NN	GG	NN	AG	NN	AA	AG	AA	AG	GG
S1_198987218	C/T	SUPERCONTIG_106	138261	+	NN	NN	TT	CC	NN	NN	CC	NN	NN	CC	CT	NN	NN	CC	NN	NN	NN	NN	NN	NN	NN	CC	NN	CC	CT	CC	NN	NN	TT	CC	CC	NN	NN	CC	CC	NN	CC	NN	CT	NN	TT	CT	CT	CT	CC
S1_199079599	T/G	SUPERCONTIG_106	230642	+	NN	NN	TT	NN	NN	NN	NN	TT	TT	NN	NN	NN	NN	NN	NN	NN	NN	NN	NN	NN	NN	NN	NN	NN	NN	NN	NN	NN	NN	NN	NN	NN	NN	NN	NN	NN	NN	NN	TT	NN	NN	NN	NN	NN	GG
S1_199079600	T/G	SUPERCONTIG_106	230643	+	NN	TT	NN	TT	NN	NN	NN	NN	NN	TT	NN	NN	NN	NN	NN	NN	NN	NN	NN	NN	NN	NN	NN	NN	NN	NN	GG	GG	NN	NN	NN	NN	NN	NN	NN	NN	NN	NN	NN	NN	NN	NN	NN	NN	TT
S1_199079602	C/A	SUPERCONTIG_106	230645	+	NN	NN	AA	NN	NN	NN	NN	AA	CC	NN	NN	NN	NN	NN	NN	NN	NN	NN	NN	NN	NN	NN	NN	NN	NN	NN	NN	NN	NN	NN	NN	NN	NN	NN	NN	NN	NN	NN	CC	NN	NN	NN	NN	NN	CC
S1_199079603	C/A/T	SUPERCONTIG_106	230646	+	NN	AA	CC	CC	NN	NN	NN	CC	TT	AA	NN	NN	NN	NN	NN	NN	NN	NN	NN	NN	NN	NN	NN	NN	NN	NN	CC	CC	NN	NN	NN	NN	NN	NN	NN	NN	NN	NN	TT	NN	NN	NN	NN	NN	NN
S1_199079604	G/C/T	SUPERCONTIG_106	230647	+	NN	CC	NN	TT	NN	NN	NN	NN	NN	CC	NN	NN	NN	NN	NN	NN	NN	NN	NN	NN	NN	NN	NN	NN	NN	NN	GG	GG	NN	NN	NN	NN	NN	NN	NN	NN	NN	NN	NN	NN	NN	NN	NN	NN	CC
S1_199079607	T/C	SUPERCONTIG_106	230650	+	NN	NN	TT	NN	NN	NN	NN	TT	TT	NN	NN	NN	NN	NN	NN	NN	NN	NN	NN	NN	NN	NN	NN	NN	NN	NN	NN	NN	NN	NN	NN	NN	NN	NN	NN	NN	NN	NN	TT	NN	NN	NN	NN	NN	CC
S1_199079608	T/C	SUPERCONTIG_106	230651	+	NN	TT	NN	TT	NN	NN	NN	NN	NN	TT	NN	NN	NN	NN	NN	NN	NN	NN	NN	NN	NN	NN	NN	NN	NN	NN	CC	CC	NN	NN	NN	NN	NN	NN	NN	NN	NN	NN	NN	NN	NN	NN	NN	NN	TT
S1_199607184	C/T	SUPERCONTIG_106	758227	+	CC	CT	CT	CC	NN	NN	NN	TT	CC	NN	NN	TT	CC	CC	TT	CC	NN	CC	CC	CC	NN	CC	CC	TT	NN	CT	CT	NN	CC	CC	NN	CT	CC	TT	TT	CC	NN	CT	TT	NN	CT	CC	CC	CC	NN
S1_199607188	A/C/G	SUPERCONTIG_106	758231	+	GG	AG	CC	GG	NN	NN	NN	AA	CC	NN	NN	CC	AA	AA	CC	AG	NN	AA	AC	CC	NN	AA	CC	CC	NN	AG	AA	NN	GG	AC	NN	CC	AA	AA	CC	CC	NN	AG	AA	NN	CC	AC	GG	AC	NN
S1_199607192	T/C	SUPERCONTIG_106	758235	+	TT	TC	TC	TT	NN	NN	NN	TT	CC	NN	NN	TT	CC	CC	TT	TC	NN	CC	CC	CC	NN	CC	CC	TT	NN	TC	TC	NN	TT	CC	NN	TC	CC	TT	TT	CC	NN	TT	TT	NN	TC	CC	TT	CC	NN
S1_199655776	T/C	SUPERCONTIG_106	806819	+	TT	TT	TT	TT	TT	TT	TT	TT	TC	TT	TT	TT	TT	TT	TT	TT	TT	TT	TT	TT	TT	TT	TT	TT	TT	TT	TT	TT	TT	TT	TT	TT	TT	TT	TT	TT	TC	TT	TT	TT	TT	TT	TT	TT	TT
S1_199655782	G/C	SUPERCONTIG_106	806825	+	GG	GG	GG	GG	GG	GG	GG	GG	GG	GG	GG	GG	GG	GG	GG	GG	GG	GG	GG	GG	GG	GG	GG	GG	GG	GG	GG	GG	GG	GG	GG	GG	GG	GG	GG	GG	GG	GG	GG	GG	GG	GG	GG	GG	GG
S1_199655789	A/G	SUPERCONTIG_106	806832	+	AA	AA	AA	AA	AA	AA	AA	AA	AA	AA	AA	AA	AA	AA	AA	AA	AA	AA	AA	AA	AA	AG	AA	AA	AA	AA	AA	AA	AA	AA	AA	AA	AA	AA	AA	AA	AA	AA	AA	AA	AA	AA	AA	AA	AA
S1_199655794	A/G	SUPERCONTIG_106	806837	+	AA	AA	AA	AA	AA	AA	AA	AA	AA	AA	AA	AA	AA	AA	AA	AA	AA	AA	AA	AA	AA	AA	AA	AA	AA	AA	AA	AA	AA	AA	AA	AA	AA	AA	AA	AA	AG	AA	AA	AA	AA	AA	AA	AA	AA
S1_199760540	T/C	SUPERCONTIG_106	911583	+	TT	TT	TT	TC	TT	TC	TT	TT	TC	TT	TT	TT	TT	TC	TT	TT	TT	TC	TT	NN	TT	NN	TC	TT	TT	TC	CC	CC	CC	TT	TT	TT	TC	TT	TT	TC	CC	TT	TC	TT	TC	TT	TC	TC	TT
S1_199761092	G/A	SUPERCONTIG_106	912135	+	GG	GA	GG	GG	GG	GG	GG	GG	GG	GG	GG	GG	GG	GG	GG	GG	GG	GG	GG	GG	GG	GG	GG	GG	GG	GG	GG	GG	GG	GG	GA	GG	GG	GG	GG	GG	GG	GG	GG	GG	GG	GG	GG	GG	GG
S1_199761110	G/A	SUPERCONTIG_106	912153	+	GG	GG	GG	GG	GG	GA	GG	GG	GG	GG	GG	GG	GG	GG	GG	GG	GG	GG	GG	GG	GG	GG	GG	GG	GG	GG	GG	GG	GG	GG	GG	GG	GG	GG	GG	GG	GG	GG	GG	GG	GG	GG	GG	GG	GG
S1_199761123	G/A	SUPERCONTIG_106	912166	+	GG	GG	GG	GG	GG	GG	GG	GG	GG	GG	GG	GG	GG	GG	GG	GG	GG	GG	GG	GG	GG	GG	GG	GG	GG	GG	GG	GG	GG	GG	GG	GG	GG	GG	GG	GG	GG	GG	GG	GG	GG	GG	GG	GG	GG
S1_199761135	T/A	SUPERCONTIG_106	912178	+	TT	TT	TT	TT	TT	TT	TT	TT	TT	TT	TT	TT	TT	TT	TT	TT	TT	TT	TT	TA	TT	TT	TT	TT	TT	TT	TT	TT	TT	TT	TT	TT	TT	TT	TT	TT	TT	TT	TT	TT	TT	TT	TT	TT	TT
S1_307145671	T/C	SUPERCONTIG_1068	10600	+	TT	TT	TT	TT	TT	TT	TT	TC	TT	TC	TT	TT	TT	TT	TT	TT	TT	TT	TT	TT	TT	TT	TT	TT	TT	TT	TT	TT	TT	TT	TT	TT	TT	TT	TT	TT	TT	TT	TT	TT	TT	TT	TT	TT	TT
S1_307145704	T/C	SUPERCONTIG_1068	10633	+	TT	TT	TT	TT	TT	TT	TT	TC	TC	TT	TT	TT	TT	TT	TT	TT	TT	TT	TT	TT	TT	TT	TT	TT	TT	TT	TT	TT	TT	TT	TT	TT	TT	TT	TT	TT	TT	TT	TT	TT	TT	TT	TT	TT	TT
S1_307146156	G/T	SUPERCONTIG_1068	11085	+	GG	GG	GG	GG	GG	GG	GG	GG	GG	GG	GG	GG	GG	GG	GG	GG	GG	GG	GG	GG	GG	GG	GG	GG	GG	GG	GT	GG	GG	GG	GG	GG	GG	GG	GG	GG	GG	GG	GG	GG	GG	GG	GG	GG	GG
S1_199898622	A/T	SUPERCONTIG_107	82455	+	AA	AA	AA	AA	AA	NN	AA	AA	AA	AA	AA	AA	AA	AA	AA	AA	AA	AA	AA	AA	AA	NN	AA	AA	NN	AA	AA	AA	AA	AA	AA	AA	AA	AA	AA	AA	NN	AA	AA	AA	AA	AA	AA	AA	AA
S1_199899301	A/G	SUPERCONTIG_107	83134	+	AA	AA	AA	AA	AA	AA	AA	AA	AA	AA	AA	AA	AA	AA	AA	AA	AA	AA	AA	AA	AA	NN	AA	AA	NN	AA	AA	AA	AA	AA	AA	AA	AA	AA	AA	AA	AA	NN	AA	AA	AA	AA	AA	AA	AA
S1_199899738	T/C	SUPERCONTIG_107	83571	+	TT	TT	TT	TT	TT	TT	TT	TT	TT	TT	TT	TT	TT	TT	TT	TT	TT	TT	TT	NN	TT	TT	TT	TT	NN	TT	TT	TT	TT	TT	TT	TT	TT	TT	TT	TT	TT	TT	TT	TT	TT	TT	TC	TT	TT
S1_199899745	G/A	SUPERCONTIG_107	83578	+	GG	GG	GG	GG	GG	GG	GG	GG	GG	GG	GG	GG	GG	GG	GG	GG	GG	GG	GG	NN	GG	GG	GG	GG	NN	GG	GG	GG	GG	GG	GG	GG	GG	GG	GG	GA	GG	GG	GG	GG	GG	GG	GG	GG	GG
S1_199899759	T/A	SUPERCONTIG_107	83592	+	TT	TT	TT	TT	TT	TT	TT	TT	TT	TT	TT	TT	TT	TT	TT	TT	TT	TT	TT	NN	TT	TT	TT	TT	NN	TT	TT	TT	TT	TT	TT	TT	TT	TA	TT	TT	TT	TT	TT	TT	TT	TT	TA	TT	TT
S1_199899765	G/A	SUPERCONTIG_107	83598	+	GG	GG	GG	GG	GG	GG	GG	GG	GG	GG	GG	GG	GG	GG	GG	GG	GG	GG	GG	NN	GG	GG	GG	GG	NN	GG	GG	GA	GG	GG	GG	GG	GG	GG	GG	GG	GG	GG	GG	GG	GG	GG	GG	GG	GG
[truncated: 4,017 more rows]
[truncated: 49 more columns]

## Sheet: Nucleotide Codes 
				Nucleotide Codes (Derived from IUPAC)
				A	Adenine
				T	Thymine
				C	Cytosine
				G	Guanine
				R	A,G
				Y	C,T
				S	C,G
[truncated: 7 more rows]

## Sheet: 58 SNPs Vch vs Vp
Species	Alleles V. chilensis	Alleles V. pubescens	fPT	p	SNP_Position	Scaffold	ID Genes Tagged by SNPs	Sequence type	Gene name
[truncated: 58 more rows]

[truncated: 2 more sheets: 28 SNPs Vp, 26 SNPs Vch]
